# Supplementary material for: A living biobank of patient-derived ductal carcinoma in situ mouse-intraductal xenografts identifies risk factors for invasive progression
Source: Cancer Cell. 2023 May 8;41(5):986–1002.e9. doi: 10.1016/j.ccell.2023.04.002 (PMC10171335; doi:10.1016/j.ccell.2023.04.002)
Supplement: Table S1. List of DCIS samples and corresponding metadata, related to Figure 1 [file mmc2.xlsx]

## Sheet: Sheet1
Sample ID	Patient				PDX				PAM 50	Growth	Growth pattern (Patient)	Growth pattern (PDX)	3D Growth	invasion (PDX)	Patient				PDX			Transplantable	Grade	Ethnicity	Age	Length	Weight	BMI	Hormonal status	Pure/ Plus inv	DCIS diameter (Patient)	Calcifications (Patient)	Periductal Fibrosis (Patient)	Comedonecrosis (Patient)
	ER	PR	HER2	Ki67	ER	PR	HER2	Ki67			1. Comedo/Solid; 2. Cribriform; 3. Papillary ; 4. micropappilary : 5. Columnar cell; 6. Other				CNVseq	WES/targeted	WGS	RNA	CNVseq	WES/targeted	RNA													(0 = absent, 1 = comedonecrosis, 2= focal, 3 = both)
DCIS012	100	30	2	10	100	100	Neg	10	Lum A	Yes	3	3	Expansive	Yes	Yes	Yes	No	Yes	Yes	No	Yes	Yes	1	N/A	N/A	N/A	N/A	N/A	N/A	Pure	4.5	N/A	N/A	N/A
DCIS027	100	100	Neg	5	100	90	Neg	5-10%	Lum A	Yes	1.2	1	N/A	Yes	Yes	Yes	No	Yes	Yes	No	Yes	No	2	N/A	55	170	95.4	33.0104	postmenopausal	Adj IBC	2.7	Yes	Yes	3
DCIS028	100	0	Neg	20	100	0	Neg	0.05	Lum A	Yes	1.2	5	N/A	No	Yes	No	No	Yes	No	No	No	No	2	N/A	50	175	65	21.2245	N/A	Adj IBC	2.2	No	Yes	3
DCIS030	0	0	Pos	50	10	0	Neg	50-80	Lum B	Yes	1.2	2	Replacement	No	Yes	Yes	No	Yes	No	No	No	No	3	Caucasian	63	176	76.4	24.6643	N/A	Pure	5	No	Yes	3
DCIS031	0	0	Neg	2					Basal	Yes	2.3	N/A	Replacement	No	Yes	No	No	Yes	No	No	No	No	2	Caucasian	57	177	79.6	25.4078	postmenopausal	Adj IBC	5.3	N/A	N/A	N/A
DCIS032	100	100	Neg	5	100	100	Neg	5-10%	Lum A	Yes	2.3	5	N/A	No	Yes	Yes	No	Yes	Yes	No	Yes	No	1	N/A	45	174	126.1	41.6502	N/A	Pure	2.6	No	No	0
DCIS033	100	100	Neg	5	100	100	Neg	5-10%	Lum A	Yes	2	2	Expansive	No	Yes	No	Yes	Yes	Yes	No	Yes	No	2	N/A	51	168	64.1	22.7112	premenopausal	Pure	6	No	Yes	2
DCIS034	90	5	Pos	5	0.1	0.05	Pos	0.05	HER2 pos	Yes	2	2	Expansive	Yes	Yes	Yes	No	Yes	Yes	No	Yes	Yes	2	Caucasian	58	183	76	22.694	postmenopausal	Microinvasion	1.6	No	Yes	3
DCIS035	10	10	Pos	0.5	0.1	0.1	Pos	0.3	HER2 pos	Yes	1,2,3	1	Expansive	Yes	Yes	No	Yes	Yes	Yes	No	No	No	2	Caucasian	52	178	65	20.5151	premenopausal	Pure	5	Yes	Yes	3
DCIS036	100	100	Neg	5	100	0	Neg	0.05	Lum A	yes	2,3	2.5	Replacement	No	Yes	Yes	No	Yes	Yes	No	Yes	No	1	Caucasian	51	182	78.9	23.8196	N/A	Adj IBC	8.3	Yes	Yes	3
DCIS037	100	95	Neg	5	100	50	Neg	0	Lum A	Yes	2	2.5	Replacement	No	Yes	Yes	No	Yes	Yes	No	Yes	No	1	N/A	42	173	86.7	28.9686	N/A	Adj IBC	7	No	Yes	2
DCIS038	60	50	Neg	80	100	0	Neg		Lum B	yes	1,2	5	Replacement	No	Yes	No	No	Yes	No	No	No	No	2	Caucasian	48	171	73	24.9649	perimenopausal	Adj IBC	9	No	No	0
DCIS039	0	0	Neg	40					Basal	No	1,2,4	N/A	N/A	N/A	Yes	No	No	Yes	No	No	No	No	3	N/A	56	N/A	N/A	N/A	N/A	Pure	3.7	N/A	N/A	N/A
DCIS040	5-100%	0-5%	Neg	5-20%	100	100	Neg	10-20%	Lum A	Yes	1,2	2.5	Expansive	Yes	Yes	No	Yes	Yes	No	No	Yes	No	3	N/A	58	178	82.5	26.0384	postmenopausal	Pure	7.5	No	No	3
DCIS041	100	100	Neg	5	100	100	Neg	0.1	Lum A	Yes	2,5	2.5	Expansive	Yes	Yes (Normal)	No	No	Yes	Yes (Normal)	No	No	No	1	N/A	47	164	62.4	23.2005	premenopausal	Pure	4	No	Yes	0
DCIS042	20	0	Neg	30	100	100	Neg	0	Lum A	Yes	1,2	6	Replacement	No	Yes	Yes	No	Yes	No	No	Yes	No	3	Caucasian	58	174	73.2	24.1776	postmenopausal	Adj IBC	10	No	Yes	3
DCIS043	100	90	Neg	2	100	0	Neg	1-5%	Lum A	Yes	2.4	5	Replacement	No	Yes	Yes	No	Yes	No	No	No	No	1	Caucasian	43	164	56	20.8209	premenopausal	Pure	1.2	N/A	N/A	N/A
DCIS044A	100	0	Neg	10	100	0	Neg	10-20%	Lum A	Yes	1,2,3,5	2.3	N/A	No	Yes	Yes	No	Yes	Yes	Yes	Yes	Yes	1	N/A	62	170	71.5	24.7405	postmenopausal	Pure	7.5	Yes	Yes	3
DCIS044B	100	0	Neg	5	100	0	Neg	0.05	Lum A	Yes	3,5	5	Expansive	Yes	Yes	Yes	No	Yes	Yes	No	Yes	No	1	N/A	62	170	71.5	24.7405	postmenopausal	Pure		No	No	0
DCIS045	0	0	Pos	50	20	0	Pos	0.5	HER2 pos	Yes	1,2,4	1.4	Expansive	Yes	Yes	Yes	No	Yes	Yes	Yes	Yes	Yes	3	Caucasian	67	166	70	25.4028	postmenopausal	Pure	7.5	Yes	Yes	3
DCIS046	100	100	2	1	100	0-100	Neg	0.05	Lum A	Yes	1,5	5	Mix	Yes	Yes	Yes	No	Yes	Yes	No	Yes	No	3	Caucasian	50	168	79.8	28.2738	perimenopausal	Pure	7	No	No	0
DCIS048	85	20	Neg	5	1	0-100%	Neg	5-10%	Lum A	Yes	5	2.5	Mix	Yes	Yes (Normal)	Yes	No	Yes	Yes (Normal)	No	No	Yes	2	Caucasian	50	173	63	21.0498	perimenopausal	Pure	8	No	No	0
DCIS049	90	25	Neg	20	1	5-100%	Neg	0.2	Lum B	Yes	1,2	1	Expansive	Yes	No	No	No	Yes	Yes	No	Yes	No	3	N/A	40	170	56.5	19.5502	premenopausal	Adj IBC	7	No	Yes	3
DCIS050	95	95	2	1	100	0	neg	0.05	Lum A	Yes	2,5	5	N/A	No	No	Yes	No	Yes	No	No	No	No	1	N/A	51	165	63.5	23.3242	N/A	Pure	0.4	Yes	Yes	2
DCIS051	100	80	Neg	10					Lum A	No	5	N/A	N/A	N/A	Yes	No	No	Yes	No	No	No	No	2	N/A	64	180	88.9	27.4383	postmenopausal	Adj IBC	2	N/A	N/A	N/A
DCIS052	90	70	Neg	30	100	100	Neg	5	Lum A	Yes	1,2	2	Mix	No	Yes	Yes	No	Yes	No	No	Yes	No	3	N/A	51	181	68.5	20.909	(Mirena) spiral	Pure	3	Yes	Yes	1
DCIS053	90	100	Neg	5	100	80	Neg	1-5%	Lum A	Yes	1,2	2.5	Replacement	No	No	No	No	Yes	Yes	No	No	No	2	Caucasian	42	175	71.6	23.3796	premenopausal	Adj IBC	0.7	No	Yes	1
DCIS054	100	0	Neg	15	0.8	0	Neg	0.1	Lum A	Yes	1,2	1	Expansive	Yes	Yes	Yes	No	Yes	Yes	Yes	Yes	Yes	3	Caucasian	31	169	74	25.9095	premenopausal	Adj IBC	8	Yes	Yes	3
DCIS056	100	0	Neg	5	100	50	Neg	0.05	Lum A	Yes	2	5	Replacement	No	Yes	Yes	No	Yes	No	No	Yes	No	2	N/A	49	176	79.9	25.7942	premenopausal	Adj IBC	1.4	No	No	2
DCIS057					100	50	Neg	5-10%	Lum A	Yes	1,2,3	1,3,5	Replacement	No	Yes	No	No	Yes	Yes	No	Yes	Yes	2	N/A	50	158	70.6	28.2807	(Mirena) spiraal	Pure	5	Yes	Yes	3
DCIS058	70	10	Pos	20	100	10-100%	Neg	0-5%	Lum A	Yes	1,2	5	Mix	No	Yes	Yes	No	Yes	Yes	No	Yes	Yes	2	N/A	27	176	80	25.8264	N/A	Pure	1	Yes	Yes	3
DCIS059	5	2	Neg	15	100	100/0	Neg	1-5%	Lum A	Yes	1	1,2,5	Mix	Yes	No	No	No	Yes	Yes	No	Yes	No	3	Caucasian	51	171	64	21.8871	premenopausal	Microinvasion	6.5	Yes	Yes	3
DCIS060	100	0	Neg	20	100	0	Neg	20	Lum B	Yes	1,2	1.2	Expansive	Yes	No	No	Yes	Yes	Yes	No	Yes	No	2	N/A	47	170	62	21.4533	perimenopausal	Pure	6	Yes	Yes	3
DCIS062									N/A	No	2.4	N/A	N/A	N/A	Yes	Yes	No	Yes	No	No	No	No	1	N/A	69	157	70.8	28.7233	postmenopausal	Pure	1	N/A	N/A	N/A
DCIS063	0	0	Pos	30	0	0	Pos	30	HER2 pos	Yes	1,2	1,2,3	Expansive	Yes	Yes	Yes	No	Yes	Yes	Yes	Yes	Yes	3	Caucasian	39	171	80.2	27.4272	premenopausal	Adj IBC	8	No	Yes	3
DCIS064	100	10	Neg	20	100	0	Neg	0	Lum B	Yes	1	5	N/A	No	Yes	Yes	No	Yes	No	No	Yes	No	2	N/A	45	173	76.4	25.5271	N/A	Pure	5	Yes	Yes	3
DCIS065	90	0	Pos	50					HER2 pos	No	1	N/A	N/A	N/A	No	No	No	Yes	No	No	No	No	3	N/A	58	179	74.3	23.189	postmenopausal	Pure	4.5	N/A	N/A	N/A
DCIS066	15	0	Neg	25	0	0	Neg	10-20%	Basal	Yes	1.2	1	Expansive	Yes	Yes	Yes	No	Yes	Yes	No	Yes	No	3	N/A	N/A	N/A	N/A	N/A	N/A	Adj IBC	1.5	N/A	N/A	N/A
DCIS067	100	50	Neg	5	100	1	Neg	10	Lum A	Yes	1,2	1,2,3,4	Mix	No	Yes	Yes	No	Yes	Yes	No	Yes	Yes	2	Caucasian	38	172	109	36.8442	premenopausal	Adj IBC	5	Yes	Yes	2
DCIS068	30	5	2	5	100	20-30	Neg	10	Lum A	Yes	1.5	5	Expansive	Yes	Yes	Yes	No	Yes	Yes	No	Yes	Yes	2	N/A	46	177	75.5	24.0991	N/A	Pure	2	N/A	N/A	N/A
DCIS069	100	10	Neg	5	100	0	Neg	5-20%	Lum A	Yes	1,2	2.5	Expansive	Yes	Yes	Yes	No	Yes	No	No	No	Yes	3	Caucasian	57	167	67	24.0238	postmenopausal	Pure	3.5	N0	Yes	1
DCIS070	100	70	Neg	10	100	100	Neg	1-5%	Lum A	Yes	4.5	2.5	Mix	No	No	No	No	No	Yes	No	Yes	No	3	N/A	N/A	N/A	N/A	N/A	N/A	Pure	1.6	N/A	N/A	N/A
DCIS071	15	5	1	10	90	0	Pos	5-50%	HER2 pos	Yes	1,2	1.2	Expansive	yes	No	No	Yes	Yes	Yes	Yes	Yes	Yes	3	Caucasian	37	165	59.8	21.9651	premenopausal	Pure	3.5	Yes	Yes	1
DCIS072	100	70	Neg	20	100	100	Neg	0.2	Lum B	Yes	1,2,5	5	N/A	No	Yes	Yes	No	Yes	No	No	Yes	No	3	N/A	64	165	55.5	20.3857	postmenopausal	Pure	1.5	Yes	Yes	1
DCIS073	0	0	Pos	60					HER2 pos	Yes	1	N/A	Expansive	Yes	Yes (Normal)	Yes	No	Yes	Yes (Normal)	No	No	No	3	N/A	49	180	90.7	27.9938	premenopausal	Pure	0.3	N/A	N/A
DCIS074	100	1	Neg	20	100	0	Neg	0.3	Lum B	Yes	2,3,4,5	5	Expansive	Yes	Yes	Yes	No	Yes	Yes (Normal)	No	Yes	Yes	1	N/A	61	167	71.9	25.7808	postmenopausal	Pure	0.8	Yes	Yes	2
DCIS075	1	0	Pos	0.25					HER2 pos	No	1	N/A	N/A	N/A	No	Yes	No	Yes	Yes (Normal)	No	No	No	3	N/A	52	163	80.2	30.1856	perimenopausal	Pure	2.1	N/A	N/A
DCIS076	100	100	0	15	100	100	Neg	0	Lum A	Yes	1,2,3	5	N/A	No	Yes	Yes	No	Yes	No	No	No	No	2	N/A	69	166	84	30.4834	postmenopausal	Pure	1.8	No	Yes	2
DCIS077	80	90	1	15	100	0	Neg	5	Lum A	Yes	1,2,3	1.5	Expansive	No	Yes	Yes	No	Yes	No	No	No	No	2	N/A	54	165	76.2	27.989	perimenopausal	Pure	6	Yes	Yes	1
DCIS078	80	0	Pos	15	100	50	Neg	0.05	Lum A	Yes	1,2,3	5	Expansive	No	Yes	Yes	No	Yes	No	No	No	Yes	2	N/A	66	167	73.9	26.4979	postmenopausal	Pure	7.5	No	No	3
DCIS079	0	0	Pos	15	0	0	Pos	10-20%	HER2 pos	Yes	1,2,	1	Expansive	Yes	No	No	Yes	Yes	Yes	No	Yes	Yes	2	N/A	45	160	59.7	23.3203	premenopausal	Pure	3.5	No	Yes	3
DCIS080	0	0	Neg	30					Basal	No	1	N/A	N/A	N/A	No	Yes	No	Yes	No	No	No	No	3	Caucasian	55	170	79	27.3356	N/A	Pure	1.5	N/A	No	N/A
DCIS081	80	15	Neg	1	100	100	Neg	1	Lum A	Yes	1,2	1	N/A	Yes	Yes	Yes	No	Yes	Yes	No	Yes	No	2	N/A	56	179	124	38.7004	postmenopausal	Pure	6.5	Yes	Yes	3
DCIS082	100	80	Neg	1					Lum A	No	1.2	N/A	N/A	N/A	Yes	Yes	No	Yes	No	No	No	No	2	N/A	58	168	81	28.699	postmenopausal	Pure	3	N/A	N/A	N/A
DCIS083	80	10	Neg	5	100	100	Neg	1	Lum A	yes	3	5	N/A	No	Yes (Normal)	No	No	No	Yes (Normal)	No	No	No	1	N/A	N/A	N/A	N/A	N/A	N/A	Pure		No	No	2
DCIS084	90	30	Neg	30					Lum B	Yes	1.4	N/A	Replacement	Yes	No	No	No	Yes	No	No	No	No	2	N/A	54	172	75.2	25.4191	perimenopausal	Pure	10	N/A	N/A	N/A
DCIS085	100	0	Neg	30	100	0	Neg	20-30%	Lum B	yes	1,2,3	1.2	Expansive	yes	Yes	Yes	No	Yes	Yes	Yes	Yes	Yes	2	Caucasian	54	170	91	31.4879	perimenopausal	Adj IBC	8	No	Yes	3
DCIS087	100	100	Neg	15					Lum A	yes	1,4,5	N/A	Mix	No	Yes	Yes	No	Yes	No	No	No	No	2	Hindu/Surinam	42	157	72.2	29.2912	premenopausal	Adj IBC	7	N/A	N/A	N/A
DCIS088	0	0	Pos	40	0	0	Pos	80	HER2 pos	Yes	1,2	1.2	Expansive	Yes	No	No	Yes	Yes	Yes	Yes	Yes	Yes	3	N/A	46	162	48.5	18.4804	(Mirena) spiral	Pure	4.7	Yes	Yes	1
DCIS089	50	80	Neg	20	100	0	Neg	10	Lum B	Yes	1,2	5	Mix	Yes	Yes	No	No	Yes	No	No	No	No	2	N/A	43	172	61.1	20.6531	premenopausal	Pure	7	No	Yes	0
DCIS090	60	20	Pos	5	70	40	Pos	3	HER2 pos	Yes	1,2	1	N/A	No	Yes	Yes	No	Yes	Yes	No	No	No	3	Caucasian	55	168	62.6	22.1797	N/A	Pure	7	Yes	Yes	3
DCIS091	90	80	Neg	10	100	50	Neg	10	Lum A	Yes	2,3	5	Replacement	No	Yes	Yes	No	Yes	No	No	Yes	Yes	3	N/A	45	166	63.4	23.0077	premenopausal	Pure	6	Yes	Yes	3
DCIS092					100	50	Neg	1-10%	Lum A	Yes	1,2	1.5	Mix	No	No	No	No	No	Yes	No	Yes	Yes	1	N/A	N/A	N/A	N/A	N/A	N/A	PCR		Yes	Yes	0
DCIS093	0	0	Pos	1	0	0	Pos	40-50%	HER2 pos	Yes	1,2	1	Replacement	Yes	No	Yes	No	Yes	Yes	No	Yes	No	3	N/A	50	176	97.7	31.5405	postmenopausal	Adj IBC	5	Yes	Yes	3
DCIS094	80	0	Pos	10	30	0	Pos	0.15	HER2 pos	Yes	1,2	1	Expansive	Yes	No	No	Yes	Yes	Yes	No	Yes	No	3	N/A	64	161	60	23.1473	postmenopausal	Pure	7	Yes	Yes	3
DCIS095	100	10	Neg	5	100	0	Neg	1	Lum A	Yes	1	5	N/A	No	Yes	Yes	No	Yes	Yes	No	No	Yes	2	N/A	44	177	90.7	28.9508	premenopausal	Pure	0.2	N/A	N/A	N/A
DCIS096	5	0	Pos	30					HER2 pos	No	1.2	N/A	N/A	N/A	Yes	Yes	No	Yes	No	No	No	No	3	N/A	58	165	68	24.977	postmenopausal	Pure	4	N/A	N/A	N/A
DCIS097	90	70	Pos	15	100	0	Neg	5	Lum A	Yes	1,2	5	Replacement	No	Yes	Yes	No	Yes	Yes	No	No	No	3	Caucasian	49	165	82.1	30.1561	premenopausal	Adj IBC	8	No	Yes	2
DCIS098	100	10	Neg		100	0	Neg	10-20%	Lum A	Yes	2	2.5	Mix	No	No	No	Yes	Yes	Yes (Normal)	No	Yes	Yes	2	N/A	27	170	79	27.3356	OAC	Pure	12	No	No	2
DCIS099	95	100	Neg	10					Lum A	No	2,4,5	N/A	N/A	N/A	Yes	Yes	No	Yes	Yes (Normal)	No	No	No	2	N/A	56	176	82.3	26.569	perimenopausal	Adj IBC	7	N/A	N/A	N/A
DCIS100	90	90	Neg	20	100	100	Neg	5	Lum A	Yes	1,2	5	Mix	No	Yes	Yes	No	Yes	No	No	No	No	3	Caucasian	70	N/A	75.2	N/A	N/A	Pure	1.2	No	No	0
DCIS101	70	0	2	15					Lum A	Yes	1,2	5	N/A	No	Yes	Yes	No	Yes	No	No	No	No	2	N/A	57	N/A	N/A	N/A	N/A	Pure	4	No	Yes	3
DCIS102					100	0/100	Neg	5	Lum A	Yes	2,3	2.5	Mix	Yes	Yes	No	Yes	Yes	No	No	Yes	Yes	1	N/A	79	N/A	63.5	N/A	N/A	Pure	5	No	Yes	2
DCIS103	100	40	Neg	20	100	5	Neg	20	Lum B	Yes	2,3	2	N/A	No	Yes	Yes	No	Yes	No	No	No	No	2	N/A	30	158	60.2	24.1147	premenopausal	Adj IBC	6.5	Yes	Yes	3
DCIS104	0	0	Pos	15	0	0	Pos	0.25	HER2 pos	Yes	2,3	3.4	N/A	Yes	Yes	Yes	No	Yes	Yes	No	Yes	Yes	3	Caucasian	47	167	70	25.0995	premenopausal	Pure	7.5	Yes	Yes	2
DCIS105	100	70	2	10	100	50-100	Neg	10-20%	Lum A	Yes	1,2	5	Replacement	No	Yes	Yes	No	Yes	No	No	No	No	3	N/A	50	172	63	21.2953	N/A	Pure	1.5	No	Yes	0
DCIS106	100	80	Neg	10	100	100	Neg	10	Lum A	Yes	2,3	2.5	N/A	No	Yes	Yes	No	Yes	No	No	No	No	1	N/A	49	164	73.7	27.4018	premenopausal	Adj IBC	4.7	No	Yes	2
DCIS107	100	20	2		100	100	Neg	5-10%	Lum A	Yes	2,3	1.2	Mix	Yes	No	No	Yes	Yes	Yes	No	Yes	Yes	2	Caucasian	57	167	72.5	25.9959	postmenopausal	Pure	10	No	Yes	1
DCIS108									N/A	Yes	4.5	N/A	Replacement	No	No	No	No	No	No	No	No	No	3	Caucasian	66	175	92.5	30.2041	postmenopausal	Pure	7	N/A	N/A	N/A
DCIS109	100	90	2	30	100	50-100%	Neg	20	Lum B	Yes	2,3,5	5	Replacement	No	Yes	Yes	No	Yes	No	No	Yes	Yes	2	Caucasian	50	165	85.6	31.4417	perimenopausal	Pure	8	No	Yes	2
DCIS111	1	5	2		90	10	Neg	1-10%	Lum A	Yes	1,2	5	N/A	No	Yes	No	No	Yes	No	No	No	No	2	Caucasian	43	167	55	19.721	premenopausal	Pure	2.5	Yes	Yes	3
DCIS112	100	80	Pos	10	100	20	Neg	0	Lum A	Yes	1	5	N/A	No	Yes	Yes	No	Yes	No	No	No	No	2	N/A	53	166	86.8	31.4995	postmenopausal	Pure	6.5	Yes	Yes	1
DCIS113	100	50	Neg	10	100	100	Neg	10-20%	Lum A	Yes	1,2,3	1.5	Mix	No	Yes	Yes	No	Yes	No	No	No	No	2	Caucasian	50	165	56.4	20.7163	perimenopausal	Adj IBC	10.5	Yes	Yes	3
DCIS114	95	90	Neg	10	100	100	Neg	10	Lum A	Yes	2,3	2	N/A	Yes	Yes	Yes	No	Yes	Yes	No	Yes	No	2	N/A	51	171	84.2	28.7952	premenopausal	Pure	5	Yes	Yes	2
DCIS116	60	0	Pos	15	70	70	Neg	1	Lum A	Yes	2,5	5	N/A	No	Yes	Yes	No	Yes	No	No	No	No	2	N/A	55	155	61.3	25.5151	postmenopausal	Pure	2	No	Yes	2
DCIS117	5	0	Pos	15	0	0	Neg	0.4	Basal	Yes	2	1	Expansive	No	No	Yes	No	Yes	No	No	No	No	3	N/A	58	183	85	25.3815	postmenopausal	Pure	12	Yes	Yes	2
DCIS118	95	20	Neg	30	100	30	Neg	50	Lum B	Yes	1,2	1	Expansive	Yes	Yes	Yes	No	Yes	Yes	Yes	Yes	Yes	2	N/A	47	171	99.5	34.0276	premenopausal	Adj IBC	4	Yes	Yes	3
DCIS119	N/A	20	Neg	10					Lum A	No	2	N/A	N/A	N/A	No	Yes	No	Yes	No	No	No	No	1	N/A	52	170	75.3	26.0554	HRT	Pure	3	N/A	N/A	N/A
DCIS120	95	1	2	15					Lum A	No	3	N/A	N/A	N/A	Yes	Yes	No	Yes	No	No	No	No	2	N/A	77	167	64	22.9481	postmenopausal	Adj IBC	2,2	N/A	N/A	N/A
DCIS121	90	60	Neg	5	80	100	Neg	0.15	Lum A	Yes	5	5	Mix	No	No	No	No	No	No	No	No	No	1	N/A	N/A	N/A	N/A	N/A	N/A	Adj IBC		Yes	Yes	0
DCIS122	90	0	2		100	0.05	Neg	30-50%	Lum B	Yes	1	1	N/A	Yes	Yes	Yes	No	Yes	Yes	No	Yes	Yes	3	N/A	50	167	60.9	21.8366	perimenopausal	Adj IBC	3,5	Yes	Yes	3
DCIS123	1	0	Pos	20	20	0	Pos	20	HER2 pos	Yes	1,2,3	1,3,4	Mix	No	Yes	Yes	No	Yes	Yes	No	Yes	Yes	3	N/A	49	160	62	24.2187	N/A	Pure	7	Yes	Yes	3
DCIS124	100	90	2	1	100	100	Neg	10-20%	Lum A	Yes	2.3	2	Expansive	Yes	Yes	Yes	No	Yes	Yes	Yes	Yes	Yes	2	N/A	51	171	84.2	28.7952	premenopausal	Pure	5	N/A	N/A	N/A
DCIS125	100	100	Neg	10	100	100	Neg	10	Lum A	Yes	1.2	1.2	N/A	No	No	No	No	No	No	No	Yes	Yes	2	N/A	53	162	66.9	25.4915	N/A	Adj IBC	5	Yes	No	2
DCIS126	95	90	Neg	5	100	100	Neg	10	Lum A	Yes	1,4,5	5	N/A	No	No	Yes	No	No	Yes	No	Yes	Yes	1	N/A	43	N/A	64.8	N/A	premenopausal	Pure	7	No	No	2
DCIS127	0	0	Pos	10	10	60	Neg	5-10%	Lum A	Yes	1.2	5	N/A	No	No	No	No	No	No	No	Yes	Yes	3	N/A	72	163	64.4	24.2388	postmenopausal	Pure	2	No	Yes	3
DCIS128	100	0	Neg	10	100	100	Neg	10	Lum A	Yes	1,2,3	5	N/A	No	No	No	No	No	No	No	No	No	3	N/A	73	170	63	21.7993	postmenopausal	Pure	4	No	No	3
DCIS131	95	80	Neg	10	100	100	Neg	10-20%	Lum A	Yes	2.5	2	N/A	Yes	No	Yes	No	No	Yes	No	Yes	Yes	2	N/A	34	N/A	71	N/A	premenopausal	Adj IBC	4.3	No	No	2
DCIS132	5	5	Neg	10	100	100	Neg	5-10%	Lum A	Yes	1.2	2.5	N/A	No	No	No	No	No	No	No	No	No	3	N/A	67	165	56.5	20.753	postmenopausal	Pure	4.2	Yes	Yes	3
DCIS133	100	90	Neg	10	100	100	Neg	10	Lum A	Yes	1.2	5	N/A	No	No	Yes	No	No	No	No	Yes	Yes	2	Caucasian	50	168	55	19.487	premenopausal	Pure	6.6	Yes	Yes	2
DCIS134	95	90	Neg	10	100	100	Neg	10	Lum A	Yes	3	5	N/A	No	No	Yes	No	No	No	No	Yes	Yes	2	N/A	45	165	60	22.0386	perimenopausal	Microinvasion	4	Yes	No	2
DCIS135	95	0	Pos	15	100	100	Neg	1	Lum A	Yes	1	1.5	N/A	No	No	No	No	No	No	No	No	No	3	N/A	56	171	64.9	22.1949	postmenopausal	Pure	1.7	Yes	Yes	1
DCIS136	100	60	Neg	5	80	100	Neg	5-10%	Lum A	Yes	2.5	5	N/A	No	No	No	No	No	No	No	No	No	1	N/A	53	157	60.8	24.6663	postmenopausal	Pure	0.3	No	No	0
DCIS137	0	0	Neg	80	90	100	Neg	5-10%	Lum A	Yes	1	1	N/A	Yes	No	No	No	No	No	No	No	No	3	Negroid	52	168	68.2	24.1638	postmenopausal	Adj IBC	2.1	No	Yes	3
DCIS139	100	90	Neg	10	100	100	Neg	0.15	Lum A	Yes	1.2	1.2	N/A	Yes	No	Yes	No	No	Yes	No	Yes	Yes	2	Caucasian	44	174	70.8	23.3849	premenopausal	Microinvasion	6	Yes	Yes	3
DCIS140	50	5	Neg	20	100	5-100%	Neg	20	Lum B	Yes	1.2	1	N/A	Yes	No	Yes	No	No	Yes	No	Yes	Yes	3	N/A	49	179	73.8	23.033	perimenopausal	Microinvasion	4.5	Yes	Yes	3
DCIS141	0	0	Pos	50	0	0	Pos	25	HER2 pos	Yes	1.2	1.2	Expansive	Yes	No	Yes	No	No	Yes	No	Yes	Yes	3	Negroid	24	156	69.6	28.5996	N/A	Adj IBC	6.3	Yes	Yes	3
DCIS142	90	80	Neg	5	100	100	Neg	10	Lum A	Yes	1.2	2	Expansive	Yes	No	Yes	No	No	Yes	No	Yes	Yes	2	Caucasian	58	164	67.1	24.9479	N/A	Adj IBC	8.9	No	No	3
DCIS143	100		Neg	5	100	100	Neg	0	Lum A	Yes	1,2,3	5	N/A	No	No	No	No	No	No	No	No	No	2	negroïd	60	160	63.6	24.8437	postmenopausal	Pure	6	N/A	N/A	N/A
DCIS144	100	95	2+	2	100	100	Neg	10	Lum A	Yes	1	5	Expansive	Yes	No	Yes	No	No	No	No	Yes	Yes	2	Caucasian	72	183	97	28.9647	N/A	Pure	2.3	Yes	No	3
DCIS145	95	30	Pos	15	5	30	Neg	10	Lum A	Yes	1	5	N/A	No	No	No	No	No	No	No	No	No	2	N/A	39	180	78.1	24.1049	premenopausal	Pure	11	Yes	N/A	1
DCIS146	100	100	Neg	1	100	100	Neg	0.05	Lum A	Yes	1,2,5	1.5	Replacement	No	No	Yes	No	No	Yes	No	Yes	Yes	2	N/A	51	163	61	22.9591	perimenopausal	Pure	4	Yes	No	3
DCIS147	5	0	Pos	40					HER2 pos	No	N/A	N/A	N/A	N/A	No	No	No	No	No	No	No	No	3	Caucasian	58	165	60.4	22.1855	postmenopausal	Pure	2.5	Yes	Yes	1
DCIS148	0	0	Pos	15	0	0	Pos	20	HER2 pos	Yes	1.2	1	Expansive	Yes	No	No	No	No	No	No	No	No	3	Caucasian	55	175	68	22.2041	perimenopausal	Pure	9	Yes	Yes	3
DCIS150	5	0	Pos	20					HER2 pos	No	N/A	N/A	N/A	N/A	No	No	No	No	No	No	No	No	3	Caucasian	43	182	83.4	25.1781	N/A	Adj IBC	5	Yes	N/A	1
DCIS151	100	80	Neg	50	0	0	Neg	90	Basal	Yes	1	1	N/A	Yes	No	No	No	No	No	No	No	No	3	Caucasian	71	165	70.6	25.932	N/A	Microinvasion	8	Yes	No	3
DCIS152	95	5	Neg	1	100	100	Neg	1	Lum A	Yes	1,3	1	N/A	No	No	No	No	No	No	No	No	No	2	N/A	55	178	95	29.9836	perimenopausal	Pure	5.5	No	N/A	0
DCIS153	100	90	Neg	5	90	100	Neg	5	Lum A	Yes	2	5	N/A	No	No	No	No	No	No	No	No	No	2	N/A	52	168	103.4	36.6355	(Mirena) spiral	Adj IBC	1.6	Yes	N/A	1
DCIS155	0	0	Pos	30					HER2 pos	No	N/A	N/A	N/A	N/A	No	No	No	No	No	No	No	No	3	Mexican	35	167	55.8	20.0079	premenopausal	Adj IBC	6.5	Yes	Yes	1
DCIS156	0	0	Pos	30	0	0	Pos	40	HER2 pos	Yes	1	3	N/A	Yes	No	Yes	No	No	Yes	Yes	Yes	Yes	3	Caucasian	28	174	75.8	25.0363	premenopausal	Adj IBC	7.5	Yes	Yes	3
DCIS157	0	0	neg	80	0	0	Neg	20	Basal	Yes	1	1,2	N/A	Yes	No	No	No	No	No	No	No	No	3	N/A	34	163	63	23.7118	premenopausal	Pure	4	Yes	Yes	1
DCIS158	0	0	Pos	50					HER2 pos	Yes	1	1	N/A	Yes	No	No	No	No	No	No	No	No	3	N/A	57	173	65.2	21.7849	premenopausal	Adj IBC	2.5	Yes	N/A	1
DCIS159	100	50	Neg	30	20	50	Neg	20	Lum B	Yes	1,4	5	N/A	No	No	No	No	No	No	No	No	No	3	N/A	68	171	125	42.7482	N/A	Adj IBC	11	Yes	N/A	1
DCIS160	70	10	Pos	30	80	60	Pos	30	HER2 pos	Yes	1,2	1	N/A	Yes	No	Yes	No	No	Yes	No	Yes	Yes	3	N/A	41	173	115	38.4243	premenopausal	Pure	10	Yes	Yes	3
DCIS161	100		Neg	<5%					Lum A	No	1,2	N/A	N/A	N/A	No	No	No	No	No	No	No	No	2	N/A	43	177	55	17.5556	perimenopausal	Pure	0.8	Yes	N/A	1
DCIS162	100	0	Neg	15	100	50	Neg	5	Lum A	Yes	2,4	2,5	N/A	No	No	No	No	No	No	No	No	No	1	N/A	63	177	81	25.8546	postmenopausal	Adj IBC	8	Yes	Yes	0
DCIS165	100	70	2+	10	100	5	Neg	10	Lum A	Yes	1	1	N/A	Yes	No	No	No	No	No	No	No	No	3	N/A	39	175	84.7	27.6571	premenopausal	Pure	1.4	Yes	N/A	0
DCIS169	90	40	Pos	40	40	50	Pos	40	HER2 pos	Yes	1	1	N/A	Yes	No	Yes	No	No	Yes	Yes	Yes	Yes	3	N/A	54	172	66.1	22.3432	OAC	Pure	1.8	Yes	No	3
DCIS177	0	0	Pos	40	0	0	Pos	40	HER2 pos	Yes	1.4	1.4	N/A	Yes	No	Yes	No	No	Yes	Yes	Yes	Yes	3	N/A	39	186	80	23.1241	premenopausal	Pure	4	Yes	No	N/A
DCIS188	<10%	0	Pos	30	5	0	Pos	30	HER2 pos	Yes	1	1	N/A	Yes	No	No	No	No	No	No	No	Yes	3	N/A	58	177	72.5	23.1415	postmenopausal	Pure	6	Yes	Yes	1
