# Supplementary material for: A living biobank of patient-derived ductal carcinoma in situ mouse-intraductal xenografts identifies risk factors for invasive progression
Source: Cancer Cell. 2023 May 8;41(5):986–1002.e9. doi: 10.1016/j.ccell.2023.04.002 (PMC10171335; doi:10.1016/j.ccell.2023.04.002)
Supplement: Table S3. List of genes (KCL breast cancer panel) used in the panel sequencing, related to Figure 2 [file mmc4.xlsx]

## Sheet: Sheet1
KCL panel genes
ACVR1B
AFF4
AKT1
ANK3
ARFGEF2
ARID1A
ARID1B
ARID4B
ATM
AURKA
AXIN1
BAP1
BMPR2
BPTF
BRAF
BRCA1
BRCA2
BRIP1
CAD
CASP8
CAST
CBFB
CCAR1
CCND1
CCND3
CCNE1
CDH1
CDKN1B
CDKN2A
CDKN2B
CHEK2
CIC
CNOT3
CREBBP
CTCF
CTNNA1
CTNNB1
DDX3X
DDX5
DIS3
DNAH11
DNAH2
DNAH5
EGFR
ERBB2
ERBB2IP
ERBB3
ESR1
FBXW7
FGFR1
FGFR2
FLT3
FOXA1
FOXO3
FOXP1
GATA3
GPS2
HCFC1
HLF
HRAS
HSPA8
IDH1
IGF1R
ITSN1
KDM6A
KMT2C
KMT2D
KRAS
LRP6
MAP2K4
MAP3K1
MDM2
MED23
MED24
MEN1
MKL1
MLH1
MLLT4
MUC20
MYB
MYC
MYH14
NCOR1
NF1
NF2
NOTCH1
NOTCH2
NSD1
NUP107
PBRM1
PDGFRA
PHF6
PIK3CA
PIK3R1
PIP5K1A
POLR2B
PRKAR1A
PTEN
RB1
RBM5
RFC4
RPGR
RUNX1
SF3B1
SMAD4
SOS1
SRGAP1
STAG2
STK11
STK4
TBL1XR1
TBX3
TCF7L2
TGFBR2
TOM1
TP53
TSC2
USP9X
VEGFA
ZFP36L1
ZNF217
