# Supplementary material for: A living biobank of patient-derived ductal carcinoma in situ mouse-intraductal xenografts identifies risk factors for invasive progression
Source: Cancer Cell. 2023 May 8;41(5):986–1002.e9. doi: 10.1016/j.ccell.2023.04.002 (PMC10171335; doi:10.1016/j.ccell.2023.04.002)
Supplement: Table S4. Raw data of the KCSmart and GISTIC2 analyses, related to Figure 4 [file mmc5.xlsx]

## Sheet: PDX invasive vs. non-invasive
gene	baseMean	log2FoldChange	lfcSE	stat	pvalue	padj
S100A7A	21.8826	6.83598	1.24293	5.49989	3.80028e-08	1.87825e-05
FGA	33.4095	6.70608	1.5585	4.30291	1.68569e-05	0.00115228
FOXD1	30.98	6.67908	1.10604	6.03874	1.55324e-09	3.76156e-06
CST4	88.4253	6.43831	1.30147	4.94694	7.53894e-07	0.000150474
TNIP3	15.1913	6.17268	1.42579	4.3293	1.49584e-05	0.00105975
VNN2	56.8614	6.14182	1.19188	5.15303	2.5631e-07	7.00063e-05
MAGEC1	166.363	6.09538	1.07696	5.6598	1.51554e-08	1.20998e-05
S100A8	526.16	6.06662	0.885211	6.85331	7.21601e-12	1.03276e-07
S100A9	220.363	5.94831	0.873824	6.80722	9.9505e-12	1.03276e-07
AKR1B15	75.5409	5.94245	0.883513	6.72594	1.74465e-11	1.20718e-07
S100A7	1317.23	5.8279	0.886082	6.57715	4.7955e-11	2.48862e-07
CCL20	15.9549	5.78642	1.25665	4.60463	4.13195e-06	0.000442119
TMPRSS4	46.5238	5.70864	0.879323	6.49209	8.46564e-11	2.92883e-07
FGG	336.85	5.65344	1.00621	5.61854	1.92583e-08	1.28956e-05
CLEC3A	141.877	5.5954	1.13335	4.93705	7.93123e-07	0.000155317
ORM1	33.5443	5.38662	0.90014	5.9842	2.17452e-09	3.76156e-06
FABP6	22.8121	5.34321	1.04443	5.11589	3.12265e-07	7.80964e-05
HTR3A	7.69089	5.15963	1.24806	4.13412	3.56321e-05	0.00197768
MTNR1B	7.53936	5.13452	0.949306	5.40871	6.34787e-08	2.68917e-05
UGT1A6	8.08944	5.10092	1.15084	4.43234	9.32159e-06	0.000767848
ADGRG7	6.04675	4.99444	1.05131	4.7507	2.02711e-06	0.000272022
PGLYRP4	7.53536	4.94507	1.11744	4.42537	9.62785e-06	0.00078683
MAB21L4	35.0951	4.81735	0.83627	5.76052	8.38566e-09	7.76929e-06
OR52N5	19.0677	4.74709	1.65123	2.87488	0.00404183	0.0421868
SLC15A1	81.4136	4.73753	0.840518	5.63644	1.736e-08	1.24262e-05
CASP14	45.9493	4.6448	0.973157	4.77292	1.81578e-06	0.000258382
UGT3A2	4.25098	4.64399	1.27668	3.63754	0.000275252	0.00759799
MS4A2	23.4434	4.62876	1.27686	3.62511	0.000288844	0.00783767
CXCL8	222.421	4.56477	0.788217	5.79126	6.986e-09	7.6098e-06
TYROBP	5.02418	4.56214	1.43573	3.17758	0.00148508	0.0228859
RAD21L1	46.2664	4.55716	1.11976	4.06978	4.7058e-05	0.00243598
CAMP	8.60212	4.49853	0.807072	5.57389	2.49109e-08	1.56697e-05
CCNA1	7.05535	4.3692	1.1096	3.93761	8.22955e-05	0.00356637
IVL	16.5141	4.36597	1.11393	3.91942	8.87621e-05	0.00366499
TRPM8	5.67494	4.35752	0.962685	4.52642	5.99901e-06	0.000573859
HBA1	2.97226	4.29595	1.03706	4.14243	3.43645e-05	0.00196292
SPRR1A	10.5164	4.28502	1.17613	3.64333	0.00026913	0.00748874
SPX	20.128	4.2607	1.00685	4.2317	2.31934e-05	0.00145894
NECAB1	9.70989	4.22161	1.0335	4.08478	4.41185e-05	0.00231851
GOLGA2P11	6.72282	4.21548	0.970043	4.34566	1.38856e-05	0.00101851
MYH4	135.874	4.20578	0.809126	5.19793	2.01523e-07	6.22481e-05
KRT81	495.142	4.11039	0.694325	5.91998	3.21975e-09	5.14119e-06
AKR1B10	111.132	4.10919	0.701715	5.85592	4.74385e-09	6.56486e-06
SPRR1B	4.61654	4.09815	1.3397	3.059	0.0022208	0.0291583
ICOS	7.2347	4.06617	1.16731	3.48336	0.000495158	0.011136
IL1RAPL2	37.2786	4.03455	0.839521	4.80577	1.54156e-06	0.000233574
TDRD1	227.953	4.0177	0.916282	4.38478	1.16102e-05	0.000882799
FGB	73.0198	4.00509	0.99351	4.03125	5.54811e-05	0.00269239
APOD	5703.68	3.96654	0.817771	4.85043	1.23192e-06	0.000204577
ZPBP2	3.621	3.96466	1.23726	3.20438	0.00135354	0.0214478
ERVV-2	5.81345	3.95544	1.10882	3.56725	0.000360746	0.00913216
L1CAM	34.6495	3.95326	0.650412	6.07809	1.21623e-09	3.60665e-06
LBP	78.014	3.95295	0.98194	4.02565	5.68187e-05	0.00274289
CNBD1	6.85714	3.95225	1.00832	3.91964	8.86802e-05	0.00366499
EFNA2	2.33109	3.95155	1.23826	3.1912	0.00141682	0.0220633
MKRN3	32.0938	3.94511	1.18314	3.33444	0.000854727	0.0156657
ZIC2	37.3851	3.92988	0.847641	4.63625	3.54782e-06	0.000398085
CA9	4.80921	3.92971	1.0321	3.80748	0.000140389	0.00493932
CPA3	41.4498	3.9211	0.840666	4.66428	3.09702e-06	0.000365273
ATP13A5-AS1	2.55412	3.91245	1.08322	3.61187	0.000303993	0.00811785
KYNU	1246.37	3.90983	0.687792	5.68462	1.31107e-08	1.13082e-05
NTSR1	2.54247	3.90287	1.25037	3.12136	0.00180016	0.0257279
KCNJ3	365.349	3.83941	0.756186	5.07734	3.82758e-07	8.8281e-05
MYH2	53.8728	3.83143	0.892129	4.29471	1.74924e-05	0.00118276
COLCA2	5.47172	3.81061	0.885638	4.30267	1.6875e-05	0.00115228
C2CD4A	8.15718	3.80272	0.842395	4.51417	6.35645e-06	0.000602499
FAM230G	2.08765	3.79943	1.06208	3.57736	0.000347079	0.00890243
ADGRF1	75.1022	3.79631	0.798239	4.75585	1.97609e-06	0.000272022
GAL	16.884	3.77678	0.839014	4.50145	6.74909e-06	0.000622656
GPNMB	57.641	3.77373	0.763354	4.94362	7.66848e-07	0.000151602
EN2	3.68501	3.76344	1.18671	3.17131	0.00151752	0.0231764
LINC02169	4.44013	3.74154	1.28011	2.92282	0.00346873	0.0380078
IL1RL1	7.09897	3.71963	1.24017	2.99929	0.0027061	0.0328081
IFITM3P1	2.20678	3.71352	1.10497	3.36075	0.000777308	0.014658
VNN3	37.2938	3.68377	0.848366	4.3422	1.41063e-05	0.00102384
MORF4L1P3	4.36367	3.6777	1.05715	3.47887	0.000503534	0.011203
PYDC1	7.37985	3.66244	1.1531	3.17618	0.00149229	0.0229799
CRISP3	272.82	3.65894	0.815391	4.48734	7.21167e-06	0.000650869
DSCAM-AS1	1.88386	3.65158	1.21772	2.9987	0.00271131	0.0328081
IL5RA	3.51052	3.64718	1.22927	2.96696	0.00300765	0.0348244
KCNJ12	4.23752	3.64691	1.1662	3.12716	0.00176504	0.0253554
USP41	13.052	3.64389	0.839808	4.33896	1.4316e-05	0.00102828
HAVCR1	6.70315	3.6399	0.909755	4.00096	6.30856e-05	0.00295052
PGBD5	34.164	3.59571	0.839898	4.28113	1.85947e-05	0.00123715
FCGR3B	2.27783	3.56996	1.26441	2.82342	0.0047514	0.0468993
PCSK2	3.65369	3.55497	1.20879	2.94093	0.00327224	0.0366371
CYP2C9	2.46883	3.54763	0.992182	3.57558	0.000349447	0.00894429
C4orf54	2.97799	3.51483	1.08088	3.25183	0.00114666	0.0191337
SLC5A12	2.19283	3.51163	1.23446	2.84466	0.00444594	0.0448439
TH	7.73017	3.50892	0.727147	4.8256	1.39581e-06	0.000218003
TTR	1.91326	3.50305	1.21378	2.88607	0.00390091	0.0411647
TUBB3	6.13027	3.50283	0.865269	4.04826	5.16007e-05	0.00256865
VNN1	10.0987	3.49789	1.04477	3.348	0.000813964	0.01514
MUC19	9249.87	3.49709	0.81507	4.29054	1.78238e-05	0.00119737
CTSG	11.757	3.49605	0.940806	3.71602	0.000202384	0.00626426
VCAN	666.044	3.49588	0.661277	5.28656	1.24636e-07	4.58917e-05
ULBP2	20.8053	3.4605	0.785791	4.40385	1.06347e-05	0.000826796
FUT3	161.071	3.45539	0.733396	4.71149	2.45916e-06	0.000307513
MYH1	83.57	3.43254	0.872161	3.93567	8.29641e-05	0.00358039
SCEL	43.9723	3.413	0.982736	3.47295	0.000514762	0.0113554
FOXI3	3.81254	3.40397	1.17889	2.88744	0.0038839	0.0410081
TSPEAR	4.90399	3.38908	0.863462	3.92499	8.67316e-05	0.00365963
ITGAX	16.4964	3.38734	0.826308	4.09937	4.14282e-05	0.00221071
NXPH4	13.818	3.37618	0.87096	3.87639	0.000106019	0.00405404
SIM1	9.3958	3.35314	0.892006	3.75909	0.000170529	0.00557456
ASB18	2.38012	3.34389	0.973101	3.43632	0.000589669	0.0123245
MUCL1	61517.3	3.33101	0.679816	4.89987	9.59025e-07	0.000176822
PLAU	41.6525	3.32457	0.679966	4.88932	1.01184e-06	0.000184243
METTL7B	2.73994	3.3232	1.10329	3.01209	0.00259455	0.0320964
PLA2G2A	97.7982	3.31268	0.90507	3.66014	0.000252082	0.00714851
RAET1L	26.2439	3.30923	0.970252	3.41069	0.000647987	0.012996
FGF23	2.12878	3.30531	1.06023	3.11755	0.00182362	0.0258924
CBS	11.2658	3.30451	0.921097	3.58758	0.000333756	0.00872439
PDZRN4	8.27875	3.29101	0.97206	3.3856	0.000710224	0.0137398
CROCC2	11.9146	3.26714	1.0693	3.05541	0.00224753	0.0293792
SLC5A5	11.7827	3.2655	0.888371	3.67583	0.000237079	0.00689255
DKK1	28.483	3.25488	0.865221	3.7619	0.000168626	0.00552529
NTRK1	4.93975	3.23287	0.808041	4.00087	6.31097e-05	0.00295052
SLC12A1	155.499	3.22303	0.74749	4.3118	1.61932e-05	0.00112046
CLEC19A	3.17807	3.21404	0.940008	3.41917	0.000628131	0.0127868
PAX6	50.3893	3.20097	0.709651	4.51062	6.46378e-06	0.000609887
ICAM5	2.95109	3.19612	1.03301	3.09399	0.00197482	0.0270552
TNNC2	9.2673	3.18673	0.696257	4.57694	4.71823e-06	0.000487269
HDC	138.92	3.17281	0.691785	4.58641	4.50943e-06	0.000472761
CRYM	60.1254	3.17048	0.980786	3.23259	0.00122674	0.0199897
ULBP3	14.791	3.1543	0.685792	4.5995	4.23503e-06	0.000448524
PSCA	125.52	3.14211	0.69054	4.55023	5.35881e-06	0.000534312
CXCL10	8.3318	3.13695	0.855585	3.66643	0.000245957	0.00706164
ANKRD34B	13.237	3.11555	0.804647	3.87195	0.00010797	0.00407567
C2CD4B	3.6714	3.11178	0.998739	3.11571	0.00183505	0.0260124
GLYATL2	370.912	3.08158	0.762958	4.039	5.368e-05	0.00265307
MALRD1	65.6636	3.07111	0.784394	3.91527	9.03038e-05	0.0037046
CD52	1.50209	3.04554	0.928712	3.27931	0.00104059	0.0179407
CDC6	579.165	3.04208	0.528497	5.75609	8.60843e-09	7.76929e-06
GDF15	52.3543	3.03635	0.593927	5.11232	3.18218e-07	7.86378e-05
NPHS1	2.26501	3.02643	0.925175	3.2712	0.00107092	0.0182964
PPP1R1B	1577.96	3.02226	0.700572	4.31399	1.60332e-05	0.0011131
MYPN	91.8711	3.02096	0.868604	3.47795	0.000505255	0.0112292
FAM86LP	5.13875	3.00138	0.962619	3.11793	0.00182125	0.0258764
TRPA1	29.4294	2.99963	1.02098	2.938	0.00330334	0.0368659
LINGO3	3.17936	2.99543	0.967723	3.09533	0.00196592	0.0270078
PTGS2	21.856	2.99385	0.905564	3.30606	0.000946179	0.016787
LYZL2	2.08565	2.99071	0.942896	3.17184	0.00151478	0.0231764
ABCC4	170.223	2.98705	0.608109	4.91204	9.01349e-07	0.000171653
UCHL1	21.7087	2.97069	0.833176	3.5655	0.000363157	0.00917082
CTSV	31.6027	2.96389	0.633283	4.6802	2.86599e-06	0.000348545
SOX11	107.905	2.95822	0.856971	3.45195	0.000556546	0.0119079
GALNT12	71.7556	2.95728	0.752188	3.93157	8.43927e-05	0.00361201
LAMP3	8.42158	2.94715	0.955773	3.08353	0.00204562	0.0276813
KCNH7	6.19539	2.93049	0.822683	3.56212	0.000367876	0.00923597
CACNA1H	407.471	2.92956	0.729287	4.01702	5.89378e-05	0.00280603
LINC00632	161.263	2.91626	0.738815	3.94722	7.90653e-05	0.00348414
SILC1	1.82747	2.90275	0.908122	3.19643	0.00139142	0.021848
CDH3	878.009	2.89103	0.524196	5.51516	3.48463e-08	1.76424e-05
LINC00514	1.26817	2.88832	0.953607	3.02884	0.00245495	0.0308474
RPTN	14.5637	2.88228	0.919571	3.13437	0.00172224	0.0251187
PSAT1	160.854	2.86658	0.633175	4.52731	5.97405e-06	0.000573859
UPK2	5.95633	2.85637	0.707998	4.03443	5.47349e-05	0.00269238
LINC00239	3.68	2.8351	0.77221	3.67141	0.000241217	0.00696716
H2AC17	1.54391	2.82604	0.762894	3.70437	0.000211915	0.00643119
WFDC5	1.3235	2.81877	0.903092	3.12125	0.00180088	0.0257279
FFAR2	13.5049	2.81124	0.629858	4.46329	8.07124e-06	0.000692325
PCDHB8	173.81	2.80341	0.791154	3.54344	0.000394945	0.00955766
KRT18P55	1.54873	2.79709	0.860974	3.24875	0.00115914	0.0192413
PLEKHG7	54.6661	2.78689	0.597209	4.66653	3.06325e-06	0.000363353
ZNF488	2.06866	2.78488	0.937217	2.97144	0.00296409	0.0344799
TMEM171	3.39802	2.77642	0.752636	3.68893	0.000225197	0.0066876
TAS2R40	6.94757	2.77443	0.854029	3.24864	0.00115959	0.0192413
ECM1	892.319	2.76966	0.537286	5.1549	2.53761e-07	7.00063e-05
ASS1P11	1.2874	2.7681	0.884751	3.12867	0.00175598	0.025313
EFL1P1	4.73336	2.75809	0.860305	3.20595	0.00134618	0.0213639
P2RY6	36.2823	2.74371	0.577293	4.75271	2.00707e-06	0.000272022
FADS2	2309.81	2.74	0.575908	4.7577	1.95813e-06	0.000272022
CD24P4	1.42775	2.7324	0.827827	3.30069	0.000964461	0.0169951
CD22	16.0383	2.72462	0.788229	3.45663	0.000546969	0.0118641
AGT	63.8618	2.72023	0.78118	3.4822	0.000497304	0.0111582
CACNA1B	80.6239	2.71796	0.605992	4.48515	7.2864e-06	0.000654766
GPR37L1	2.74017	2.70808	0.718005	3.77168	0.000162153	0.00542214
SPDYC	4.21182	2.70679	0.822013	3.29288	0.000991658	0.0174005
STARD3	4225.92	2.69359	0.449927	5.98671	2.14123e-09	3.76156e-06
MS4A8	33.4592	2.68677	0.955724	2.81124	0.00493505	0.0479821
CLCA2	3556.42	2.68393	0.713364	3.76236	0.000168317	0.00552529
TYRP1	14.393	2.67313	0.834495	3.2033	0.00135864	0.0214959
MIR1915HG	26.9536	2.67308	0.854242	3.12918	0.00175295	0.0252868
IFI44L	123.11	2.67224	0.848572	3.14911	0.0016377	0.0244276
DNAH11	991.407	2.65749	0.594293	4.47168	7.76062e-06	0.000668466
TNNT1	81.7212	2.64327	0.942589	2.80427	0.0050431	0.048577
ISG15	36.7501	2.64054	0.598309	4.41334	1.01787e-05	0.00081265
AKR1C2	73.4247	2.63267	0.757357	3.47613	0.000508707	0.0112697
DIO1	84.2412	2.62799	0.73265	3.58696	0.000334551	0.00872439
MIR1290	3.12694	2.62274	0.816227	3.21325	0.00131241	0.0209885
IFI6	201.978	2.62164	0.585639	4.47655	7.5858e-06	0.000663323
ONECUT2	36.8806	2.61106	0.811878	3.21608	0.00129955	0.0208629
PLA2G4E	3.75962	2.60901	0.696872	3.74388	0.000181198	0.00586653
PCSK9	3.15978	2.60897	0.913861	2.85489	0.00430524	0.0439588
RASGRF1	113.465	2.60572	0.652916	3.99089	6.58256e-05	0.00305684
VSNL1	41.349	2.60082	0.696091	3.73632	0.000186736	0.00596721
SIX2	57.3543	2.59996	0.747116	3.48	0.000501419	0.0111831
STMN3	23.2101	2.59623	0.711716	3.64784	0.000264455	0.00739832
GPR158	16.748	2.59022	0.824478	3.14165	0.00167998	0.0248031
PGAP3	977.094	2.58458	0.457478	5.64962	1.608e-08	1.23466e-05
SLC7A5	1056.16	2.58367	0.483777	5.34063	9.26251e-08	3.62776e-05
LIPN	1.00875	2.58096	0.905397	2.85064	0.00436313	0.0441805
ABCC2	602.4	2.57877	0.538809	4.78606	1.7009e-06	0.000248965
SCG2	3.43984	2.57226	0.719669	3.57422	0.00035127	0.00897098
NFASC	339.603	2.56993	0.615446	4.17571	2.97052e-05	0.00173696
BMP7	182.62	2.56941	0.59692	4.30444	1.67408e-05	0.00115228
PTPRH	22.0859	2.55405	0.776042	3.29113	0.000997875	0.0174801
FRMD1	1.10517	2.55244	0.856399	2.98043	0.00287842	0.0339239
CFAP74	8.57101	2.55102	0.880057	2.8987	0.00374715	0.0400442
ISL2	5.65087	2.54418	0.804826	3.16116	0.00157142	0.0237579
SH2D6	1.88766	2.5394	0.800748	3.17129	0.00151763	0.0231764
RGS9BP	1.25016	2.53687	0.844879	3.00265	0.00267644	0.0326042
TOP2A	2847.57	2.50397	0.484868	5.16423	2.4143e-07	6.79743e-05
LACRT	9.7224	2.49327	0.800057	3.11637	0.00183093	0.0259785
CYP4Z1	388.534	2.48998	0.600966	4.1433	3.42344e-05	0.00196292
HS6ST3	59.749	2.46114	0.522207	4.71295	2.44153e-06	0.00030716
ACTG1P12	23.6119	2.45744	0.63314	3.88134	0.00010388	0.00400978
CACNA2D3	32.523	2.45479	0.650481	3.7738	0.000160779	0.00540915
USP2-AS1	3.72483	2.44975	0.867996	2.8223	0.00476805	0.0469522
CD200R1	4.50043	2.4251	0.800124	3.0309	0.00243823	0.0306796
PCP4L1	10.2781	2.42498	0.714251	3.39514	0.000685929	0.0134348
CPB1	89.4504	2.42409	0.794037	3.05286	0.00226668	0.0295552
SCGN	40.4785	2.42202	0.848644	2.85398	0.00431748	0.0439602
FGFR4	502.598	2.42054	0.543148	4.4565	8.33103e-06	0.000709512
MFSD2A	131.071	2.41949	0.60966	3.96859	7.23005e-05	0.00326975
CXCL1	108.04	2.41411	0.802512	3.00819	0.00262811	0.0322711
OR9A4	2.05946	2.3969	0.858689	2.79135	0.00524893	0.0497977
PPFIA2	152.574	2.38875	0.607945	3.92922	8.52203e-05	0.00363245
PEG10	2008.26	2.38735	0.704629	3.38809	0.000703819	0.0136413
ERBB2	41451	2.38506	0.489414	4.87329	1.09755e-06	0.000191454
LRP8	237.089	2.38276	0.41964	5.67811	1.36191e-08	1.13082e-05
SDCBP2	33.531	2.38227	0.546858	4.35629	1.32284e-05	0.0009807
ADM	14.947	2.38083	0.645153	3.69034	0.000223955	0.00666027
PPIAP76	1.16925	2.37395	0.846629	2.804	0.00504729	0.048577
DNASE2B	18.9554	2.3654	0.803542	2.94371	0.003243	0.0364473
KRT83	30.3153	2.35434	0.773631	3.04323	0.00234054	0.0300092
FGF12	64.6398	2.35298	0.638161	3.68712	0.000226807	0.00671454
YWHAEP1	3.93061	2.35203	0.688688	3.41523	0.000637282	0.0128809
CLDN9	3.98047	2.34926	0.598719	3.92381	8.7159e-05	0.00366499
NPW	8.972	2.34396	0.767075	3.05571	0.00224531	0.0293687
QPRT	36.3392	2.34323	0.599107	3.9112	9.18389e-05	0.00374537
TCAP	25.4372	2.33908	0.549325	4.2581	2.06172e-05	0.0013416
SELPLG	9.42585	2.33655	0.732804	3.1885	0.00143013	0.0222039
IKZF3	58.2187	2.32726	0.623085	3.73506	0.000187672	0.00598418
MGAT5B	20.5504	2.32584	0.712963	3.26221	0.00110547	0.0187326
CTSD	362.508	2.32265	0.432172	5.37437	7.68488e-08	3.06774e-05
SLC30A2	16.4798	2.31156	0.767804	3.01061	0.0026072	0.0321952
CALML5	142.879	2.30765	0.697125	3.31024	0.000932156	0.0166521
PRR11	251.658	2.30554	0.462338	4.98669	6.1422e-07	0.000130102
OASL	40.3005	2.3011	0.734792	3.13164	0.00173835	0.0251743
TMEM45A	688.39	2.29851	0.574853	3.99844	6.37622e-05	0.00296766
NEAT1	1795.21	2.2984	0.487306	4.71655	2.3988e-06	0.000304268
NEK2	170.03	2.29018	0.479845	4.77275	1.81731e-06	0.000258382
RYR2	124.97	2.28906	0.679722	3.36764	0.000758152	0.0144118
HTR1D	13.2372	2.26212	0.659068	3.4323	0.000598485	0.0124465
CECR2	340.52	2.26161	0.605608	3.73444	0.000188137	0.0059898
RRM2	293.274	2.25629	0.439378	5.13519	2.81857e-07	7.38191e-05
VTRNA1-1	1.75443	2.25378	0.789686	2.85402	0.00431697	0.0439602
MKI67	3302.3	2.24299	0.439702	5.10116	3.37575e-07	8.14812e-05
E2F8	115.728	2.24225	0.460914	4.86479	1.1458e-06	0.00019337
STXBP5L	18.7006	2.23957	0.669168	3.3468	0.000817488	0.0151784
VSTM2L	8.30446	2.23906	0.730007	3.06718	0.00216087	0.0286801
PRC1	3.51741	2.23903	0.642512	3.48481	0.000492489	0.0111121
HRH1	15.1716	2.23838	0.633014	3.53606	0.000406146	0.00970169
SHCBP1	92.0379	2.22719	0.520704	4.27726	1.89211e-05	0.00125424
CDK1	234.182	2.21412	0.403269	5.49042	4.0097e-08	1.89167e-05
CXCL17	206.377	2.21207	0.571897	3.86795	0.000109754	0.0041124
MYOZ2	6.01416	2.19824	0.720504	3.05097	0.00228105	0.0296866
TNC	1109.33	2.19784	0.665411	3.30298	0.000956649	0.0169062
GRIN2A	12.3428	2.19597	0.785223	2.79662	0.00516408	0.0492855
PITX1	454.399	2.19421	0.606592	3.61727	0.000297726	0.0080124
POU4F3	1.15266	2.19388	0.781356	2.80779	0.00498829	0.0482812
RPS3AP19	4.18944	2.18712	0.77646	2.81679	0.0048506	0.0475396
ALDH1A1	82.2926	2.18387	0.669937	3.25982	0.00111484	0.018784
RSAD2	39.1311	2.17133	0.69388	3.12925	0.00175252	0.0252868
ASS1	2686.04	2.16738	0.454778	4.76581	1.88096e-06	0.000265612
AURKA	628.683	2.16731	0.410139	5.28433	1.26167e-07	4.58917e-05
IFIT3	56.9328	2.15993	0.604977	3.57027	0.000356611	0.00906061
FAM72A	36.8686	2.15207	0.616577	3.49034	0.000482402	0.010932
ABCA12	5283.55	2.15028	0.542396	3.96442	7.3574e-05	0.00328441
KIF14	240.498	2.13997	0.461921	4.63276	3.60816e-06	0.000402678
C1QL1	8.67056	2.13078	0.699625	3.04561	0.00232211	0.0299022
BBOX1	106.499	2.12941	0.746955	2.85078	0.00436117	0.0441805
CFAP47	210.818	2.1256	0.61861	3.4361	0.000590159	0.0123245
ART1	6.14192	2.124	0.6792	3.12721	0.00176474	0.0253554
RYR1	88.8239	2.11824	0.480114	4.41195	1.02445e-05	0.000814769
CLIC3	39.0584	2.11818	0.534137	3.96561	7.32088e-05	0.00328349
IL12RB1	14.6924	2.11709	0.638446	3.316	0.000913152	0.0164257
HOPX	39.902	2.11367	0.710516	2.97483	0.00293149	0.0342255
SLC38A3	48.8157	2.10454	0.559245	3.76318	0.000167767	0.00552308
CBX2	243.81	2.09833	0.551593	3.80413	0.000142303	0.00498134
MGAT4EP	24.2728	2.09515	0.495866	4.22523	2.38693e-05	0.00147904
CYSLTR1	84.2715	2.0946	0.598798	3.498	0.000468766	0.0107192
SUSD2	356.961	2.09297	0.532044	3.93382	8.36055e-05	0.00359313
NUSAP1	1.20749	2.08004	0.685241	3.03549	0.00240146	0.0304332
CHI3L2	202.675	2.07615	0.585951	3.54321	0.000395286	0.00955766
MPHOSPH6	870.78	2.07516	0.407808	5.08857	3.60781e-07	8.41472e-05
SEPTIN3	61.8244	2.06919	0.504644	4.1003	4.12618e-05	0.00220751
CDC20	174.263	2.06763	0.356458	5.80048	6.61264e-09	7.6098e-06
RAB36	47.1676	2.06693	0.470135	4.39647	1.10026e-05	0.00084904
SKA3	170.517	2.06691	0.450461	4.58843	4.46595e-06	0.00047058
SLCO4C1	9.45915	2.06549	0.656301	3.14716	0.00164862	0.0244873
UBE2T	203.012	2.05949	0.382211	5.38836	7.11028e-08	2.94241e-05
ACTG1P18	2.93616	2.058	0.728524	2.8249	0.00472961	0.0467413
HCN2	22.9346	2.05536	0.465601	4.41443	1.01275e-05	0.00081265
GPRIN1	23.7307	2.05504	0.485048	4.23678	2.26752e-05	0.00144384
CHRND	44.9355	2.04276	0.548589	3.72366	0.000196355	0.00617566
MATK	28.5921	2.03804	0.651839	3.1266	0.00176838	0.0253858
DBF4P1	4.60702	2.03505	0.588309	3.45915	0.000541884	0.0117908
ADGRF4	49.8153	2.0324	0.691063	2.94098	0.00327173	0.0366371
CDC25B	367.019	2.03153	0.347635	5.84387	5.10015e-09	6.61681e-06
CYP4Z2P	755.683	2.02684	0.526359	3.85068	0.000117792	0.00432767
VGF	4.05428	2.01667	0.722943	2.78953	0.0052784	0.0499558
NDUFA4L2	27.2527	2.01548	0.663305	3.03854	0.0023773	0.0302563
PDC-AS1	2.37417	2.01254	0.659038	3.05375	0.00226	0.0294865
MYLK2	6.97753	2.00181	0.65027	3.07843	0.00208094	0.0279587
C15orf48	215.271	2.00132	0.695658	2.87688	0.0040163	0.041979
NID2	100.661	-2.00132	0.664818	-3.01033	0.00260966	0.0322065
EDNRB	69.7515	-2.00258	0.660106	-3.03372	0.00241559	0.0305563
RPLP0P6	272.906	-2.007	0.388324	-5.16836	2.36156e-07	6.79743e-05
RPL17P15	3.91841	-2.01102	0.604471	-3.32691	0.000878162	0.0159483
NACA4P	134.769	-2.01306	0.413014	-4.87408	1.09318e-06	0.000191454
KCNA5	5.39514	-2.01395	0.617697	-3.26041	0.0011125	0.0187751
TMF1P1	2.14419	-2.01464	0.701307	-2.8727	0.00406985	0.0423251
RPL3P8	14.1848	-2.01609	0.58902	-3.42278	0.000619846	0.0126766
OSBPL9P3	5.04056	-2.02092	0.641971	-3.148	0.00164393	0.0244873
FAUP1	159.532	-2.02183	0.417453	-4.84325	1.27735e-06	0.000208781
RPF2P1	6.68242	-2.02415	0.524153	-3.86174	0.000112581	0.00419561
NBPF7	11.5862	-2.02842	0.608416	-3.33394	0.000856263	0.0156657
SHC1P1	6.88938	-2.03336	0.518286	-3.92325	8.7363e-05	0.00366499
PPP2R5CP	23.4066	-2.03667	0.409341	-4.97547	6.50883e-07	0.000133773
MEMO1P3	4.51464	-2.03856	0.569545	-3.57928	0.000344538	0.00888437
CCNJP1	2.56643	-2.04996	0.704827	-2.90846	0.00363211	0.0393762
TLCD4-RWDD3	6.7243	-2.05644	0.429418	-4.7889	1.67699e-06	0.000248965
ABCA8	79.6303	-2.06716	0.394875	-5.23498	1.65005e-07	5.61505e-05
GGT2	11.4138	-2.06889	0.730681	-2.83146	0.00463363	0.0460214
UBE2WP1	12.2708	-2.07022	0.456039	-4.53956	5.63712e-06	0.000551959
DDX53	7.06431	-2.07045	0.627413	-3.29997	0.000966945	0.0170245
TRPC3	6.11326	-2.07624	0.456783	-4.54535	5.48445e-06	0.000542125
RHD	276.925	-2.07757	0.643139	-3.23036	0.00123635	0.0200972
AMELY	3.58667	-2.07877	0.69786	-2.97878	0.00289394	0.0339775
MKRN8P	3.4652	-2.07909	0.562625	-3.69534	0.000219597	0.00656829
EEF1A1P29	74.2719	-2.08505	0.440825	-4.72989	2.24639e-06	0.000287843
GRIA1	41.1813	-2.0888	0.541416	-3.85803	0.000114305	0.00424462
RAB11AP1	5.34757	-2.08896	0.707494	-2.95261	0.00315097	0.0358721
CCDC8	22.2874	-2.09221	0.717782	-2.91482	0.00355891	0.0388004
MIR30B	10.687	-2.09581	0.588354	-3.56216	0.000367811	0.00923597
SDHCP4	16.0052	-2.09599	0.668261	-3.13649	0.00170984	0.024995
SGIP1	43.5941	-2.09755	0.455639	-4.60354	4.15373e-06	0.00044217
RPS15P5	65.8616	-2.09968	0.411021	-5.10846	3.24802e-07	7.93206e-05
PTCSC1	63.3891	-2.10451	0.496906	-4.23522	2.28326e-05	0.00144941
RPL5P24	79.4167	-2.10681	0.408017	-5.16354	2.42321e-07	6.79743e-05
PPP1R12BP1	1.7923	-2.108	0.615113	-3.42701	0.000610269	0.0125799
PPIAP78	4.15589	-2.10887	0.628301	-3.35647	0.000789449	0.0148034
NICN2P	3.71853	-2.12626	0.599842	-3.54471	0.000393052	0.00955766
ACADL	152.987	-2.12682	0.648252	-3.28085	0.00103496	0.0178584
RPS4XP8	8.23865	-2.12961	0.448006	-4.75353	1.99897e-06	0.000272022
CCK	2.71891	-2.13251	0.71427	-2.98558	0.00283044	0.0335738
GRM8	9.34153	-2.14027	0.749152	-2.85693	0.00427761	0.0437628
TMEM255A	7.01454	-2.1418	0.572441	-3.74152	0.000182909	0.00587743
HNRNPFP1	8.13975	-2.14339	0.540388	-3.96639	7.29703e-05	0.00328349
COP1P1	24.1285	-2.15436	0.508891	-4.23345	2.30134e-05	0.00145644
EEF1GP8	8.28971	-2.16	0.565307	-3.82092	0.000132952	0.00475831
R3HDM2P2	8.62584	-2.16965	0.440434	-4.92617	8.38586e-07	0.000162538
EIF4BP9	10.8626	-2.17471	0.618566	-3.51573	0.000438541	0.0101712
NPM1P28	5.98952	-2.1774	0.678842	-3.20753	0.00133882	0.0212633
SLITRK1	46.5291	-2.17887	0.678824	-3.20977	0.00132839	0.0211139
APOBEC3H	3.19183	-2.17948	0.682662	-3.19262	0.0014099	0.0220051
RPSAP53	514.52	-2.1819	0.41994	-5.19573	2.03915e-07	6.22481e-05
RPS3AP2	1.9324	-2.18326	0.64154	-3.40316	0.000666115	0.0132145
THAP12P2	19.6116	-2.18633	0.419186	-5.21565	1.8317e-07	5.87839e-05
EEF1A1P38	32.674	-2.19444	0.396412	-5.53574	3.0991e-08	1.69292e-05
NPM1P2	7.79682	-2.19446	0.548308	-4.00224	6.27447e-05	0.00294673
HNRNPH1P3	95.7438	-2.19962	0.441995	-4.97657	6.47208e-07	0.000133773
MAJIN	10.9379	-2.1998	0.739551	-2.97451	0.0029346	0.0342255
RPL30P4	41.5026	-2.20533	0.489532	-4.50498	6.63793e-06	0.000617893
MIR1249	4.62273	-2.20611	0.563996	-3.91158	9.1695e-05	0.00374537
MTND4P1	0.993954	-2.20711	0.771638	-2.86029	0.00423248	0.0433866
RPS8P4	4.24167	-2.21232	0.580691	-3.8098	0.000139079	0.00491823
GDI2P1	3.1464	-2.21424	0.574314	-3.85544	0.00011552	0.00426685
ATP1B4	20.8167	-2.21468	0.555694	-3.98544	6.73554e-05	0.00311395
RPS17P14	50.5714	-2.21961	0.529931	-4.1885	2.80804e-05	0.00167018
RPL5P27	14.9617	-2.21981	0.608264	-3.64942	0.000262832	0.0073728
MIR620	1.76998	-2.22164	0.696639	-3.18908	0.00142724	0.0221757
CDH2	209.546	-2.22256	0.669144	-3.3215	0.000895361	0.0162262
ADGRF5	124.855	-2.22863	0.733229	-3.03947	0.00236995	0.0302376
ADRA1A	5.02685	-2.23969	0.608108	-3.68305	0.000230464	0.00678499
FRMPD2	61.8299	-2.24141	0.58391	-3.83862	0.000123728	0.00449797
PROS2P	6.84888	-2.25033	0.61246	-3.67425	0.000238549	0.00692288
ALG1L12P	6.74245	-2.25053	0.564886	-3.98405	6.77513e-05	0.00311836
KMT5AP2	9.55003	-2.25268	0.465684	-4.83737	1.31568e-06	0.000211712
RPL35AP28	3.72701	-2.25859	0.655726	-3.44442	0.000572294	0.0121469
KLK10	46.2327	-2.26705	0.720589	-3.14611	0.0016546	0.0245506
HNRNPA3P13	14.7011	-2.27205	0.508098	-4.47168	7.76088e-06	0.000668466
HMGB1P12	4.70799	-2.27555	0.67039	-3.39437	0.000687866	0.0134376
FAUP2	8.73966	-2.27839	0.55033	-4.14004	3.47252e-05	0.00196966
RPL4P1	36.6599	-2.27958	0.477208	-4.77691	1.78013e-06	0.000256611
RPL12P21	17.1804	-2.28351	0.468184	-4.87738	1.07503e-06	0.00019073
ANXA8	55.3962	-2.29155	0.645906	-3.5478	0.000388463	0.00952389
SLC36A2	48.0212	-2.2984	0.44773	-5.13344	2.84494e-07	7.38191e-05
MIR652	4.57663	-2.29969	0.641288	-3.58605	0.000335724	0.00874399
ASXL3	47.8333	-2.30149	0.580409	-3.96529	7.33053e-05	0.00328349
FLNB-AS1	3.91781	-2.31131	0.667442	-3.46294	0.00053431	0.0116627
ATP4A	15.6573	-2.31839	0.417378	-5.55466	2.78149e-08	1.60384e-05
PPIAP13	174.125	-2.31905	0.475402	-4.87809	1.07118e-06	0.00019073
HNRNPA1P28	4.6376	-2.32092	0.775972	-2.99099	0.00278078	0.0332343
RASGRP2	15.8315	-2.32118	0.425426	-5.45614	4.86598e-08	2.24462e-05
DNAJB6P4	9.39554	-2.32251	0.579631	-4.00687	6.1528e-05	0.00290934
RPSAP59	11.5395	-2.32425	0.624976	-3.71893	0.000200065	0.00624505
KLK13	22.3272	-2.32614	0.798928	-2.91157	0.00359615	0.0390627
PRR13P7	4.53389	-2.32651	0.562049	-4.13933	3.48322e-05	0.00196966
GRIA2	155.536	-2.3281	0.618894	-3.76171	0.000168756	0.00552529
RPL34P33	55.5109	-2.35534	0.489548	-4.81126	1.49985e-06	0.000228926
SLC25A15P5	22.4076	-2.3556	0.668823	-3.522	0.000428297	0.0100265
SUMO1P1	2.89904	-2.35982	0.676723	-3.48713	0.000488241	0.0110282
RPL17P20	39.9342	-2.37211	0.429326	-5.52519	3.29127e-08	1.7518e-05
NKAPL	1.33932	-2.37515	0.748057	-3.17509	0.00149793	0.0230464
DPP4	77.2836	-2.37554	0.427065	-5.56246	2.6599e-08	1.60384e-05
NF1P3	2.2753	-2.37776	0.639126	-3.72033	0.000198966	0.00622947
OVCH1-AS1	2.71776	-2.37886	0.819417	-2.90311	0.00369478	0.0398009
RPL7P22	2.09766	-2.37954	0.762482	-3.12078	0.0018037	0.0257334
KBTBD12	10.2354	-2.38238	0.528346	-4.50912	6.50978e-06	0.000611448
RPA3P2	0.941669	-2.38341	0.830619	-2.86944	0.00411202	0.0426573
TPPP2	1.45101	-2.38511	0.833804	-2.86051	0.00422959	0.0433856
DYNC1I1	90.2277	-2.38652	0.811396	-2.94125	0.00326888	0.0366371
C8orf88	21.273	-2.39761	0.524732	-4.5692	4.89584e-06	0.000498176
RPS4XP21	42.5794	-2.39897	0.479503	-5.00304	5.64347e-07	0.00012077
EIF4EP3	3.28234	-2.41662	0.612094	-3.94812	7.87662e-05	0.00347878
GPX3	1138.21	-2.42701	0.501684	-4.83772	1.31337e-06	0.000211712
RPL12P2	39.426	-2.43066	0.432042	-5.62598	1.8446e-08	1.27634e-05
SNRPCP2	2.03836	-2.43695	0.701152	-3.47564	0.000509629	0.0112749
HNRNPA1P33	3.80223	-2.44282	0.790321	-3.09092	0.00199538	0.02725
EEF1A1P17	469.775	-2.44818	0.451474	-5.42263	5.87272e-08	2.65013e-05
APLN	57.2596	-2.45397	0.716125	-3.42673	0.0006109	0.0125804
CHORDC1P5	3.1267	-2.45565	0.619332	-3.965	7.33954e-05	0.00328349
RBBP4P4	2.91319	-2.45931	0.820908	-2.99584	0.00273688	0.0329537
EEF1GP3	14.626	-2.46058	0.642787	-3.82798	0.0001292	0.00464002
RPL9P18	245.501	-2.46152	0.463452	-5.31127	1.08867e-07	4.18491e-05
NPM1P51	3.8443	-2.46701	0.668902	-3.68814	0.000225895	0.00669877
DUSP8P1	1.49916	-2.46841	0.855327	-2.88592	0.00390269	0.0411647
CTBP2P3	5.31813	-2.46917	0.870202	-2.83747	0.00454723	0.0455117
XIRP1	4.66486	-2.47069	0.612505	-4.03375	5.48926e-05	0.00269239
SP3P	35.7725	-2.4732	0.457014	-5.41166	6.2443e-08	2.68917e-05
MIR758	4.36476	-2.47586	0.678413	-3.64949	0.000262763	0.0073728
LINC00479	2.57213	-2.48889	0.858331	-2.89968	0.00373541	0.0400442
HNRNPA3P1	23.3646	-2.49241	0.449184	-5.54875	2.87724e-08	1.61421e-05
DMRTC1	2.5474	-2.50407	0.733818	-3.41239	0.000643963	0.0129491
LRFN5	3.74169	-2.51357	0.739331	-3.3998	0.00067436	0.0133191
DCN	54.6148	-2.52403	0.503937	-5.00863	5.48192e-07	0.000118535
SLC35C2P1	6.64673	-2.52554	0.621705	-4.06227	4.8597e-05	0.00247249
RPL17P34	580.023	-2.5365	0.439226	-5.77493	7.69852e-09	7.6098e-06
CBLL2	3.86526	-2.55337	0.770734	-3.31291	0.000923302	0.0165509
LINC02551	5.07173	-2.5573	0.66525	-3.84412	0.000120985	0.00441372
RPL15P18	171.061	-2.56462	0.425645	-6.02524	1.68857e-09	3.76156e-06
EIF4BP6	344.191	-2.58182	0.446649	-5.78042	7.45165e-09	7.6098e-06
LY9	6.90498	-2.58846	0.575867	-4.4949	6.96021e-06	0.000636476
AVPR1A	1.38068	-2.59981	0.814624	-3.19143	0.00141572	0.0220627
RPL7P10	2.28359	-2.60025	0.738682	-3.52012	0.000431347	0.0100493
ESRRAP2	1.11089	-2.60344	0.860585	-3.0252	0.00248473	0.0311461
RGS7	16.9868	-2.60719	0.497883	-5.23655	1.63609e-07	5.61505e-05
BPIFC	3.83456	-2.61352	0.872357	-2.99593	0.00273608	0.0329537
ERFL	10.0531	-2.6358	0.505452	-5.21474	1.84071e-07	5.87839e-05
SPP1	12.4255	-2.6461	0.81881	-3.23165	0.0012308	0.0200384
RPL18P11	5.89444	-2.6525	0.51767	-5.12392	2.99241e-07	7.57518e-05
DTNB-AS1	1.01244	-2.65395	0.799057	-3.32136	0.000895813	0.0162262
ATP6V1E1P1	3.70043	-2.66882	0.548339	-4.8671	1.13248e-06	0.00019269
MIR493	5.9645	-2.69412	0.610799	-4.4108	1.02988e-05	0.000815962
NLRP13	5.22024	-2.69897	0.949112	-2.84368	0.00445963	0.0448948
ARID3BP1	2.88607	-2.70471	0.708149	-3.81941	0.000133772	0.0047794
COL5A3	21.7033	-2.71023	0.522988	-5.18219	2.19292e-07	6.50295e-05
PCNPP4	1.30987	-2.71942	0.845111	-3.21783	0.00129164	0.0207683
BEND3P2	1.74065	-2.79783	0.75409	-3.71021	0.000207087	0.00634029
SPATA22	3.91906	-2.79838	0.836507	-3.34532	0.000821877	0.0152326
PRSS44P	4.97716	-2.8039	0.646377	-4.33787	1.43868e-05	0.0010298
MIR221	1.63717	-2.80656	0.900814	-3.11558	0.00183583	0.0260124
MMP27	1.62106	-2.80787	0.755794	-3.71512	0.000203105	0.00626456
C11orf91	4.38545	-2.80836	0.630204	-4.45627	8.33996e-06	0.000709512
GRIK1	233.609	-2.82383	0.554174	-5.09556	3.47713e-07	8.20207e-05
ADAMTS8	33.3098	-2.83913	0.542941	-5.22917	1.70272e-07	5.70081e-05
SUPT20HL2	35.7805	-2.85237	0.529651	-5.38538	7.22916e-08	2.94241e-05
EEF1A1P31	2.47195	-2.87999	0.959689	-3.00096	0.00269129	0.0327083
SERPINA11	16.5604	-2.88058	0.708291	-4.06695	4.76328e-05	0.0024535
MIR455	4.8955	-2.90283	0.747255	-3.88465	0.000102476	0.00398315
KRT73	8.25924	-2.92769	0.791262	-3.70002	0.000215578	0.00649824
RPL7P27	8.95853	-2.92894	0.558928	-5.24027	1.60341e-07	5.61505e-05
RPL35AP11	3.25847	-2.94668	0.83652	-3.52255	0.000427418	0.0100253
GYPC	41.9552	-2.96587	0.901682	-3.28926	0.00100451	0.0175371
ABCG2	219.28	-2.96612	0.783384	-3.78629	0.000152912	0.00522962
PPIAP26	1.96781	-2.97466	0.803215	-3.70344	0.000212693	0.00644538
SERPINA12	7.4204	-2.99177	1.03698	-2.88508	0.00391309	0.0412324
RXFP1	5.01631	-3.01444	0.752837	-4.00411	6.22519e-05	0.00293022
RPL14P6	1.49731	-3.06593	1.00624	-3.04693	0.00231193	0.0298598
COX4I2	2.62588	-3.08556	0.650826	-4.74099	2.12675e-06	0.000279921
CHAT	2.0758	-3.10563	0.82978	-3.74271	0.000182043	0.00586653
SPAAR	3.09593	-3.11084	0.908251	-3.42509	0.000614605	0.0126067
CELF2-AS1	1.07904	-3.14388	1.05219	-2.98793	0.00280876	0.0334415
EI24P4	10.5924	-3.14985	0.53317	-5.90778	3.46742e-09	5.14119e-06
RPL9P5	23.4605	-3.16438	0.56416	-5.60902	2.03477e-08	1.31993e-05
SDHDP6	1.30136	-3.18308	0.923783	-3.4457	0.000569586	0.0121189
CLVS2	3.07476	-3.24194	0.972375	-3.33404	0.000855939	0.0156657
HSPE1P9	2.59746	-3.25562	1.12222	-2.90106	0.00371903	0.0399584
SERPINA9	30.6279	-3.26621	0.889829	-3.6706	0.000241982	0.00696745
SCG3	8.92882	-3.27685	0.633496	-5.17264	2.30815e-07	6.74825e-05
ETV3L	9.47156	-3.28113	0.655026	-5.00916	5.46686e-07	0.000118535
SRSF3P4	1.55018	-3.39445	1.09682	-3.09482	0.00196934	0.0270368
TVP23BP2	1.26153	-3.42041	0.776186	-4.40669	1.04962e-05	0.00082219
ELMOD1	1.32078	-3.43575	0.967512	-3.55111	0.000383606	0.00945712
RCC2P5	1.9596	-3.46001	0.91118	-3.79728	0.000146292	0.00506825
CYP1A1	2.18595	-3.47908	1.02019	-3.41024	0.000649059	0.013005
HS3ST4	7.70196	-3.7513	1.14093	-3.28792	0.00100931	0.0176061
ESM1	2.96345	-3.86135	1.05665	-3.65433	0.000257857	0.00728243
SNORC	58.4454	-4.10397	0.627894	-6.53608	6.31508e-11	2.62177e-07
CITED1	2.82049	-4.65058	1.00635	-4.62125	3.81428e-06	0.000416721
ACKR2	142.02	1.99912	0.514107	3.88852	0.000100856	0.00395011
FAIM2	246.974	1.996	0.669862	2.97971	0.00288521	0.0339519
SLURP1	10.4431	1.99569	0.604617	3.30075	0.000964268	0.0169951
BIRC5	74.1326	1.98976	0.501456	3.96797	7.24864e-05	0.00327103
MYLK3	4.18713	1.98749	0.678786	2.928	0.00341151	0.0376882
PAPSS2	710.341	1.98684	0.472762	4.20262	2.63838e-05	0.00159208
THEMIS2	25.4742	1.9816	0.489026	4.05214	5.07521e-05	0.00253858
APOBEC3B	84.8597	1.98098	0.565057	3.5058	0.000455239	0.0105232
DUSP2	9.43868	1.97973	0.606058	3.26656	0.00108862	0.0185074
ATP8A2	49.974	1.97608	0.67081	2.94581	0.00322111	0.0363192
ST8SIA5	4.54186	1.97606	0.608163	3.24923	0.00115718	0.0192321
SPINK8	226.593	1.97245	0.663764	2.97161	0.00296239	0.0344799
VAV1	38.8201	1.96742	0.553182	3.55656	0.000375748	0.00932987
KRT86	109.375	1.96451	0.518506	3.78879	0.000151381	0.00520067
KMO	344.2	1.96279	0.546556	3.5912	0.000329163	0.00862724
FAM83A	84.3685	1.96032	0.596984	3.2837	0.00102452	0.0177521
MYBL2	360.579	1.9602	0.43603	4.49557	6.9385e-06	0.000636476
ACBD7	10.0857	1.95294	0.630404	3.09792	0.00194884	0.0269335
SIM2	102.369	1.94841	0.642744	3.03139	0.00243434	0.0306796
CHRNA5	7.86256	1.94667	0.624064	3.11934	0.00181257	0.0258114
CACTIN-AS1	2.53764	1.94541	0.689106	2.8231	0.00475619	0.0468993
KLHL38	14.7902	1.94468	0.601866	3.23109	0.00123321	0.0200619
ANLN	678.944	1.93782	0.401207	4.82997	1.36554e-06	0.000216381
RPP25	10.0438	1.93774	0.472981	4.09686	4.18797e-05	0.00222337
PNMT	68.7377	1.9329	0.617028	3.13259	0.00173269	0.0251621
SOCS1	4.07789	1.92956	0.616092	3.13193	0.00173662	0.0251737
TNFRSF12A	38.3275	1.92327	0.379961	5.06177	4.15388e-07	9.37242e-05
CES3	47.5357	1.91544	0.674104	2.84145	0.00449084	0.0450124
KIF2C	174.942	1.91447	0.346994	5.51729	3.4426e-08	1.76424e-05
OR2B2	6.54469	1.91407	0.67991	2.81518	0.00487499	0.0476661
ADRA2C	22.9124	1.91026	0.620017	3.08098	0.00206323	0.0278288
PNP	225.763	1.90967	0.43031	4.43789	9.08467e-06	0.000756259
CIITA	118.484	1.90959	0.56131	3.40201	0.000668915	0.0132367
GRB7	3830.88	1.90853	0.52765	3.61705	0.000297985	0.0080124
DEPDC1	127.372	1.90843	0.462519	4.12617	3.68852e-05	0.00202556
HASPIN	21.9529	1.90044	0.42711	4.44952	8.60619e-06	0.000726208
CDCA5	39.7322	1.89204	0.422911	4.47386	7.682e-06	0.000667209
CD24	3014.91	1.89034	0.398945	4.73834	2.15479e-06	0.000281315
COL8A2	21.6021	1.88435	0.5942	3.17125	0.00151786	0.0231764
PKMYT1	21.9268	1.86736	0.425992	4.38355	1.16762e-05	0.000884576
ASPM	2115.93	1.86142	0.396404	4.69577	2.65605e-06	0.000330146
BUB1B	516.304	1.85248	0.398597	4.64751	3.35962e-06	0.000385298
DLGAP5	225.646	1.84628	0.435508	4.23937	2.24149e-05	0.00143166
ACTA1	180.618	1.84432	0.490039	3.76361	0.000167477	0.00552308
CLEC18B	15.5527	1.8381	0.64081	2.86841	0.00412543	0.0427691
C4orf48	3.89077	1.83456	0.535074	3.42861	0.000606691	0.012531
KPNA2	1344.42	1.8338	0.333807	5.49361	3.93798e-08	1.89167e-05
LRRC37A11P	28.2348	1.82999	0.65358	2.79995	0.00511107	0.0489189
SECTM1	44.2775	1.81929	0.646896	2.81234	0.00491831	0.0479316
KRT4	42.8525	1.81215	0.556669	3.25534	0.00113258	0.0189729
RMI2	7.05703	1.79998	0.409814	4.3922	1.12209e-05	0.000859499
H2BC3	152.81	1.79706	0.501544	3.58306	0.000339593	0.00883367
IFIT2	118.592	1.79522	0.493612	3.6369	0.000275935	0.00760671
CDK12	6867.04	1.79434	0.412089	4.35425	1.33526e-05	0.000984907
EPPK1	1291.94	1.79394	0.338981	5.29216	1.20879e-07	4.56219e-05
UBE2C	229.908	1.79098	0.468528	3.82257	0.000132071	0.00473493
SNPH	93.8684	1.7869	0.517561	3.45255	0.000555322	0.0119079
H2BC14	236.477	1.78598	0.476212	3.75038	0.000176565	0.00574472
KCNK15	24.9968	1.78504	0.635292	2.80979	0.00495735	0.0481516
MX1	384.278	1.78299	0.473416	3.76622	0.000165737	0.0054897
ATP13A5	1002.43	1.78297	0.633488	2.81452	0.00488499	0.0477413
TNS4	336.695	1.77948	0.572775	3.10677	0.00189145	0.0264574
PAQR5	121.138	1.77586	0.489788	3.62577	0.000288098	0.00783767
WNT9A	10.5128	1.77134	0.50189	3.52933	0.000416613	0.00986094
MAD2L1	80.4615	1.76736	0.450892	3.91971	8.86561e-05	0.00366499
HMGN2P46	7.46153	1.76605	0.562767	3.13816	0.00170011	0.0249307
PTTG1	285.419	1.76475	0.455297	3.87605	0.000106166	0.00405404
MCM10	105.53	1.75714	0.455634	3.85647	0.000115038	0.00426254
CACNG4	559.521	1.75441	0.488815	3.5891	0.00033182	0.0086859
NDRG1	2327.53	1.74894	0.433336	4.036	5.43712e-05	0.00268085
IL4R	283.905	1.74504	0.359695	4.85145	1.22565e-06	0.000204577
SLC6A20	10.544	1.74228	0.522606	3.33384	0.000856563	0.0156657
SLC29A4	31.4718	1.74083	0.517997	3.3607	0.000777458	0.014658
CRLF1	16.3253	1.73917	0.525957	3.30668	0.000944071	0.0167809
CENPE	594.244	1.73711	0.378936	4.58419	4.55741e-06	0.000475391
CCNB2	133.04	1.73592	0.403612	4.30095	1.70066e-05	0.00115367
MED1	4987.66	1.73444	0.410174	4.22855	2.35206e-05	0.0014618
CKAP2L	90.2363	1.73362	0.542703	3.19442	0.00140112	0.021901
ZAN	40.2736	1.73323	0.612708	2.8288	0.00467229	0.0462947
EXO1	253.292	1.72995	0.477147	3.62562	0.000288272	0.00783767
FAM83D	161.158	1.72653	0.469268	3.6792	0.000233969	0.00683084
MIEN1	1305.11	1.72429	0.486659	3.54311	0.000395432	0.00955766
TPMTP1	6.7406	1.7231	0.478431	3.60155	0.00031632	0.00838592
PRR7	10.2724	1.72173	0.395455	4.35379	1.33801e-05	0.000984907
KIF4A	388.551	1.72135	0.400959	4.29309	1.76206e-05	0.00118756
FAM111B	250.369	1.7201	0.37092	4.63737	3.52865e-06	0.000398085
PLAAT2	55.2228	1.71915	0.608164	2.82678	0.0047018	0.0465205
KREMEN2	14.3315	1.71162	0.583112	2.93532	0.00333205	0.0370668
AARD	68.7151	1.71091	0.588822	2.90564	0.00366503	0.0395831
NDUFA4P1	9.96952	1.70931	0.393869	4.3398	1.42614e-05	0.00102828
TPX2	346.455	1.70924	0.359818	4.7503	2.03119e-06	0.000272022
FAM209B	4.9506	1.70915	0.604547	2.82716	0.00469629	0.0464881
H2AC11	547.118	1.7086	0.424765	4.02247	5.7592e-05	0.00276735
SSC5D	70.2818	1.70813	0.448277	3.81043	0.000138724	0.00491405
CENPW	55.246	1.70731	0.480022	3.55673	0.000375503	0.00932987
ZP1	12.8073	1.70367	0.576735	2.95399	0.00313694	0.035798
SDR16C5	280.271	1.69796	0.517342	3.28209	0.00103042	0.0178097
FOXM1	349.377	1.69573	0.365586	4.6384	3.51122e-06	0.000398085
CCN5	5.12885	1.69215	0.603107	2.80572	0.00502038	0.0484712
MELK	217.516	1.69188	0.408913	4.13752	3.51081e-05	0.00196966
TTK	271.169	1.69141	0.431585	3.91907	8.88909e-05	0.00366499
SNHG25	12.3185	1.68039	0.552069	3.0438	0.00233611	0.0300065
CDCA8	149.167	1.67561	0.400033	4.18867	2.8059e-05	0.00167018
LRRC59	413.381	1.66419	0.327914	5.07508	3.87338e-07	8.83557e-05
IRX6	9.76318	1.66034	0.562482	2.95181	0.00315922	0.0359141
TRABD2A	3.76349	1.6536	0.583098	2.83589	0.00456983	0.04565
SLC6A16	224.694	1.65344	0.535935	3.08515	0.00203451	0.0276209
KRT7-AS	9.00907	1.65234	0.50658	3.26177	0.00110721	0.0187453
CDC25C	41.647	1.65125	0.410792	4.01967	5.82804e-05	0.00278111
TRIP13	189.77	1.6503	0.41203	4.0053	6.19382e-05	0.00292208
CSTB	3841.21	1.64361	0.31121	5.28136	1.28226e-07	4.58917e-05
SLC35F4	7.84603	1.64317	0.587907	2.79495	0.00519075	0.0494265
CAMK2B	71.5117	1.63992	0.47441	3.45676	0.000546705	0.0118641
ZFP41	1.42817	1.63911	0.586588	2.79432	0.00520093	0.049478
H3C8	249.078	1.63799	0.492101	3.32856	0.000872954	0.0158676
PSMD3	3937.14	1.6367	0.444631	3.68103	0.000232296	0.00679595
DBN1	678.158	1.63669	0.38804	4.21785	2.46646e-05	0.00150816
MYL12BP1	3.14159	1.63546	0.434052	3.76789	0.000164632	0.00547666
SPDYE22P	52.9034	1.63324	0.565378	2.88876	0.00386764	0.0409823
BACE2	964.543	1.6323	0.440489	3.70565	0.000210848	0.00641756
ACTG1P25	4.58609	1.62962	0.5539	2.94207	0.00326022	0.0365616
ABCA4	318.49	1.62932	0.51633	3.15558	0.00160178	0.024129
S100A11	2410.26	1.62851	0.32227	5.05325	4.34365e-07	9.69522e-05
GRAMD2A	105.708	1.62192	0.435274	3.72621	0.000194378	0.00613205
KIF20A	195.284	1.62149	0.392599	4.13013	3.6255e-05	0.00200155
SAMD11	36.9285	1.61424	0.558947	2.888	0.003877	0.0410081
ENPP3	271.113	1.6098	0.384821	4.18324	2.87384e-05	0.00168588
CAMK1D	162.285	1.6078	0.413564	3.88767	0.00010121	0.00395156
PLAAT1	46.3805	1.60576	0.553872	2.89916	0.00374164	0.0400442
PTPRG-AS1	2.6211	1.6012	0.523957	3.05597	0.00224337	0.0293619
BTBD19	25.7463	1.59754	0.423021	3.77649	0.000159051	0.00537476
STMN1	530.577	1.59718	0.367619	4.34465	1.39499e-05	0.00101962
ABCC3	1034.55	1.59298	0.558261	2.85347	0.00432444	0.0439602
BRIP1	773.431	1.59272	0.373387	4.26559	1.99373e-05	0.00130144
SRD5A3	1398.65	1.59222	0.379454	4.19609	2.71567e-05	0.00162924
MDK	1476.13	1.59134	0.407885	3.90144	9.56218e-05	0.00384155
H1-5	123.652	1.58871	0.465099	3.41585	0.000635823	0.0128686
NANOS1	6.06949	1.58318	0.566246	2.79592	0.00517525	0.0493467
HSPB1	1478.03	1.5738	0.400698	3.92764	8.5784e-05	0.00364898
MET	635.731	1.57375	0.484914	3.24543	0.00117272	0.0193662
H2AC14	211.649	1.57339	0.524136	3.00187	0.00268324	0.0326487
MINAR1	46.7157	1.56469	0.423414	3.69542	0.000219522	0.00656829
FAM107B	413.008	1.56455	0.304963	5.1303	2.89284e-07	7.41354e-05
PBK	77.4287	1.55817	0.503801	3.09283	0.0019826	0.0271112
RELT	32.6959	1.55799	0.373767	4.16835	3.06816e-05	0.00178253
EEF1A2	467.71	1.55535	0.516812	3.0095	0.00261677	0.0322367
FANCD2OS	4.69784	1.5545	0.509756	3.04951	0.00229217	0.0297939
DDIT4	61.8868	1.55084	0.414258	3.74366	0.000181358	0.00586653
NEIL3	165.667	1.54957	0.421544	3.67593	0.00023698	0.00689255
DHCR7	787.595	1.54889	0.335036	4.62306	3.78129e-06	0.000415302
KIF11	318.315	1.54622	0.273979	5.64359	1.66541e-08	1.23466e-05
EME1	64.1942	1.54493	0.404947	3.81515	0.000136102	0.00484043
CDKN3	141.745	1.53987	0.414377	3.71611	0.000202317	0.00626426
MCCC1-AS1	9.15919	1.53705	0.456709	3.36549	0.000764084	0.0144848
UHRF1	77.7558	1.53675	0.390332	3.93702	8.24988e-05	0.00356773
INAVA	127.809	1.53262	0.521257	2.94024	0.00327962	0.0366802
OLFM2	153.325	1.52607	0.467363	3.26528	0.00109356	0.0185762
CENPA	47.9564	1.52364	0.507175	3.00417	0.00266306	0.0325367
NCS1	203.518	1.5225	0.388511	3.91882	8.89852e-05	0.00366499
NETO2	252.267	1.51623	0.483781	3.13412	0.00172368	0.0251187
HJURP	204.889	1.51351	0.486902	3.10845	0.00188069	0.0263957
MTHFD2	522.233	1.51213	0.342508	4.41488	1.01064e-05	0.00081265
CNN2P9	2.09051	1.5066	0.523393	2.87852	0.00399543	0.0418249
KIF23	360.205	1.50141	0.343253	4.37407	1.21954e-05	0.000913906
PRSS8	858.083	1.50066	0.340491	4.40734	1.04648e-05	0.00082219
GTSE1	156.894	1.49514	0.392234	3.81186	0.000137926	0.00489412
CENPF	1115.08	1.48966	0.359025	4.1492	3.3364e-05	0.0019238
EPN3	414.927	1.48197	0.360905	4.10625	4.02132e-05	0.00215697
NFIL3	96.181	1.47895	0.382051	3.87107	0.000108358	0.00407567
BUB1	248.883	1.4707	0.420195	3.50004	0.000465193	0.0106701
DNAH3	70.8213	1.4693	0.522234	2.81349	0.00490074	0.0478277
LRRCC1	1083.86	1.46717	0.32768	4.47745	7.55405e-06	0.000663323
GATA2	149.891	1.45981	0.446748	3.26762	0.00108454	0.0184532
H3C11	159.566	1.45908	0.423463	3.44559	0.000569808	0.0121189
DGUOK-AS1	13.3187	1.45409	0.480119	3.0286	0.0024569	0.0308532
SGO1	51.062	1.45207	0.401338	3.61806	0.000296816	0.00801012
SLC13A3	56.1225	1.45139	0.443974	3.26908	0.00107896	0.0183884
CELSR3	418.534	1.45039	0.409587	3.54109	0.000398475	0.00960691
E2F7	80.6894	1.4495	0.437099	3.31619	0.000912534	0.0164257
PIMREG	10.4589	1.44907	0.477964	3.03176	0.00243129	0.0306796
ADCY10	66.9871	1.44742	0.333742	4.33694	1.4448e-05	0.00103063
RTKN2	130.218	1.44571	0.452876	3.19229	0.0014115	0.0220135
EEF1AKMT4	8.78027	1.44454	0.453507	3.18526	0.00144622	0.0223868
NDC80	116.538	1.44199	0.370563	3.89135	9.96883e-05	0.00391177
H3C3	366.756	1.44118	0.435221	3.31137	0.000928396	0.0166135
MT-ND4L	321.78	1.43969	0.46283	3.11062	0.00186694	0.0262426
SQLE	770.449	1.42995	0.329252	4.34301	1.40543e-05	0.00102365
HMMR	107.593	1.42766	0.419852	3.40039	0.000672894	0.0133028
CDR2	339.623	1.42673	0.313264	4.55439	5.25373e-06	0.000526845
H2AC12	389.175	1.42338	0.342127	4.16038	3.17724e-05	0.00183713
CLSPN	247.391	1.42276	0.412252	3.45119	0.000558112	0.011919
CLDN3	134.258	1.4222	0.294729	4.82546	1.39678e-06	0.000218003
CYB561	562.303	1.421	0.282346	5.03284	4.83266e-07	0.000106719
NQO1	587.604	1.41973	0.423657	3.35113	0.000804813	0.0150372
TMEM45B	251.345	1.41826	0.409961	3.45949	0.000541195	0.0117882
H2BC8	539.834	1.41737	0.307512	4.60915	4.04311e-06	0.000437119
MT-CO2	1136.07	1.41357	0.412703	3.42514	0.000614478	0.0126067
ESPL1	198.069	1.41074	0.331598	4.25437	2.09639e-05	0.0013599
VWCE	22.8081	1.40888	0.492521	2.86054	0.00422924	0.0433856
IQGAP3	587.953	1.40884	0.386331	3.64671	0.000265621	0.00742093
EGLN3	155.648	1.40478	0.448368	3.13309	0.00172977	0.0251621
NCAPH	162.77	1.40166	0.374537	3.74238	0.000182287	0.00586653
NEURL1B	24.8264	1.39664	0.373096	3.74337	0.00018157	0.00586653
SDC1	693.431	1.39418	0.39096	3.56604	0.000362413	0.00916317
SLC16A3	32.597	1.39282	0.497489	2.79971	0.0051149	0.0489286
GGH	168.449	1.38747	0.369906	3.75087	0.00017622	0.00574251
MGST1	1220.01	1.38704	0.29662	4.67615	2.92305e-06	0.000350732
RND1	66.7887	1.38521	0.454387	3.04853	0.00229964	0.0298484
ADGRG6	564.52	1.38501	0.455916	3.03786	0.00238266	0.0303059
ORMDL3	1314.95	1.38371	0.470999	2.93783	0.00330517	0.0368666
CYP3A4	37.2737	1.38308	0.491287	2.81523	0.00487425	0.0476661
RIMKLA	31.1817	1.38173	0.483231	2.85937	0.00424489	0.0434708
OSR2	88.0581	1.37893	0.462912	2.97883	0.00289353	0.0339775
GYG2	135.69	1.37866	0.431139	3.19771	0.00138524	0.0217839
RN7SL3	34.2721	1.37686	0.412754	3.3358	0.000850556	0.0156385
F11R	29.0412	1.37637	0.441034	3.12078	0.00180374	0.0257334
HIF1A	2401.87	1.37632	0.405411	3.39489	0.000686566	0.0134348
ATAD3C	82.8098	1.37498	0.445855	3.08392	0.00204293	0.0276629
LMNB1	271.956	1.37405	0.29423	4.66997	3.01246e-06	0.000359383
H3C6	134.841	1.36871	0.420368	3.25598	0.00113001	0.0189729
G6PD	627.006	1.36659	0.288605	4.73515	2.18895e-06	0.000282225
TUBA1C	603.384	1.36384	0.307136	4.44052	8.97435e-06	0.000751168
IDI1	327.414	1.36372	0.283014	4.81856	1.44601e-06	0.000222343
H2BC17	349.487	1.35552	0.37022	3.66138	0.000250863	0.00714774
S100A14	882.017	1.35242	0.349032	3.87478	0.000106723	0.00406488
PLK1	207.088	1.34604	0.331276	4.0632	4.84049e-05	0.00246877
FEN1	64.9981	1.34386	0.29032	4.6289	3.67605e-06	0.000408061
CDR2L	95.2155	1.34193	0.342263	3.92076	8.82714e-05	0.00366499
PAX9	218.662	1.33278	0.420234	3.17151	0.00151647	0.0231764
SLC25A18	26.6181	1.32688	0.445216	2.98031	0.00287956	0.0339239
LRRC20	27.1817	1.32683	0.349048	3.80129	0.000143945	0.00502188
ABCD1	204.108	1.32553	0.353579	3.74891	0.000177607	0.0057696
TMEM97	185.888	1.32095	0.443969	2.97531	0.00292691	0.0342255
S100A10	389.754	1.31899	0.311653	4.23223	2.3139e-05	0.00145894
CRABP2	1108.34	1.31828	0.369459	3.56813	0.000359539	0.00912386
EFR3B	137.41	1.31519	0.358229	3.67137	0.000241256	0.00696716
EPCAM	4616.62	1.31273	0.292422	4.48916	7.15048e-06	0.000648164
MT-ND2	991.939	1.30491	0.379748	3.43625	0.00058983	0.0123245
C1orf53	29.1873	1.30144	0.372847	3.49054	0.000482051	0.010932
MFFP1	8.32475	1.29913	0.4379	2.96672	0.00300993	0.0348244
NT5C3AP1	14.301	1.29697	0.435304	2.97947	0.00288749	0.0339595
FAM171A2	17.4744	1.29627	0.43008	3.01402	0.00257811	0.0319883
SPAG5	700.735	1.29551	0.36634	3.53637	0.000405663	0.00970133
TTC9	111.892	1.29268	0.331161	3.90347	9.48241e-05	0.00382949
KNSTRN	181.685	1.29127	0.29102	4.43705	9.11995e-06	0.000756259
PITPNC1	445.522	1.28359	0.385454	3.33007	0.000868234	0.0157956
RGPD4	9.57432	1.27967	0.393032	3.2559	0.00113033	0.0189729
FSTL3	24.1864	1.27906	0.305599	4.18543	2.84627e-05	0.00168327
JPT1	526.35	1.279	0.391168	3.26969	0.00107665	0.0183641
CCNB1	379.062	1.26583	0.329139	3.84587	0.000120124	0.00439226
MTATP6P1	116.338	1.26441	0.435601	2.90269	0.00369978	0.0398244
ADAM8	68.8896	1.26429	0.418079	3.02405	0.00249418	0.0312269
TMEM132A	713.013	1.26359	0.278686	4.53412	5.78442e-06	0.000561089
ENO1	4505.39	1.2621	0.30154	4.18553	2.84505e-05	0.00168327
STIP1	1555.9	1.26113	0.210118	6.00198	1.9492e-09	3.76156e-06
CIT	375.591	1.2604	0.349827	3.60291	0.000314674	0.00835295
CCT5	1942.05	1.2566	0.268153	4.68611	2.78448e-06	0.000342014
CCNE1	58.4116	1.25469	0.323717	3.87587	0.000106243	0.00405404
HNRNPCP4	4.15772	1.25249	0.422212	2.9665	0.00301214	0.0348244
GNB4	265.146	1.25084	0.344821	3.62752	0.000286158	0.00781587
CENPI	167.18	1.24998	0.38704	3.22959	0.00123968	0.0201356
KRT8	6240.31	1.24702	0.307176	4.05964	4.91486e-05	0.00249444
TONSL	124.269	1.24554	0.309609	4.02296	5.74712e-05	0.00276735
ORC6	192.33	1.24436	0.422616	2.94443	0.0032355	0.0364024
CENPN	114.094	1.24308	0.367553	3.38203	0.000719519	0.0138551
MT-ND1	985.475	1.24189	0.418385	2.96829	0.00299458	0.0347077
DDIAS	77.8255	1.23943	0.367455	3.37303	0.000743467	0.014237
HILPDA	128.837	1.23908	0.359967	3.4422	0.000577	0.0121874
MT-ATP6	1161.67	1.23873	0.398997	3.10461	0.00190529	0.0265081
H2BC21	1371.1	1.23846	0.241104	5.13664	2.79699e-07	7.38191e-05
PDP1	1100.58	1.23728	0.339754	3.64169	0.000270855	0.00750654
NCAPG	165.624	1.23102	0.338016	3.64189	0.000270646	0.00750654
PODXL2	266.065	1.22993	0.368068	3.34158	0.000833022	0.0153842
FBXO43	12.4413	1.22878	0.422448	2.90872	0.00362913	0.0393762
AURKB	40.2029	1.22782	0.388216	3.16272	0.00156303	0.0236482
IDH2	2762.85	1.22726	0.293288	4.1845	2.858e-05	0.00168541
H2AC13	325.568	1.22678	0.437135	2.8064	0.00500981	0.0484141
MT-RNR1	10700.3	1.22671	0.354512	3.46028	0.000539608	0.0117659
AUNIP	50.9789	1.22596	0.34271	3.57727	0.000347202	0.00890243
KIF18A	214.506	1.22395	0.385171	3.17769	0.00148454	0.0228859
P4HA1	724.828	1.22366	0.275397	4.44327	8.86003e-06	0.000744601
KNL1	280.085	1.22284	0.341597	3.57978	0.000343885	0.00888437
HSP90AA1	11536.6	1.21933	0.266261	4.57947	4.66155e-06	0.000483822
CKAP4	544.81	1.21845	0.267827	4.54941	5.37967e-06	0.000534312
CD163L1	178.427	1.21636	0.434131	2.80182	0.00508146	0.0487436
WNT7B	40.192	1.21288	0.402665	3.01213	0.00259423	0.0320964
LAD1	304.485	1.21125	0.369602	3.27718	0.00104851	0.0180621
THEM6	40.4674	1.21003	0.310388	3.89844	9.68134e-05	0.00384991
RACGAP1	457.182	1.206	0.290854	4.1464	3.3774e-05	0.00194205
CENPU	300.578	1.20599	0.278901	4.32408	1.5317e-05	0.00107416
RAD54B	46.8301	1.19797	0.383616	3.12284	0.00179118	0.02566
CDKN1A	241.906	1.19358	0.412334	2.89469	0.00379528	0.0404635
STIL	859.573	1.18914	0.28747	4.13656	3.52547e-05	0.00197255
CYCS	520.151	1.18901	0.285278	4.1679	3.07421e-05	0.00178253
SKA2	299.477	1.18653	0.361161	3.28534	0.0010186	0.0177235
CD55	945.643	1.1821	0.294917	4.00823	6.11759e-05	0.00289929
DTL	246.1	1.17956	0.301362	3.91409	9.0746e-05	0.00371539
PHYH	539.601	1.17929	0.329432	3.57977	0.000343901	0.00888437
WIPF2	528.167	1.17786	0.343763	3.42637	0.000611714	0.0125847
MT2A	724.513	1.1773	0.381419	3.08662	0.00202446	0.0275384
RBM38	87.3039	1.17583	0.257872	4.55975	5.12149e-06	0.000516077
MSL1	4510.1	1.17542	0.369676	3.1796	0.00147479	0.022778
SEPHS1P1	26.7286	1.17337	0.36429	3.22097	0.00127756	0.0206218
ACTB	49788.5	1.17226	0.26839	4.36776	1.25529e-05	0.000933956
PSMD12	691.625	1.1712	0.239741	4.88527	1.03288e-06	0.000186439
TRIB3	153.057	1.17064	0.300592	3.89444	9.84261e-05	0.00388257
DUSP5	227.575	1.16448	0.353856	3.29084	0.000998905	0.0174834
SLC16A14	69.1078	1.16025	0.360932	3.2146	0.00130626	0.0209223
SYT12	197.407	1.15931	0.39894	2.90598	0.00366107	0.0395609
PGK1	2917.69	1.1561	0.237461	4.86857	1.12408e-06	0.00019269
BEND3	49.9542	1.15552	0.294403	3.92497	8.67394e-05	0.00365963
SLC51A	31.7766	1.15519	0.351719	3.28442	0.00102192	0.0177515
OVOL1	96.8578	1.15477	0.290209	3.97909	6.9179e-05	0.00317002
CCNA2	241.761	1.15316	0.370722	3.11057	0.00186725	0.0262426
CLDN4	107.233	1.15214	0.340162	3.38702	0.000706567	0.0136818
POGLUT3	272.743	1.15162	0.282212	4.08069	4.49019e-05	0.00234812
NT5DC2	1052.87	1.15028	0.374263	3.07346	0.00211594	0.028228
S1PR3	399.932	1.14432	0.391528	2.9227	0.00347012	0.0380078
RPL39L	27.3811	1.14285	0.348001	3.28404	0.00102332	0.0177521
TMEM64	236.763	1.14168	0.378255	3.01828	0.00254214	0.0316746
MSMO1	658.45	1.14152	0.315011	3.62375	0.000290362	0.00785833
TNFAIP3	159.56	1.13867	0.305456	3.72778	0.000193174	0.00610337
SAPCD2	26.5251	1.13861	0.33654	3.38328	0.000716257	0.0138051
CASC3	5195.26	1.13566	0.365728	3.10521	0.00190146	0.0264926
H2BC12	598.806	1.13542	0.28813	3.94065	8.12618e-05	0.00354776
RAB11FIP1	1571.02	1.12803	0.351041	3.21339	0.00131179	0.0209885
KRT80	67.6356	1.12735	0.377065	2.98981	0.00279154	0.0333028
PCNA	340.326	1.12685	0.285762	3.94331	8.03658e-05	0.00352683
MT-CO3	1385.65	1.12566	0.369462	3.04675	0.0023133	0.0298598
MT-ND4	4212	1.1255	0.376326	2.99076	0.00278282	0.0332369
ESPN	608.394	1.124	0.302537	3.71524	0.000203009	0.00626456
NHSL1	393.69	1.12394	0.322914	3.48061	0.000500269	0.0111831
MCM4	928.527	1.1234	0.272843	4.11739	3.83184e-05	0.00209319
B4GALNT4	376.442	1.12184	0.392073	2.86131	0.00421889	0.0433329
MT-CYB	1423.17	1.12016	0.365604	3.06388	0.00218488	0.0288877
MCM2	143.656	1.11883	0.271976	4.11371	3.89355e-05	0.00212132
RAB3D	701.239	1.11861	0.235963	4.74062	2.13062e-06	0.000279921
NDUFS6	1237.43	1.1185	0.231355	4.83453	1.3346e-06	0.000213105
PBDC1	238.096	1.11276	0.292879	3.79939	0.000145054	0.00504361
TACC3	173.65	1.11246	0.292845	3.7988	0.000145397	0.00504706
CENPM	29.3071	1.11223	0.350856	3.17005	0.00152413	0.023229
ERO1A	776.11	1.11164	0.282814	3.93063	8.47227e-05	0.00361867
NOLC1	716.428	1.1116	0.218096	5.09682	3.45409e-07	8.20207e-05
PRXL2A	402.878	1.11066	0.223872	4.96117	7.00711e-07	0.000141217
KDELR2	2626.71	1.11055	0.225514	4.92452	8.45657e-07	0.000162538
H2BC13	379.065	1.11047	0.369919	3.00194	0.00268267	0.0326487
MTFR1	643.382	1.11017	0.268176	4.1397	3.47765e-05	0.00196966
SPINDOC	295.856	1.10982	0.226107	4.90838	9.18337e-07	0.000172395
PRKAR1B	121.804	1.10975	0.310234	3.57713	0.000347382	0.00890243
KIAA0513	124.224	1.10833	0.332443	3.33389	0.000856393	0.0156657
KIF18B	73.0437	1.10808	0.389338	2.84607	0.0044263	0.0446893
TMEM123	3337.22	1.10015	0.32875	3.34645	0.000818528	0.0151841
POLQ	320.816	1.09969	0.3536	3.10999	0.00187093	0.0262765
FXYD5	1052.74	1.09863	0.366362	2.99876	0.00271079	0.0328081
GGCT	81.4932	1.09842	0.377756	2.90776	0.00364032	0.0394187
TACO1	330.961	1.09747	0.338293	3.24414	0.00117807	0.0194057
SBK1	112.798	1.09709	0.295063	3.71814	0.000200693	0.00625524
TARS1	1566.59	1.09339	0.258997	4.22165	2.42524e-05	0.00149386
MYO10	2654.78	1.08964	0.281354	3.87284	0.000107575	0.00407491
ACER3	264.516	1.08823	0.372035	2.92508	0.00344364	0.0379623
HROB	59.9536	1.08813	0.300022	3.62683	0.000286918	0.00782634
ARSB	142.464	1.08587	0.360381	3.01312	0.00258576	0.032064
KRT7	3274.28	1.07759	0.371733	2.89883	0.00374554	0.0400442
TMEM51	72.8456	1.07342	0.371741	2.88754	0.00388262	0.0410081
CDCA2	156.506	1.07326	0.314338	3.41435	0.000639338	0.0129041
GPAT3	31.2323	1.06941	0.356738	2.99774	0.00271992	0.0328588
TAGLN2	763.785	1.06916	0.258594	4.1345	3.55728e-05	0.00197768
SLC3A2	819.52	1.06534	0.204679	5.20495	1.94052e-07	6.10325e-05
NCOA7	354.995	1.0647	0.334112	3.18666	0.00143928	0.0223126
SH3BP1	23.032	1.06432	0.346606	3.07069	0.00213567	0.0284363
PPP1R2	434.342	1.06323	0.298488	3.56206	0.000367962	0.00923597
DNAJC30	12.2451	1.06218	0.286989	3.70113	0.00021464	0.00648545
GCH1	166.68	1.061	0.331443	3.20116	0.00136875	0.0215803
TRIM47	71.4944	1.05985	0.36675	2.88984	0.00385435	0.040868
TICRR	282.807	1.0591	0.290909	3.64066	0.000271939	0.00751653
CHEK1	247.687	1.05771	0.311311	3.3976	0.000679796	0.0134009
SPTSSA	395.803	1.0577	0.222419	4.75544	1.9802e-06	0.000272022
FLNA	3672.3	1.05663	0.361384	2.92385	0.00345733	0.0379985
ZNF217	2711.52	1.05566	0.270959	3.89603	9.77829e-05	0.00387362
TRIB1	515.052	1.0535	0.344145	3.0612	0.00220451	0.0290168
DIAPH3	341.482	1.05171	0.3584	2.93445	0.00334139	0.0371509
PFKP	341.531	1.0502	0.366992	2.86164	0.00421454	0.0433329
BLM	228.376	1.0474	0.270576	3.87102	0.000108381	0.00407567
GINS3	19.5079	1.04661	0.361782	2.89292	0.00381674	0.0405881
YWHAB	454.697	1.04579	0.210412	4.97019	6.6889e-07	0.000136126
H2BC10	309.832	1.04568	0.361545	2.89225	0.00382498	0.0406351
DBNDD1	69.2708	1.04532	0.352947	2.96169	0.0030596	0.0351863
H2BC5	1463.87	1.04386	0.242556	4.30359	1.68051e-05	0.00115228
INCENP	315.907	1.04277	0.21248	4.90763	9.21854e-07	0.000172395
MVD	132.266	1.04255	0.322434	3.23337	0.00122337	0.0199691
TXNRD1	905.953	1.0411	0.25407	4.09769	4.17299e-05	0.0022211
ALDH4A1	235.66	1.03724	0.31973	3.24411	0.00117817	0.0194057
PTCD1	6.56222	1.0358	0.336998	3.0736	0.00211494	0.028228
MT-CO1	2819.49	1.03408	0.36805	2.80961	0.00496017	0.0481516
S100A16	973.68	1.03345	0.242144	4.26792	1.97303e-05	0.00129199
C11orf24	426.227	1.03137	0.284604	3.62389	0.000290208	0.00785833
PPIF	294.292	1.03045	0.272513	3.78128	0.000156021	0.00530933
TACSTD2	789.708	1.029	0.317207	3.24395	0.00117885	0.0194057
DSCC1	104.62	1.02837	0.348304	2.9525	0.00315207	0.0358721
PSPH	141.357	1.02728	0.272407	3.77111	0.000162521	0.00542381
RAD21	2219.26	1.02632	0.254573	4.03153	5.54141e-05	0.00269239
P2RY2	86.9979	1.02628	0.327822	3.13059	0.00174455	0.0252358
WDR62	570.202	1.02549	0.28394	3.61165	0.000304253	0.00811785
H2AX	143.501	1.02418	0.307085	3.33517	0.000852487	0.0156601
PXDN	1377.87	1.02249	0.346936	2.94721	0.00320659	0.036254
PIR	105.559	1.02153	0.365485	2.795	0.00518993	0.0494265
H1-4	627.938	1.02152	0.285975	3.57205	0.0003542	0.00902144
OPN3	167.132	1.01944	0.340285	2.99585	0.00273685	0.0329537
BRCA2	767.317	1.01752	0.290421	3.50361	0.000458993	0.0105747
DHRS13	18.823	1.01744	0.356192	2.85645	0.00428411	0.0438076
PRELID3B	824.51	1.01729	0.227277	4.476	7.6053e-06	0.000663323
NACC1	340.212	1.01643	0.21372	4.7559	1.97561e-06	0.000272022
COMTD1	39.568	1.01482	0.341195	2.97431	0.00293648	0.0342255
ELOC	233.418	1.01324	0.230894	4.38833	1.14223e-05	0.000871708
HOMER3	114.187	1.0122	0.331326	3.05499	0.00225067	0.0294018
NUCKS1	2804.98	1.01194	0.260488	3.88479	0.00010242	0.00398315
CTSZ	538.807	1.01006	0.271783	3.71642	0.000202068	0.00626426
IPMK	210.038	1.01001	0.287111	3.51782	0.000435111	0.0101143
TM7SF2	343.178	1.00884	0.329556	3.06122	0.00220435	0.0290168
RAB1B	200.773	1.00789	0.241711	4.16984	3.04812e-05	0.00177733
NME4	444.529	1.00771	0.281493	3.57988	0.000343753	0.00888437
PRDX1	1349.46	1.00718	0.282328	3.56742	0.000360518	0.00913216
H2BC18	724.723	1.00704	0.326383	3.08546	0.00203239	0.0276102
HEBP2	1526.93	1.00648	0.285019	3.53126	0.000413578	0.00982757
PHB	582.249	1.00338	0.256195	3.91645	8.9863e-05	0.00369382
TRIL	62.1765	1.00313	0.318238	3.15213	0.00162084	0.0243454
EIF4BP3	9.99577	-1.00081	0.355407	-2.81596	0.00486313	0.0476173
C15orf62	97.9361	-1.00115	0.345313	-2.89925	0.00374052	0.0400442
LDB3	38.6414	-1.00239	0.319392	-3.13844	0.0016985	0.0249307
NAV2	2125.74	-1.0046	0.349446	-2.87484	0.00404228	0.0421868
ACBD4	283.857	-1.00753	0.327352	-3.0778	0.00208533	0.0279815
SHLD2P2	54.4879	-1.00894	0.322385	-3.12961	0.00175038	0.0252849
SOX6	270.875	-1.01443	0.33094	-3.06529	0.00217457	0.0287881
BDH2	159.535	-1.02212	0.231861	-4.40833	1.04168e-05	0.000822178
FTH1P16	990.364	-1.02476	0.357572	-2.86588	0.00415857	0.0429898
SLC5A9	84.1244	-1.0263	0.288017	-3.56335	0.000366147	0.00922389
CACNA1A	112.935	-1.02827	0.300758	-3.41894	0.000628665	0.0127868
LRGUK	234.085	-1.02861	0.32611	-3.15417	0.00160956	0.0241969
POU6F1	72.2943	-1.029	0.360376	-2.85536	0.00429874	0.0439356
RPL32P18	602.537	-1.0338	0.313592	-3.29663	0.000978534	0.0171993
RPS19P3	35.8445	-1.03394	0.333259	-3.10251	0.0019189	0.0266438
GLT8D2	17.8428	-1.03786	0.307009	-3.38054	0.000723427	0.0139045
ECHDC2	1274.51	-1.04084	0.255286	-4.07716	4.55883e-05	0.00237769
CSGALNACT2P1	14.4413	-1.04107	0.294293	-3.53753	0.000403891	0.00968125
RPL23AP18	1470.03	-1.04358	0.344435	-3.02984	0.00244686	0.0307643
RPL3P6	109.397	-1.0484	0.295882	-3.5433	0.000395146	0.00955766
RPL17P17	69.9234	-1.04978	0.348979	-3.00815	0.00262841	0.0322711
SETP2	9.01697	-1.06245	0.379458	-2.79992	0.00511153	0.0489189
RPL21P28	23.2481	-1.06281	0.310925	-3.41823	0.000630299	0.0128021
KCNB1	20.8181	-1.06682	0.367183	-2.90541	0.00366771	0.0395915
TBX15	139.213	-1.06882	0.341312	-3.13151	0.00173909	0.0251743
CHP1P2	91.9284	-1.06897	0.367713	-2.90708	0.0036482	0.0394424
PSME2P4	6.55533	-1.07109	0.371754	-2.88119	0.00396174	0.0416394
SLC28A2	21.0283	-1.07838	0.375551	-2.87145	0.0040859	0.0424288
MTCP1	23.633	-1.08109	0.355406	-3.04185	0.00235128	0.0300541
RPL10P15	128.628	-1.08345	0.382163	-2.83504	0.00458201	0.0457276
NAP1L1P1	21.0826	-1.08345	0.360647	-3.0042	0.0026628	0.0325367
IMPDH1P6	6.35255	-1.08479	0.354831	-3.05721	0.00223407	0.0292771
RPL32P34	20.1199	-1.09945	0.326135	-3.37115	0.000748542	0.0142815
FAM96AP2	7.28154	-1.10721	0.29075	-3.80812	0.000140025	0.00493932
IGFALS	35.7861	-1.11101	0.394994	-2.81273	0.00491221	0.0478947
RAI2	123.447	-1.11157	0.391119	-2.84202	0.00448289	0.0449705
FEZ1	13.1367	-1.1117	0.393308	-2.82655	0.00470531	0.046533
HMGB1P6	91.9308	-1.11323	0.397107	-2.80334	0.0050576	0.0486269
RND2	35.134	-1.11622	0.37522	-2.97484	0.00293146	0.0342255
LINC00115	3.78822	-1.11868	0.361371	-3.09565	0.00196382	0.0270078
RPSAP69	205.738	-1.11932	0.390281	-2.86798	0.00413103	0.0427691
PGM5P2	28.2659	-1.11962	0.370523	-3.02172	0.00251339	0.0313917
RPL12P12	21.1282	-1.12008	0.333265	-3.36093	0.000776794	0.014658
IL17RB	405.264	-1.12376	0.35124	-3.19942	0.00137705	0.021688
HMGN2P2	12.6578	-1.13018	0.300342	-3.763	0.00016789	0.00552308
PLET1	42.5593	-1.13159	0.393197	-2.87793	0.00400297	0.0418819
SH3GL1P2	10.2025	-1.13529	0.380969	-2.98001	0.00288239	0.033938
FBXL8	190.946	-1.14329	0.32849	-3.48045	0.000500579	0.0111831
SRPX2	397.405	-1.14557	0.320515	-3.57416	0.000351354	0.00897098
CFAP52	21.4298	-1.14613	0.377429	-3.03667	0.00239204	0.030388
TPTE2P5	29.4478	-1.14753	0.285383	-4.02101	5.79497e-05	0.00277811
RPL32P11	199.436	-1.14787	0.333475	-3.44214	0.000577136	0.0121874
RAB1C	14.1508	-1.14823	0.355023	-3.23425	0.00121965	0.0199507
NNAT	119.188	-1.15334	0.390627	-2.95254	0.00315168	0.0358721
AFAP1L2	262.848	-1.1537	0.378709	-3.04641	0.00231594	0.0298598
HADHAP2	11.6263	-1.15552	0.393144	-2.93919	0.0032907	0.0367447
FHIT	35.2172	-1.15738	0.316105	-3.66138	0.000250864	0.00714774
ZNF19	114.099	-1.16138	0.253811	-4.57577	4.7448e-06	0.000487587
KCTD4	76.9882	-1.16297	0.262995	-4.42201	9.77884e-06	0.000796036
CRMP1	32.0404	-1.166	0.38845	-3.00167	0.00268499	0.0326509
ARHGEF33	49.9281	-1.17398	0.285597	-4.1106	3.94635e-05	0.00213886
SEMA6A	482.582	-1.17687	0.360913	-3.26083	0.00111088	0.018763
RPL7P6	9.35496	-1.177	0.415844	-2.83039	0.00464919	0.0461318
SMIM17	10.0375	-1.18011	0.402992	-2.92837	0.00340747	0.0376719
GRIA3	346.971	-1.18033	0.408448	-2.8898	0.00385488	0.040868
HLF	57.3581	-1.18037	0.41788	-2.82466	0.00473313	0.0467413
MIR1284	37.5698	-1.18328	0.402969	-2.93639	0.00332053	0.0369625
RPL7AP31	14.231	-1.18543	0.32336	-3.66597	0.000246402	0.00706465
CHTF8	35.519	-1.18874	0.35408	-3.35726	0.000787188	0.0147877
SETP6	8.19447	-1.19784	0.411874	-2.90826	0.00363449	0.0393762
ACTG1P9	111.309	-1.19926	0.429839	-2.79002	0.00527043	0.0499332
PIN4P1	111.166	-1.20291	0.380592	-3.16064	0.00157425	0.0237832
SNORD126	3.81317	-1.20611	0.382696	-3.15163	0.00162364	0.0243523
FAM166B	16.4575	-1.2063	0.380637	-3.16917	0.00152876	0.0232564
EIF2S2P4	24.4639	-1.20717	0.344528	-3.50385	0.000458591	0.0105747
SYCP3	623.256	-1.20719	0.4159	-2.9026	0.0037008	0.0398244
HNRNPDLP2	16.7145	-1.20898	0.42455	-2.84768	0.00440398	0.0445072
INTS6P1	7.11144	-1.21021	0.419113	-2.88754	0.0038827	0.0410081
EEF1A1P22	142.836	-1.21121	0.397975	-3.04344	0.00233888	0.0300065
EIF3FP3	196.514	-1.21414	0.422447	-2.87408	0.0040521	0.0422291
SYNE1	1469.56	-1.21435	0.425527	-2.85375	0.00432068	0.0439602
HNRNPA1P67	16.2179	-1.2146	0.424197	-2.86329	0.00419265	0.0432559
HSP90AB3P	268.176	-1.21652	0.353963	-3.43685	0.000588522	0.0123245
SEC61GP1	3.26443	-1.21954	0.425206	-2.8681	0.0041294	0.0427691
LRRC29	22.091	-1.22239	0.252265	-4.84565	1.26195e-06	0.000207901
RELN	244.283	-1.22299	0.395107	-3.09533	0.00196593	0.0270078
FLNC	156.726	-1.22679	0.39942	-3.07142	0.00213043	0.0283848
CACNB2	432.782	-1.2285	0.32065	-3.83127	0.000127484	0.00460227
PPP1R26P1	7.60361	-1.22996	0.396158	-3.10473	0.00190454	0.0265081
RPL31P49	13.0853	-1.23574	0.310992	-3.97353	7.08142e-05	0.00321655
RPS18P9	110.396	-1.23751	0.365213	-3.38846	0.000702858	0.0136355
RPL10P7	15.1317	-1.24619	0.427799	-2.91302	0.00357951	0.0389431
RPS27AP16	202.017	-1.24955	0.367191	-3.40299	0.000666519	0.0132145
DNAH2	110.438	-1.25048	0.413214	-3.02623	0.00247627	0.0310604
PCSK1	108.156	-1.2539	0.389996	-3.21515	0.00130374	0.0208982
PRELID1P6	76.6452	-1.25801	0.44644	-2.81786	0.00483451	0.0474267
FSIP2	1257.48	-1.2588	0.324089	-3.88411	0.000102706	0.00398315
LINC00472	68.6692	-1.25915	0.367542	-3.42585	0.000612875	0.0125961
SCARNA21	1040.29	-1.25929	0.411258	-3.06204	0.00219832	0.0290099
HBD	189.045	-1.26044	0.437669	-2.8799	0.00397797	0.0417254
GATA1	16.1662	-1.26174	0.422325	-2.9876	0.00281174	0.0334415
SLC4A7	5535.75	-1.26233	0.369229	-3.41882	0.000628931	0.0127868
TCP1P1	15.9685	-1.26279	0.347634	-3.63252	0.00028067	0.00770655
JAK2	775.424	-1.26396	0.253572	-4.98461	6.20877e-07	0.000130184
HMCN1	211.46	-1.26915	0.421955	-3.00778	0.00263161	0.0322854
SCARA5	7.48997	-1.27006	0.44534	-2.85188	0.00434609	0.0441065
EEF1A1P24	40.913	-1.27108	0.30236	-4.20384	2.62421e-05	0.00158815
SPATA6L	206.22	-1.27269	0.421795	-3.01732	0.00255022	0.0317214
ABCA10	201.018	-1.27476	0.387163	-3.29256	0.000992796	0.0174058
BDNF-AS	2.03832	-1.27593	0.439295	-2.9045	0.00367846	0.0396868
RAP1AP	16.7992	-1.27876	0.345356	-3.70272	0.000213304	0.00645448
MIR23B	22.037	-1.28643	0.43752	-2.94028	0.00327921	0.0366802
CAPN3	127.92	-1.2883	0.277114	-4.64899	3.33561e-06	0.000385021
MEF2C	165.661	-1.29027	0.334215	-3.8606	0.000113108	0.00420771
RPL12P31	11.471	-1.2911	0.441767	-2.92257	0.00347156	0.0380078
RRM2P3	10.4385	-1.29324	0.411842	-3.14013	0.00168873	0.0248438
SNHG5	141.05	-1.2934	0.358027	-3.61257	0.000303179	0.00811005
RHOQP2	8.78949	-1.29495	0.432955	-2.99096	0.002781	0.0332343
SLC26A5	184.861	-1.29676	0.390572	-3.32015	0.000899681	0.0162821
SPATA32	45.7889	-1.29775	0.366849	-3.53756	0.000403845	0.00968125
MST1P2	71.0034	-1.29849	0.30621	-4.24053	2.22991e-05	0.00143058
LHFPL6	35.6056	-1.29852	0.419714	-3.09383	0.0019759	0.0270552
SUMO2P21	17.3969	-1.299	0.376032	-3.4545	0.000551312	0.0118806
SHMT1P1	19.8617	-1.29999	0.310768	-4.18314	2.87505e-05	0.00168588
COL27A1	1563	-1.30092	0.397665	-3.2714	0.00107018	0.0182964
RALGAPA1P1	60.1257	-1.30245	0.290816	-4.4786	7.51343e-06	0.000663323
SNORD82	21.7084	-1.30735	0.374155	-3.49413	0.00047561	0.0108296
ABCB1	34.5254	-1.30764	0.424617	-3.07957	0.00207298	0.0279059
SNORA47	34.0665	-1.30769	0.37438	-3.49296	0.000477695	0.010849
SCARNA3	586.701	-1.30895	0.464812	-2.81607	0.00486145	0.0476173
TRO	97.8764	-1.31109	0.451556	-2.90349	0.0036903	0.0397732
TUBAP6	8.93974	-1.31232	0.430547	-3.04803	0.00230349	0.0298484
BTF3P7	60.6757	-1.31406	0.462287	-2.84251	0.004476	0.0449705
SNORA65	7876.46	-1.31542	0.431059	-3.0516	0.00227628	0.0296431
HMGN2P9	5.34181	-1.31619	0.426394	-3.08679	0.00202327	0.0275384
UCP3	50.6577	-1.31632	0.404409	-3.25493	0.00113419	0.0189729
SNORA19	64.4942	-1.32399	0.438801	-3.01729	0.00255049	0.0317214
MAP3K14-AS1	6.2016	-1.32668	0.457169	-2.90194	0.00370857	0.0398874
RPL5P9	7.52595	-1.32907	0.418192	-3.17812	0.00148231	0.0228772
PPIAP11	88.7362	-1.32986	0.356532	-3.72999	0.000191486	0.00607682
LAMA2	470.695	-1.33622	0.316351	-4.22384	2.40173e-05	0.00148378
SNORA74A	6212.79	-1.33824	0.42644	-3.13818	0.00170001	0.0249307
TNNC1	12.6587	-1.34209	0.441594	-3.03919	0.00237212	0.0302376
UBE2SP2	5.36026	-1.34242	0.478851	-2.80342	0.00505646	0.0486269
EEF1A1P36	27.4155	-1.34497	0.459113	-2.9295	0.00339506	0.0375664
BACH2	37.0692	-1.34957	0.438856	-3.07519	0.00210366	0.0281204
ATP5MC2P3	38.1209	-1.35011	0.479905	-2.81329	0.00490377	0.0478348
DCAF8L2	12.8866	-1.35062	0.444005	-3.0419	0.00235091	0.0300541
ALG1L10P	22.4899	-1.35536	0.421149	-3.21824	0.00128978	0.0207545
EEF1B2P6	39.1308	-1.35597	0.450617	-3.00914	0.0026199	0.0322516
CCM2L	6.69963	-1.35638	0.470861	-2.88064	0.00396873	0.0416917
GAPDHP21	18.4013	-1.36374	0.449197	-3.03595	0.0023978	0.0304239
MIRLET7G	10.3653	-1.36568	0.454452	-3.00512	0.00265476	0.032531
WHSC1L2P	14.5597	-1.36612	0.363844	-3.7547	0.00017355	0.00566439
PLLP	66.7012	-1.36761	0.335945	-4.07093	4.6825e-05	0.00242999
SNORA49	16393.5	-1.36983	0.45744	-2.99456	0.00274844	0.0330354
PPIAP71	40.8065	-1.37171	0.488733	-2.80667	0.00500569	0.0484064
ITGA7	131.251	-1.37269	0.338742	-4.05231	5.07135e-05	0.00253858
RPL17P22	232.355	-1.37385	0.414631	-3.31343	0.000921602	0.016549
SNORD92	29.1819	-1.38673	0.425176	-3.26155	0.00110803	0.0187453
RPL13AP5	116.895	-1.38844	0.392322	-3.53903	0.000401607	0.00964879
DNM3OS	5.73261	-1.39069	0.455988	-3.04985	0.00228955	0.0297785
RPSAP63	24.0607	-1.39353	0.432258	-3.22383	0.00126487	0.0204328
HBB	1328.81	-1.39596	0.345583	-4.03942	5.35841e-05	0.00265307
VIL1	9.95172	-1.39855	0.421388	-3.31892	0.00090365	0.0163255
KDM5D	61.2614	-1.40197	0.397488	-3.52708	0.000420164	0.0099111
SOBP	130.018	-1.40341	0.42307	-3.31721	0.000909216	0.0163975
RPL35AP32	4.97498	-1.40467	0.457881	-3.06776	0.0021567	0.0286795
SNORA33	398.23	-1.40603	0.362965	-3.87373	0.000107183	0.00406749
SCARNA1	9580.84	-1.40761	0.469649	-2.99716	0.00272506	0.0328877
MIR3936HG	9.00135	-1.40771	0.413435	-3.40492	0.000661834	0.0131979
EIF4A1P6	14.3454	-1.41039	0.49177	-2.868	0.00413077	0.0427691
ILF2P2	3.1979	-1.4104	0.482332	-2.92412	0.00345429	0.0379985
FBXW10	26.4759	-1.41188	0.42371	-3.33218	0.000861679	0.0157454
STAU2P1	3.023	-1.41427	0.476309	-2.96922	0.00298558	0.034642
UBL5P2	19.8907	-1.41598	0.397866	-3.55893	0.000372372	0.00930803
VGLL3	54.8797	-1.41695	0.348328	-4.06785	4.74485e-05	0.00245009
ARHGAP6	82.2771	-1.41863	0.450779	-3.14707	0.00164916	0.0244873
HIPK4	5.48512	-1.41987	0.420286	-3.37833	0.000729266	0.0139909
PIMREGP4	5.05702	-1.42096	0.490746	-2.89552	0.00378534	0.0403782
DAP3P1	8.77181	-1.42181	0.430476	-3.30288	0.000956968	0.0169062
PKHD1	454.9	-1.42302	0.50682	-2.80774	0.00498908	0.0482812
KCNK3	68.8132	-1.42612	0.495172	-2.88004	0.00397619	0.0417254
BMPER	91.2512	-1.42871	0.418129	-3.4169	0.000633378	0.0128402
SPAG8	32.3046	-1.42872	0.463865	-3.08003	0.00206983	0.0278816
RPSAP27	26.1877	-1.42988	0.439567	-3.25292	0.00114227	0.0190758
RPL12P8	172.52	-1.43028	0.495162	-2.88851	0.0038707	0.0409939
FZD8	46.2335	-1.43394	0.41801	-3.4304	0.000602694	0.0124858
TBX18	3.86633	-1.43429	0.455368	-3.14973	0.00163419	0.0244276
SEPTIN7P10	10.2235	-1.43766	0.347399	-4.13835	3.49816e-05	0.00196966
FYB2	449.442	-1.43834	0.461934	-3.11374	0.00184735	0.0261043
RPS26P2	7.12055	-1.44083	0.470732	-3.06083	0.00220722	0.0290168
GOLGA8B	65.0683	-1.4431	0.37298	-3.86911	0.000109235	0.00410035
SNORA11	4235.2	-1.44506	0.465277	-3.1058	0.00189768	0.0264926
SNORA77	154.514	-1.44645	0.367636	-3.93447	8.3381e-05	0.00359092
NSA2P2	2.63199	-1.44953	0.475804	-3.04648	0.00231536	0.0298598
ABCA9	139.625	-1.4513	0.420408	-3.45213	0.000556184	0.0119079
SNORD14A	132.395	-1.45436	0.383735	-3.79002	0.000150634	0.00519411
ABCC9	26.8733	-1.45612	0.520268	-2.79879	0.00512948	0.0490455
LDB2	120.155	-1.45896	0.365829	-3.9881	6.66056e-05	0.00308616
RIOK3P1	11.441	-1.45919	0.469496	-3.10799	0.00188363	0.0264014
HNRNPA3P5	5.88691	-1.46457	0.416963	-3.51247	0.000443968	0.0102741
SNORD71	58.6426	-1.4753	0.463503	-3.18294	0.0014579	0.0225339
FAP	64.9926	-1.47664	0.383343	-3.852	0.000117156	0.00431958
HTR2A	11.1233	-1.47711	0.421903	-3.50107	0.00046339	0.0106523
THAP12P1	19.2245	-1.48166	0.425609	-3.48126	0.000499054	0.0111752
HNRNPA1P11	62.3979	-1.48276	0.523577	-2.83198	0.00462602	0.0459789
RPL13P6	12.9666	-1.48287	0.390212	-3.80015	0.000144608	0.00503652
VTI1BP1	7.91512	-1.48346	0.476765	-3.1115	0.00186138	0.0262311
PDGFRA	16.2962	-1.48756	0.508796	-2.9237	0.00345902	0.0379985
EEF1A1P30	20.476	-1.48813	0.344796	-4.31597	1.58902e-05	0.00110687
SNORD91B	102.226	-1.49157	0.445665	-3.34684	0.000817369	0.0151784
RPL18AP15	1369.01	-1.49312	0.512979	-2.91069	0.0036063	0.0391525
RPL21P44	9.12765	-1.49379	0.379099	-3.94038	8.13535e-05	0.00354776
SYT2	62.7577	-1.49706	0.393504	-3.80442	0.000142135	0.00498134
EEF1GP2	36.1042	-1.49736	0.477179	-3.13795	0.00170132	0.0249307
MIR190A	4.99359	-1.50356	0.459244	-3.27399	0.00106041	0.0181767
RPL12P10	8.47625	-1.5046	0.505444	-2.97678	0.0029129	0.0341422
UBE2E4P	4.40575	-1.50488	0.476877	-3.15569	0.00160117	0.024129
RPL17P51	676.079	-1.50581	0.484936	-3.10518	0.00190163	0.0264926
SNORA22	12672.8	-1.51196	0.47797	-3.1633	0.00155991	0.0236182
PDGFRB	71.8275	-1.51222	0.389938	-3.87811	0.00010527	0.00404667
COL25A1	18.4256	-1.51302	0.442334	-3.42055	0.000624957	0.0127435
RPL4P4	304.439	-1.51469	0.310949	-4.8712	1.10922e-06	0.000191877
SEC14L2	552.155	-1.51595	0.446947	-3.3918	0.000694353	0.0135083
RPS15AP9	24.6559	-1.51677	0.507714	-2.98744	0.00281325	0.0334415
SYN3	11.9378	-1.51901	0.514874	-2.95026	0.00317508	0.0359958
MIR219A1	3.82417	-1.52013	0.490243	-3.10077	0.00193018	0.0267329
RPS15AP15	24.3937	-1.52248	0.487733	-3.12155	0.00179901	0.0257279
NPM1P8	44.5159	-1.52656	0.514581	-2.96661	0.00301107	0.0348244
RPL23AP39	10.6406	-1.53255	0.546564	-2.80397	0.00504773	0.048577
SNORA20	2342.35	-1.53322	0.377145	-4.06533	4.79654e-05	0.00245843
ART4	7.00348	-1.53459	0.464888	-3.30099	0.000963427	0.0169951
TRPC6	202.663	-1.53522	0.488857	-3.14043	0.00168699	0.0248438
ZSCAN12	53.1356	-1.53895	0.389114	-3.95503	7.6526e-05	0.00339429
RPL12P33	39.3145	-1.53941	0.513349	-2.99876	0.00271084	0.0328081
BOLA2P2	13.2036	-1.54021	0.390638	-3.94281	8.05336e-05	0.00352683
TMSB4XP2	2.58748	-1.5404	0.5403	-2.85101	0.004358	0.0441765
RPL23AP67	2.42395	-1.54066	0.51367	-2.99933	0.00270578	0.0328081
EIF4A1P8	5.33287	-1.5419	0.450706	-3.42108	0.000623722	0.0127308
RPL35AP36	17.5241	-1.54362	0.380654	-4.05518	5.00955e-05	0.00251788
NRG2	43.7673	-1.54403	0.452502	-3.4122	0.000644397	0.0129491
EIF4A1P2	5.53262	-1.5444	0.513132	-3.00974	0.00261468	0.0322301
SNORA63C	32.2841	-1.55019	0.436598	-3.55062	0.000384321	0.0094635
SNORA14B	3319.94	-1.55181	0.436042	-3.55885	0.00037248	0.00930803
SLC9A9	24.8052	-1.55394	0.446152	-3.48299	0.000495842	0.0111393
RPL21P13	9.12609	-1.5592	0.502731	-3.10146	0.00192567	0.0267022
SRL	19.2044	-1.56498	0.427682	-3.65922	0.000252987	0.00715464
RPS4XP3	40.9722	-1.56764	0.378831	-4.1381	3.50195e-05	0.00196966
RGN	14.972	-1.56849	0.506493	-3.09676	0.00195645	0.0269668
SCARNA14	648.193	-1.56993	0.517048	-3.03632	0.00239481	0.0304046
CDK8P2	10.1087	-1.57061	0.498592	-3.15009	0.00163218	0.0244276
RPL32P31	827.629	-1.57715	0.550399	-2.86547	0.00416392	0.0430237
TMEM232	105.864	-1.5777	0.354562	-4.44971	8.59855e-06	0.000726208
RPL32P16	123.243	-1.57778	0.373073	-4.22914	2.34588e-05	0.0014618
EIF4A2P1	24.8193	-1.58034	0.361468	-4.37201	1.23108e-05	0.000919235
SSBL3P1	9.03921	-1.58136	0.449055	-3.52154	0.00042905	0.0100272
LAMC3	23.556	-1.58282	0.528814	-2.99316	0.00276109	0.033149
PAPPA	208.095	-1.58477	0.430328	-3.68271	0.000230764	0.00678499
SLC4A1	11.8404	-1.58677	0.463798	-3.42125	0.000623341	0.0127308
RPL12P4	35.3842	-1.58914	0.471976	-3.36701	0.00075989	0.0144317
RPS4XP2	175.342	-1.59009	0.406912	-3.9077	9.31798e-05	0.00377779
RPS3AP4	3.02163	-1.59308	0.491881	-3.23875	0.00120055	0.0197004
RPL5P34	30.649	-1.59325	0.42305	-3.7661	0.000165818	0.0054897
HSPA8P11	3.13494	-1.59648	0.54606	-2.92363	0.00345974	0.0379985
CDK7P1	4.96004	-1.59787	0.516137	-3.09582	0.00196269	0.0270078
RPSAP46	417.165	-1.59903	0.402829	-3.9695	7.20244e-05	0.00326437
S100G	11.1865	-1.59916	0.471695	-3.39024	0.000698303	0.0135597
GAPDHP39	10.6698	-1.60042	0.408353	-3.91921	8.88379e-05	0.00366499
ANP32BP3	4.62432	-1.60677	0.443203	-3.62537	0.000288553	0.00783767
SNORD91A	10.2021	-1.6083	0.433643	-3.70881	0.000208234	0.00635665
LRRIQ1	105.94	-1.60902	0.572704	-2.80951	0.00496177	0.0481516
SLC16A11	19.1091	-1.61025	0.531229	-3.03118	0.00243603	0.0306796
RPS3AP29	3.43003	-1.61082	0.54514	-2.95488	0.00312789	0.0357643
RPL7AP66	25.0265	-1.6116	0.445829	-3.61484	0.000300538	0.00807059
SNORA74B	11856.1	-1.61614	0.399589	-4.04449	5.24361e-05	0.00260399
ATP1A2	491.105	-1.61647	0.416917	-3.87721	0.000105662	0.00405404
PABPC1P4	136.553	-1.61957	0.357035	-4.53615	5.72903e-06	0.000558325
MIR1266	4.96595	-1.62922	0.519852	-3.13401	0.00172435	0.0251187
GPR4	8.12089	-1.6304	0.411941	-3.95785	7.56269e-05	0.00336881
EIF4EBP2P2	3.06648	-1.63082	0.54404	-2.99761	0.00272109	0.0328588
CLCA3P	101.792	-1.63206	0.482762	-3.38068	0.000723077	0.0139045
HERC5	265.287	-1.63263	0.576511	-2.83191	0.00462713	0.0459789
TM4SF20	4.05838	-1.63798	0.560371	-2.92303	0.00346647	0.0380078
SNX29P1	28.6611	-1.63889	0.495617	-3.30677	0.000943792	0.0167809
CAMTA2-AS1	1.33915	-1.64387	0.58039	-2.83235	0.0046207	0.0459789
DUXB	19.2518	-1.64564	0.558857	-2.94465	0.00323323	0.0363967
FILIP1	8.35679	-1.64599	0.496242	-3.3169	0.000910216	0.0164013
LYPLA1P2	5.50748	-1.64652	0.547198	-3.009	0.00262108	0.0322516
LINC01465	10.4162	-1.64676	0.388307	-4.24088	2.2265e-05	0.00143058
CHST4	14.3831	-1.65306	0.453848	-3.64233	0.000270186	0.00750654
ESAM	45.7123	-1.65703	0.514573	-3.22021	0.00128099	0.020645
CORIN	24.4047	-1.66289	0.585055	-2.84228	0.00447925	0.0449705
EEF1GP1	14.0236	-1.66392	0.380162	-4.37688	1.20388e-05	0.000905438
SNORA5A	5218.56	-1.66449	0.409645	-4.06324	4.83955e-05	0.00246877
KCNK2	164.333	-1.66537	0.582511	-2.85895	0.0042505	0.0435068
SLITRK5	51.5887	-1.66599	0.570013	-2.92272	0.00346993	0.0380078
RPL27P6	4.01811	-1.66679	0.430275	-3.87377	0.000107166	0.00406749
GSTM2P1	15.0463	-1.66813	0.447059	-3.73133	0.000190472	0.00605486
RPL7AP15	3.36013	-1.67002	0.532906	-3.1338	0.00172558	0.025119
CACNA2D1	853.113	-1.67023	0.504886	-3.30814	0.000939189	0.0167489
KLHL4	7.12014	-1.67034	0.572469	-2.91778	0.00352529	0.0384918
C12orf60	50.3554	-1.67226	0.366288	-4.56541	4.98509e-06	0.000504783
EMX2	10.1817	-1.68263	0.432099	-3.89409	9.85699e-05	0.00388257
MIRLET7C	29.8141	-1.68304	0.562681	-2.99112	0.0027796	0.0332343
ABCA6	135.449	-1.68463	0.473527	-3.55763	0.000374222	0.00931427
RPS7P14	280.761	-1.68565	0.408369	-4.12775	3.66325e-05	0.00201702
AQP4	60.7346	-1.68575	0.552019	-3.05378	0.00225976	0.0294865
ISCA2P1	4.80613	-1.68849	0.591592	-2.85415	0.00431524	0.0439602
RPL5P33	10.4589	-1.6913	0.550205	-3.07395	0.00211247	0.0282179
HNRNPA3P2	17.9055	-1.6926	0.413371	-4.09462	4.2286e-05	0.00223921
YWHAZP4	6.65372	-1.69531	0.488898	-3.46761	0.000525109	0.011502
RRN3P1	21.1931	-1.69684	0.574332	-2.95445	0.00313226	0.0357643
SH3RF3	20.7098	-1.69718	0.568367	-2.98606	0.00282598	0.0335401
RPL7AP38	40.4949	-1.69815	0.400485	-4.24023	2.23292e-05	0.00143058
MIR30E	19.6616	-1.70068	0.493822	-3.44392	0.000573355	0.012157
RPS4XP6	376.235	-1.7011	0.347224	-4.89914	9.62564e-07	0.000176822
NPM1P43	17.9197	-1.70224	0.49632	-3.42973	0.000604184	0.0125041
KPNA4P1	7.48586	-1.70423	0.43475	-3.92003	8.85394e-05	0.00366499
BMP2	5.75495	-1.70585	0.601501	-2.83598	0.0045685	0.04565
STC2	1096.58	-1.70618	0.605423	-2.81816	0.00482997	0.0474125
FAM167B	1.5231	-1.70686	0.574458	-2.97125	0.00296591	0.0344799
SCARNA8	940.751	-1.70739	0.463739	-3.68179	0.000231603	0.00679595
SYN1	30.6588	-1.70824	0.549962	-3.1061	0.00189571	0.0264926
TRPM3	101.888	-1.70838	0.556072	-3.07223	0.00212463	0.0283257
PPP1R14BP2	22.1776	-1.7109	0.481429	-3.55379	0.000379718	0.00938357
BTBD7P1	32.5829	-1.71144	0.453309	-3.77545	0.000159722	0.00538232
EBF1	493.836	-1.71895	0.356358	-4.82367	1.40942e-06	0.000218333
DCDC2	392.668	-1.71907	0.598078	-2.87433	0.00404887	0.0422291
CAPN9	476.232	-1.72589	0.534602	-3.22837	0.00124497	0.02019
NRXN2	23.6279	-1.7278	0.49822	-3.46795	0.000524453	0.011502
RPL26P15	2.28161	-1.72791	0.568541	-3.03919	0.00237212	0.0302376
LRP4	453.75	-1.72809	0.517093	-3.34194	0.00083195	0.0153781
DDX50P2	11.7562	-1.72812	0.516075	-3.34857	0.000812292	0.015136
TMEFF2	62.1395	-1.72816	0.368451	-4.69034	2.72747e-06	0.000337005
ERG	37.791	-1.73148	0.489083	-3.54026	0.000399737	0.00962122
SHLD2P3	14.3295	-1.734	0.569189	-3.04644	0.00231571	0.0298598
CSMD1	51.8136	-1.7373	0.620886	-2.7981	0.00514046	0.0491278
CLUHP6	6.62444	-1.7378	0.569275	-3.05265	0.00226829	0.0295576
ITPRIPL1	67.8479	-1.74118	0.471644	-3.69172	0.000222741	0.00664319
INKA1	5.24196	-1.74122	0.454007	-3.83523	0.000125448	0.00454167
POU3F2	15.6984	-1.74418	0.458442	-3.80459	0.000142041	0.00498134
EEF1A1P42	2.65604	-1.74478	0.601579	-2.90034	0.00372758	0.0400088
UBE2D3P1	172.298	-1.74719	0.402648	-4.33923	1.4298e-05	0.00102828
BCLAF1P2	5.13658	-1.74749	0.513557	-3.40271	0.000667212	0.0132156
BRD7P5	5.15444	-1.74772	0.475343	-3.67676	0.000236217	0.00688678
MPPED2	173.852	-1.7482	0.612734	-2.85311	0.00432938	0.0439888
RNF7P1	5.19672	-1.74886	0.552721	-3.1641	0.00155566	0.023571
RPS26P15	3.64559	-1.75131	0.611601	-2.86348	0.00419019	0.0432521
PMPCAP1	11.9902	-1.75338	0.557469	-3.14526	0.00165939	0.02458
RPL4P2	133.654	-1.75792	0.401476	-4.37863	1.19427e-05	0.000901482
RPL27AP8	19.4436	-1.7594	0.585893	-3.00294	0.00267386	0.0325918
UPP2	27.161	-1.76227	0.457006	-3.85613	0.000115198	0.00426254
DYNLL1P3	8.13957	-1.76316	0.59194	-2.97861	0.00289557	0.0339775
RPL10L	156.962	-1.76326	0.417836	-4.21997	2.44336e-05	0.00150057
PPM1K	444.388	-1.76378	0.482808	-3.65316	0.00025903	0.00730562
PPIAP58	55.3186	-1.76391	0.459955	-3.83496	0.000125586	0.00454167
SGCD	38.3668	-1.76596	0.486648	-3.62882	0.000284715	0.00779699
RPS27AP2	48.8807	-1.76734	0.413253	-4.27665	1.89725e-05	0.00125424
ITGA1	95.9813	-1.76838	0.530738	-3.33193	0.000862451	0.0157456
RUNX1T1	77.8897	-1.7688	0.381361	-4.63813	3.51581e-06	0.000398085
PTP4A1P7	5.91266	-1.77081	0.436672	-4.05524	5.00819e-05	0.00251788
PFKFB1	135.224	-1.77169	0.327289	-5.41321	6.19049e-08	2.68917e-05
SLC22A3	3.66673	-1.77529	0.540692	-3.28337	0.00102574	0.0177584
TTC9B	1.33809	-1.77767	0.610197	-2.91326	0.00357672	0.0389431
FAF2P1	7.18901	-1.77919	0.517422	-3.43857	0.0005848	0.0122867
LSAMP	11.4088	-1.7797	0.495081	-3.59477	0.000324675	0.00854195
CDHR3	658.534	-1.78596	0.554593	-3.2203	0.00128055	0.020645
EEF1GP5	66.7555	-1.79078	0.388696	-4.60714	4.08237e-06	0.000439077
PDSS1P1	48.9861	-1.79696	0.399061	-4.50297	6.70112e-06	0.00062099
SRPX	22.1916	-1.79795	0.423429	-4.24616	2.17463e-05	0.00140626
PRDM16	30.1489	-1.79843	0.48799	-3.68538	0.000228364	0.00674307
RPSAP52	4.06601	-1.80084	0.629348	-2.86144	0.00421723	0.0433329
RPL37AP1	18.7484	-1.80148	0.478316	-3.7663	0.000165682	0.0054897
CHCHD3P3	10.3515	-1.80174	0.462048	-3.89947	9.64049e-05	0.00384331
RPL15P3	43.5894	-1.80229	0.420965	-4.28133	1.85781e-05	0.00123715
BNC2	522.952	-1.80553	0.403055	-4.47961	7.47813e-06	0.000663323
RPS4XP7	15.277	-1.80595	0.428553	-4.21406	2.50821e-05	0.00152684
PHF2P2	6.21952	-1.81128	0.488871	-3.70503	0.000211366	0.00642391
RPL35P4	5.58692	-1.81175	0.622954	-2.90832	0.00363376	0.0393762
EIF4EP2	21.5517	-1.81328	0.46571	-3.89359	9.87729e-05	0.0038832
RPS4XP5	90.5219	-1.81488	0.390397	-4.6488	3.33865e-06	0.000385021
HMGB1P30	46.3372	-1.81829	0.518966	-3.50368	0.000458881	0.0105747
SNRPGP1	3.55942	-1.81899	0.496839	-3.66112	0.000251117	0.00714774
AP2B1P1	47.586	-1.82814	0.416082	-4.39369	1.11441e-05	0.000856778
PTPN5	12.451	-1.82888	0.611627	-2.99019	0.00278804	0.0332801
FAM214BP1	5.8825	-1.82928	0.639504	-2.86046	0.00423029	0.0433856
RPL35AP12	11.2938	-1.83086	0.532161	-3.44043	0.000580791	0.012229
RNF2P1	8.58635	-1.83104	0.536492	-3.41298	0.000642568	0.0129453
CIAPIN1P	22.4448	-1.83136	0.428475	-4.27414	1.9188e-05	0.00126446
SUPT20HL1	19.13	-1.83347	0.496118	-3.69564	0.000219332	0.00656829
MIR218-1	8.29513	-1.84487	0.585825	-3.14918	0.0016373	0.0244276
RPS5P8	82.7909	-1.85922	0.410363	-4.53066	5.87985e-06	0.000567692
HNRNPA1P4	7.6441	-1.85935	0.48076	-3.86751	0.000109952	0.00411241
RPS8P3	27.1846	-1.86451	0.535178	-3.48391	0.000494151	0.011136
VWF	752.768	-1.86887	0.548924	-3.4046	0.000662614	0.0131979
MIR571	16.6768	-1.87138	0.390799	-4.78859	1.67955e-06	0.000248965
SNORD20	7.87291	-1.87255	0.522011	-3.58718	0.000334277	0.00872439
RPL36AP48	69.7372	-1.87359	0.412295	-4.54429	5.51195e-06	0.000542261
UBQLN4P1	2.64695	-1.87711	0.533661	-3.51742	0.000435755	0.0101179
DGKB	21.1953	-1.87748	0.518593	-3.62034	0.000294218	0.00795232
SNX5P2	24.2685	-1.87988	0.43443	-4.32724	1.50992e-05	0.00106248
RPS2P18	5.97818	-1.8819	0.482558	-3.89985	9.62528e-05	0.00384331
FCF1P6	1.19519	-1.8848	0.639675	-2.9465	0.00321395	0.0362977
RPS4XP4	3.55065	-1.88561	0.672141	-2.80538	0.00502569	0.0484998
SULF1	123.526	-1.88711	0.564656	-3.34205	0.000831629	0.0153781
SNORA2C	17.8552	-1.8997	0.58357	-3.25531	0.00113268	0.0189729
FZD10	6.47384	-1.90319	0.590291	-3.22416	0.00126342	0.0204253
DGAT2L6	18.34	-1.90635	0.626626	-3.04224	0.00234826	0.0300541
RPL4P3	215.329	-1.90793	0.404556	-4.71612	2.40389e-06	0.000304268
SNORD9	2505.23	-1.90841	0.471106	-4.05092	5.10174e-05	0.00254572
LSM12P1	6.15724	-1.90899	0.425867	-4.4826	7.37401e-06	0.000659783
RPL32P10	4.33457	-1.91048	0.473889	-4.0315	5.54215e-05	0.00269239
CDH9	1.77758	-1.91189	0.669667	-2.85499	0.00430383	0.0439588
RPS11P7	12.6966	-1.91531	0.423894	-4.51837	6.2317e-06	0.000593384
PPP2R2B	54.4032	-1.92421	0.522762	-3.68086	0.000232447	0.00679595
PPM1AP1	4.01287	-1.93065	0.645201	-2.99232	0.00276861	0.0332047
TMEM200C	2.42661	-1.93137	0.691519	-2.79294	0.00522319	0.0495988
USP44	8.9375	-1.93708	0.571189	-3.39131	0.000695601	0.0135199
ADIPOR1P2	19.4778	-1.93904	0.374139	-5.18269	2.1871e-07	6.50295e-05
RPL23P10	144.489	-1.94154	0.438587	-4.42681	9.56359e-06	0.000784668
RASGRF2	62.1329	-1.942	0.37715	-5.14914	2.61678e-07	7.05444e-05
ANKRD11P2	1.67953	-1.94576	0.625182	-3.11232	0.00185625	0.0261767
RIC3	163.303	-1.94728	0.629797	-3.09192	0.00198864	0.0271759
RPS4XP20	10.9073	-1.95032	0.416751	-4.67982	2.87124e-06	0.000348545
RPL5P8	12.3688	-1.95089	0.474892	-4.10807	3.98986e-05	0.00215681
PURG	41.5778	-1.95157	0.407784	-4.7858	1.7031e-06	0.000248965
FHL1	239.79	-1.95538	0.568603	-3.43892	0.000584032	0.012283
GYG1P3	5.37635	-1.95783	0.698591	-2.80255	0.0050701	0.0486572
RPL12P18	6.7804	-1.95977	0.502593	-3.89932	9.64623e-05	0.00384331
WDR45P1	5.68995	-1.96085	0.560621	-3.49764	0.000469398	0.0107192
RPS15AP25	39.6878	-1.96234	0.410561	-4.77967	1.75587e-06	0.000254884
FAM95C	31.9724	-1.96254	0.636679	-3.08247	0.00205292	0.0277438
DOCK8-AS1	3.31394	-1.96384	0.511913	-3.83627	0.000124917	0.00453325
RPS4XP1	271.234	-1.96509	0.421622	-4.66079	3.14997e-06	0.000369418
NUP35P1	5.26416	-1.96884	0.704719	-2.79379	0.0052094	0.0495132
MYL4	2.8735	-1.97379	0.591046	-3.33948	0.000839344	0.0154872
RPSAP71	210.634	-1.97581	0.422371	-4.67791	2.89815e-06	0.000349766
IGBP1P4	8.25927	-1.97681	0.614467	-3.21711	0.00129487	0.0208041
MEOX2	19.9162	-1.98383	0.561548	-3.53278	0.000411216	0.00978901
ZNF536	1.09454	-1.98964	0.666736	-2.98415	0.00284365	0.0337113
EEF1A1P3	67.9854	-1.9936	0.358886	-5.55497	2.77653e-08	1.60384e-05
ATP5MC1P6	36.9618	-1.99551	0.577183	-3.45733	0.000545549	0.0118581
RPL36AP6	3.33045	-1.99642	0.651375	-3.06494	0.00217717	0.0288042
IL18RAP	4.59588	4.75174	2.61035	1.82035	0.0687064	0.236804
FDCSP	3.9131	3.9836	1.53093	2.60209	0.0092658	0.0710264
RHEX	6.47976	3.68489	1.38749	2.6558	0.00791211	0.0641812
NKX2-3	2.44017	3.67303	1.57975	2.32507	0.0200683	0.115013
C8B	1.88814	3.64924	1.64218	2.2222	0.0262701	0.13462
GATA5	1.9183	3.63619	1.34274	2.70803	0.00676835	0.0582011
C22orf42	2.40429	3.59209	1.35148	2.65789	0.00786318	0.0638841
VSX2	1.8676	3.56868	1.45058	2.46017	0.0138873	0.0916021
LINC01559	1.9484	3.51973	1.35116	2.60497	0.00918814	0.0707446
ONECUT1	1.94065	3.47844	1.56122	2.22802	0.025879	0.133409
GPR65	1.72379	3.4656	1.6411	2.11176	0.0347069	0.159461
SULT1E1	11.1144	3.45043	1.32428	2.60551	0.00917381	0.0706605
UGT1A1	5.1947	3.42608	1.27903	2.67865	0.00739197	0.061279
CSAG1	1.6134	3.41356	3.088	1.10543	0.268974	0.506131
GTSF1	1.78872	3.37548	1.71492	1.9683	0.0490331	0.195248
ARHGDIG	3.1441	3.3749	1.26735	2.66296	0.00774576	0.0632768
TRGV10	1.70769	3.32514	1.4997	2.21721	0.0266088	0.135445
KRTAP10-1	4.7162	3.28385	1.52187	2.15777	0.0309454	0.148489
SPRR3	3.28345	3.20935	1.27388	2.51934	0.0117575	0.0824775
KRT1	2.74235	3.1907	1.2252	2.60422	0.00920837	0.0708068
NECTIN3-AS1	2.20378	3.14998	1.28642	2.44864	0.0143395	0.0934247
KRTAP10-11	1.94033	3.14498	1.2564	2.50317	0.0123085	0.0847683
MAGEA3	1.33179	3.14118	2.74453	1.14452	0.252408	0.48786
MUC7	11.4466	3.12153	1.61329	1.93488	0.053005	0.204513
MAGEA12	1.25067	3.05017	2.42131	1.25972	0.207771	0.438377
MMP12	1.24845	3.04838	1.23744	2.46345	0.0137607	0.0910855
HMGN1P20	2.19549	3.02569	1.38703	2.18142	0.0291524	0.143298
SNORD115-12	4.21712	3.00458	1.27968	2.34792	0.0188788	0.110618
SIGLEC6	4.94336	2.99735	1.38373	2.16614	0.0303004	0.146785
COLCA1	2.36804	2.991	1.1149	2.68275	0.00730202	0.0608981
ZIC5	4.57604	2.96901	1.20197	2.47013	0.0135066	0.0898787
OLIG3	2.31703	2.96337	1.24333	2.38341	0.017153	0.10415
COL5A1-AS1	2.07347	2.94666	1.28023	2.30167	0.0213537	0.11934
SIGLEC8	1.93931	2.94239	1.5142	1.9432	0.0519923	0.202194
GPX1P2	3.28836	2.8962	1.36176	2.1268	0.033437	0.156183
KRTAP10-5	1.26679	2.89339	1.84217	1.57064	0.116265	0.318581
KRTAP10-3	2.07663	2.85589	1.11793	2.55461	0.0106307	0.0773476
PELATON	4.36465	2.85225	1.05217	2.71082	0.00671173	0.057858
INA	1.09374	2.83525	2.17891	1.30122	0.193183	0.420874
IFNL2	1.20782	2.83392	1.31881	2.14884	0.0316469	0.150775
PROKR2	1.44802	2.83351	1.43377	1.97626	0.0481249	0.193151
CNTF	1.70373	2.81938	1.06327	2.65161	0.00801084	0.0647039
SNORD115-6	1.20451	2.80531	1.29634	2.16402	0.0304625	0.147227
KRTAP10-12	1.88456	2.8037	1.69752	1.65164	0.0986079	0.290437
FAM72C	2.6549	2.79887	1.21896	2.29611	0.0216695	0.120402
DCX	4.81748	2.78556	1.15324	2.41542	0.015717	0.098685
STYXL2	1.38503	2.78468	1.52169	1.82999	0.067252	0.234113
DIO3OS	1.08786	2.76685	1.4871	1.86057	0.0628055	0.225409
FAM25A	1.02964	2.76644	1.30886	2.11363	0.0345471	0.159033
DLL3	7.6215	2.75887	1.11886	2.46579	0.0136713	0.090725
OR7E62P	1.17016	2.73864	1.05102	2.6057	0.0091687	0.0706605
MAGEA11	1.89565	2.7185	1.26852	2.14306	0.0321084	0.1524
HOXA13	1.26444	2.71684	1.00499	2.70335	0.0068645	0.0586845
ENPP7	1.82731	2.71273	1.14051	2.37853	0.0173819	0.104919
MAG	3.13742	2.71098	1.01567	2.66915	0.00760435	0.0624836
KIF2B	1.14861	2.70891	2.45715	1.10246	0.270261	0.507333
OR52K1	1.19032	2.70609	1.48746	1.81926	0.0688712	0.237159
CD48	1.4911	2.70012	2.26059	1.19443	0.232309	0.465973
CBY2	3.70942	2.70005	1.17821	2.29165	0.0219261	0.121043
OR9Q2	1.36152	2.69542	1.27355	2.11646	0.0343054	0.158375
TMPRSS15	2.952	2.68981	1.27243	2.11391	0.0345231	0.159033
IGHV7-81	1.72346	2.67841	1.23475	2.1692	0.0300672	0.146236
TSPEAR-AS2	1.23205	2.6683	1.28924	2.06967	0.0384831	0.168804
GCSAML	2.0744	2.66358	1.45135	1.83525	0.0664685	0.232988
DNAJB3	1.4276	2.65981	1.71073	1.55479	0.119997	0.323704
TRGC2	12.4909	2.65956	0.973088	2.73311	0.00627388	0.0553712
ZG16	0.929015	2.6548	1.09435	2.4259	0.0152703	0.097055
CXCL11	2.049	2.63319	1.4569	1.80739	0.0707018	0.240713
CYP19A1	48.4428	2.63156	0.962507	2.73407	0.00625566	0.055234
UGT1A2P	2.05176	2.62355	1.32749	1.97632	0.0481187	0.193151
EVX1	1.43293	2.62219	1.65502	1.58439	0.113105	0.313296
KRTAP10-9	1.08569	2.61917	1.59181	1.6454	0.0998877	0.292904
SLC30A3	2.32235	2.61796	1.01056	2.59061	0.00958068	0.0724238
GFI1B	0.979854	2.61197	1.16578	2.24053	0.0250564	0.130635
SIX6	4.99596	2.60578	0.956696	2.72373	0.00645488	0.0565532
NANOGP1	1.05063	2.60563	1.36564	1.908	0.0563916	0.21278
LIPF	8.48231	2.59545	1.04758	2.47757	0.0132279	0.0887065
KRTAP10-8	1.3453	2.5939	1.32199	1.96212	0.0497488	0.196981
SCGB1A1	2.373	2.58664	1.14881	2.25158	0.0243487	0.12838
GPR26	1.10629	2.57398	1.02784	2.50427	0.0122706	0.0847065
PTMAP12	0.880501	2.57067	1.46884	1.75014	0.0800942	0.258341
KNOP1P5	0.877253	2.56826	1.33244	1.92748	0.05392	0.207081
CFHR4	2.00668	2.55041	1.39795	1.8244	0.0680921	0.235851
ACE2	5.46717	2.54245	1.12843	2.25309	0.0242537	0.128049
OR7E106P	0.872853	2.54241	1.31859	1.92812	0.0538404	0.206928
LRRC52	1.38435	2.53928	0.940618	2.69958	0.00694265	0.0590475
GHRHR	2.0459	2.53753	1.12684	2.2519	0.0243286	0.12838
DMP1	3.57767	2.53167	1.27336	1.98818	0.0467923	0.190603
KRT8P22	0.86808	2.53149	1.48106	1.70924	0.0874059	0.271629
DDC	6.72357	2.53003	1.0026	2.52348	0.0116201	0.0817938
AADAC	5.87732	2.5239	0.995305	2.53581	0.0112188	0.0800547
IBSP	1.86691	2.52166	1.47785	1.7063	0.0879515	0.272485
DRD1	2.75622	2.51598	1.02383	2.45741	0.0139941	0.0919853
DUX4L16	0.994197	2.5116	2.0425	1.22967	0.218821	0.451097
EPPIN-WFDC6	0.965794	2.51053	1.47051	1.70725	0.0877756	0.272232
UGT2B25P	1.22897	2.50171	1.28641	1.94472	0.0518085	0.201771
ADAMTS20	3.59779	2.48107	1.19394	2.07806	0.0377042	0.166843
ZNF733P	1.22214	2.48023	0.952501	2.60391	0.00921669	0.0708068
WT1	5.26451	2.46814	1.11888	2.2059	0.027391	0.137905
AMTN	10.7685	2.46542	0.910194	2.70868	0.00675522	0.0581123
OR52E8	32.0467	2.46306	1.27132	1.93741	0.0526953	0.203924
CD84	4.13693	2.4626	1.01555	2.4249	0.0153126	0.0971866
TEX37	0.811809	2.45584	1.50884	1.62763	0.103603	0.298866
HHATL	5.44948	2.44048	0.974364	2.50469	0.0122557	0.0846819
GH2	0.810578	2.43814	1.96591	1.24021	0.214899	0.447014
PNLIPRP3	1.19683	2.4349	1.17828	2.06648	0.038783	0.169557
LINC01208	1.678	2.43025	1.01665	2.39045	0.0168278	0.102618
HMX3	0.807143	2.42179	1.99078	1.2165	0.223793	0.456918
TRIML2	1.05044	2.41707	1.211	1.99592	0.0459422	0.18877
PRSS38	1.0244	2.41687	1.11753	2.16269	0.0305649	0.147584
SLC26A9	30.7505	2.41449	1.01821	2.3713	0.0177258	0.10613
MAGEA6	1.18254	2.40587	2.7347	0.879756	0.378992	0.608956
CXCR1	14.4954	2.40281	1.07762	2.22973	0.0257652	0.133056
NEUROG2	2.40726	2.40145	1.34014	1.79195	0.0731415	0.245278
FRRS1L	1.04278	2.39908	1.48423	1.61638	0.106012	0.30328
MROH2A	1.49909	2.39618	1.23411	1.94162	0.0521832	0.202614
GPR141	0.773846	2.38503	1.64498	1.44988	0.147091
LRRC3C	5.14035	2.37938	1.01341	2.34789	0.0188799	0.110618
SMCO1	0.989917	2.37558	1.36317	1.74269	0.0813881	0.26104
SPINK14	1.94306	2.37542	1.01137	2.34871	0.0188384	0.11059
SOHLH1	1.08717	2.37174	1.02623	2.31113	0.0208259	0.117506
SIGLEC14	1.20322	2.36566	1.64786	1.43559	0.151118	0.367051
ZNF804A	2.71731	2.36471	1.04086	2.27187	0.0230943	0.124704
SERTM1	0.772531	2.36346	1.78508	1.32401	0.1855
NKX2-5	0.908848	2.36264	1.27697	1.85019	0.0642859	0.228879
C10orf55	1.13732	2.35784	1.68303	1.40095	0.16123	0.380578
KRT35	2.2018	2.35768	1.84097	1.28067	0.200308	0.429733
OR52N4	38.9981	2.35031	0.959768	2.44883	0.014332	0.093408
OR52N1	45.8862	2.34644	1.27061	1.8467	0.0647907	0.229615
GPR6	1.90022	2.33936	1.51759	1.54149	0.123197	0.328073
EDDM3A	2.05784	2.33446	1.23426	1.89138	0.0585743	0.216851
IFNL3	1.21335	2.334	1.2577	1.85576	0.0634881	0.227026
LYPD2	0.852305	2.33111	0.863084	2.70091	0.00691508	0.0589016
C2orf83	1.08539	2.32861	1.13877	2.04485	0.0408692	0.175391
SNX31	14.4148	2.32748	0.848549	2.7429	0.00608998	0.0545732
SNORD115-19	0.743209	2.32594	1.61785	1.43767	0.150528
LINC00578	2.52058	2.32509	0.981334	2.36932	0.0178209	0.106495
PLA2G2F	0.942199	2.3233	1.02404	2.26876	0.023283	0.125275
DCD	53.4369	2.31968	0.997595	2.32527	0.0200576	0.114984
POPDC3	3.09728	2.31778	0.923338	2.51022	0.0120656	0.0837391
ORM2	37.0694	2.31453	0.838721	2.75959	0.00578741	0.0527371
DYNAP	0.731944	2.31312	1.1805	1.95944	0.0500611
ANKRD20A17P	1.82537	2.31309	1.81678	1.27318	0.202955	0.432948
UGT2B11	266.397	2.3129	1.04331	2.21689	0.0266305	0.135489
PSG6	21.5033	2.3094	0.993484	2.32455	0.0200962	0.115095
KRTAP10-6	1.32807	2.30664	1.43551	1.60685	0.108088	0.306137
SMIM23	1.9183	2.30609	0.967779	2.38287	0.0171782	0.104204
OR52N2	36.1657	2.30498	1.34169	1.71797	0.0858016	0.269095
ALG1L5P	1.57283	2.29985	1.26966	1.81139	0.0700805	0.239462
DPYS	2.1392	2.29708	1.15552	1.98792	0.0468205	0.190642
PPFIA2-AS1	0.722264	2.29453	0.953939	2.40532	0.0161582
S100A12	0.783353	2.29433	1.76076	1.30304	0.192562
LINC00303	1.55646	2.29415	1.12454	2.04008	0.0413424	0.17669
TUBAP8	5.81265	2.29171	0.825104	2.77748	0.00547818	0.0509482
TIMD4	2.01018	2.28242	0.977008	2.33613	0.0194844	0.112788
NUS1P3	1.11295	2.282	1.52575	1.49566	0.134743	0.345094
CFHR1	0.717008	2.28175	1.6401	1.39123	0.164157
HCRTR2	0.716286	2.27817	1.62643	1.40072	0.161298
UGT1A4	4.4589	2.27812	1.00471	2.26743	0.0233637	0.125487
AGXT	9.53851	2.27712	1.12771	2.01924	0.0434623	0.182205
GSTA5	1.65168	2.27085	1.14869	1.9769	0.0480527	0.19301
USH1C	6.13879	2.27081	0.846923	2.68125	0.00733485	0.0610864
MIR608	2.62291	2.26931	1.01782	2.22958	0.0257754	0.133063
OR4F21	0.958382	2.26793	1.98877	1.14037	0.254134	0.489616
TEX15	0.899273	2.26614	1.06781	2.12223	0.0338185	0.157252
C8orf87	0.708353	2.26454	1.33321	1.69856	0.0894016
CHRNA4	17.2353	2.26368	0.867206	2.61031	0.00904598	0.0700081
CARD17	0.805245	2.26355	1.31035	1.72744	0.084088	0.266163
MIR4324	1.18761	2.25599	1.05132	2.14587	0.0318837	0.151591
LINC01504	2.03941	2.2521	0.923159	2.43956	0.0147051	0.0950042
CHRM2	1.61934	2.24843	0.867138	2.59293	0.0095161	0.0721722
CCN4	2.32302	2.23333	0.827832	2.6978	0.00697987	0.0592105
SNORD115-24	0.787817	2.2304	1.4009	1.59212	0.111358
ULBP1	5.01314	2.22665	0.806872	2.75961	0.00578703	0.0527371
MRGPRX2	0.972234	2.22272	1.98258	1.12113	0.262234	0.498258
ASCL2	0.892808	2.21664	0.923915	2.39919	0.0164316	0.101303
ACTL8	0.805769	2.20603	1.6484	1.33828	0.180805	0.40557
CHCHD4P4	1.92082	2.2015	0.96747	2.27552	0.0228747	0.124036
LAX1	2.74323	2.19696	0.946583	2.32094	0.0202901	0.115869
GOLGA6A	3.56864	2.19461	0.817879	2.6833	0.00729002	0.0608714
GPR78	3.07551	2.19441	0.788976	2.78133	0.0054136	0.0506621
ACTA2-AS1	1.0999	2.19048	0.886661	2.47049	0.013493	0.0898291
OR52K2	0.879402	2.18862	1.12424	1.94675	0.0515645	0.201098
NME8	0.694129	2.18664	1.38933	1.57389	0.115514
FCER1A	1.03166	2.18595	1.60566	1.3614	0.173388	0.396081
CAMKV	1.99931	2.18354	0.971815	2.24687	0.0246485	0.129271
GOT1L1	0.794036	2.18265	1.42597	1.53065	0.125857
MIR181A1HG	1.85758	2.18265	0.804547	2.71289	0.00666986	0.0576647
BPIFA2	1.96369	2.17062	1.15182	1.88451	0.0594958	0.218482
MIR9-3HG	1.55084	2.16951	1.08439	2.00068	0.0454266	0.18737
PENK	1.35867	2.16882	0.8666	2.50267	0.012326	0.0847787
SIX3	5.06162	2.16829	0.822385	2.63658	0.00837456	0.066554
IGFL1	3.37885	2.15931	0.959607	2.25021	0.0244359	0.128756
COL26A1	1.30991	2.15869	1.48165	1.45696	0.145128	0.359156
C4orf50	6.73428	2.15811	0.971409	2.22163	0.0263086	0.134677
OR7E117P	2.79091	2.1555	1.14442	1.88349	0.0596334	0.218743
PCAT6	1.18756	2.15426	0.829747	2.59628	0.00942388	0.0716693
KRT8P51	1.11471	2.15083	0.945987	2.27364	0.0229879	0.124299
TPH2	1.83085	2.14266	0.822973	2.60356	0.009226	0.0708259
CYP2B6	2.54457	2.13305	1.35881	1.56979	0.116464	0.318615
OR7E108P	0.749375	2.12928	1.1447	1.86012	0.0628683
KHDRBS2	1.17904	2.12716	1.47361	1.4435	0.14888	0.364054
P2RY10	44.3224	2.12189	0.913322	2.32326	0.0201651	0.115377
LGALS12	3.91524	2.12149	0.784969	2.70265	0.00687898	0.0587146
SNORD115-9	4.69129	2.12134	1.13265	1.87291	0.0610809	0.22178
PF4V1	1.40874	2.11709	1.05965	1.99792	0.0457256	0.188141
ZNF969P	0.836114	2.11605	1.18385	1.78744	0.0738668	0.246754
MYH8	31.0893	2.11591	0.958027	2.20861	0.0272018	0.137352
CASP5	0.721497	2.1126	1.17378	1.79983	0.0718869
ECEL1	16.541	2.10855	0.978363	2.15518	0.031148	0.149117
HTR2C	1.5152	2.10609	1.21168	1.73816	0.0821823	0.262695
CLLU1-AS1	0.621629	2.10382	1.47201	1.42921	0.152944
ZCCHC12	1.92026	2.0951	0.908302	2.30661	0.0210767	0.118409
ZNF365	4.54993	2.09343	0.866933	2.41475	0.0157459	0.0987768
MYBPC2	3.01985	2.09107	0.76872	2.72019	0.00652437	0.0570171
CD19	1.33217	2.09058	1.19655	1.74718	0.0806068	0.25917
CYP2C18	0.616291	2.08588	1.50507	1.3859	0.165777
KCNU1	18.6189	2.08392	1.06005	1.96586	0.0493144	0.195955
CDH18	3.09625	2.08318	1.02488	2.0326	0.0420928	0.178716
CYP26A1	0.986214	2.08269	1.29468	1.60865	0.107693	0.305822
MYCN	64.6544	2.0743	0.813739	2.54909	0.0108003	0.0781706
PPP1R14C	47.5463	2.07172	0.750041	2.76214	0.00574236	0.0526128
OR10A2	1.89614	2.07018	1.27842	1.61932	0.105378	0.302144
SLCO1B1	1.9955	2.06992	1.06784	1.93842	0.0525724	0.203601
CFTR	146.546	2.06897	0.81285	2.54533	0.0109173	0.0786977
COL6A4P1	1.98298	2.06778	1.07658	1.92069	0.0547711	0.208918
PGLYRP3	0.603248	2.06651	1.37233	1.50584	0.132108
LCN2	538.161	2.05491	0.741785	2.77022	0.00560183	0.0518146
JSRP1	3.52606	2.05415	0.903173	2.27437	0.0229435	0.124213
AGGF1P6	0.612129	2.05395	2.43766	0.842588	0.399459
TRGV4	0.741633	2.0526	2.7153	0.755937	0.449687
GALR3	1.01009	2.05139	0.811408	2.52818	0.0114655	0.0812288
SNHG31	1.29347	2.05046	0.853016	2.40378	0.0162266	0.100584
IYD	53.6615	2.04109	0.801986	2.54504	0.0109265	0.0786977
IL9RP4	0.624157	2.03664	1.40453	1.45005	0.147044
IFNL1	2.1086	2.02757	0.90179	2.24839	0.0245515	0.129003
SNORD70B	0.598144	2.02441	1.31821	1.53572	0.124606
BARX1	0.78568	2.02177	1.52144	1.32886	0.183896
UMODL1	33.5708	2.01626	0.747223	2.69834	0.00696861	0.059144
GGTLC1	1.55821	2.00791	0.78553	2.55612	0.0105846	0.0770933
RPH3A	3.61849	2.00551	0.991462	2.02278	0.0430955	0.181162
MNX1	26.1997	1.99861	0.732826	2.72726	0.00638619	0.0561753
ARHGAP9	2.88615	1.99749	0.879296	2.2717	0.0231049	0.124704
LINC01456	0.578644	1.99667	1.60768	1.24196	0.214252
TLDC2	2.48542	1.99664	0.931675	2.14306	0.0321081	0.1524
HOATZ	0.99219	1.99545	1.1235	1.77611	0.0757154	0.250343
OR8G1	1.11631	1.99399	2.22673	0.895479	0.370531	0.601763
GABRD	13.6486	1.99102	0.862521	2.30837	0.0209784	0.118045
LINC02432	0.577995	1.98687	2.7422	0.724554	0.468726
IL19	1.61833	1.98423	1.1723	1.69259	0.0905336	0.276489
CBLN1	1.11045	1.98013	1.32131	1.49861	0.133975	0.343807
CD33	0.827303	1.97982	1.30914	1.51231	0.130455	0.339071
MIR1252	0.657608	1.97957	1.32018	1.49947	0.133752
ABCB5	3.00183	1.97888	1.31204	1.50824	0.131492	0.340805
POM121L9P	11.4494	1.97811	0.748388	2.64315	0.00821378	0.0657799
HPGDS	2.63977	1.97806	0.728653	2.71468	0.00663389	0.0574734
PNPLA1	2.09418	1.97419	0.812246	2.43054	0.0150764	0.0964675
CST1	0.574364	1.97346	1.78101	1.10805	0.267838
CIB4	0.844271	1.97033	0.97451	2.02187	0.0431897	0.181448
PTPRQ	23.844	1.96723	0.960869	2.04734	0.0406248	0.174813
SLC9C2	0.719456	1.96417	0.829017	2.36928	0.0178228
SNORA59A	0.653851	1.96219	1.66223	1.18046	0.237819
ACOD1	0.924721	1.95842	1.09142	1.79438	0.0727533	0.244966
AMPH	133.523	1.95694	0.797938	2.45249	0.0141871	0.0929292
DUSP9	1.82563	1.95453	0.816843	2.39279	0.016721	0.102261
NR2F1-AS1	1.50159	1.9451	0.99167	1.96144	0.0498281	0.197088
TERT	10.8685	1.94494	0.704993	2.75881	0.00580122	0.0527702
SNAI3	2.01855	1.94172	0.778725	2.49347	0.0126503	0.0863459
PIGR	1040.54	1.94142	0.961966	2.01818	0.0435724	0.182391
MILR1	2.48041	1.94037	0.834751	2.32449	0.0200992	0.115095
ECRG4	5.19633	1.93904	1.31997	1.469	0.141833	0.354507
MYH7	6.94962	1.93869	0.854632	2.26845	0.0233017	0.12531
EBLN1	0.681804	1.93014	1.78292	1.08257	0.278999
OR7E136P	0.62415	1.92757	1.03262	1.86668	0.0619466
IL22RA2	8.25045	1.92527	1.03127	1.86689	0.0619173	0.223371
CSH1	0.551584	1.92317	3.09421	0.621539	0.534245
FAM27E3	4.8856	1.92164	0.897595	2.14088	0.0322836	0.152826
CGA	4.45072	1.91828	1.23528	1.55291	0.120444	0.324362
ESX1	0.556493	1.91798	1.96081	0.978156	0.327997
GLYATL1B	4.35273	1.91689	0.811148	2.36319	0.0181186	0.107551
PRRT4	5.95432	1.91527	0.752888	2.5439	0.0109622	0.0788203
OR56A3	10.8443	1.91387	1.21816	1.57112	0.116155	0.318386
BMP3	1.08667	1.91386	1.59601	1.19915	0.230469	0.464673
SNRPGP17	1.42433	1.91187	0.706901	2.70458	0.00683904	0.0585422
TREM1	3.99211	1.91121	1.17883	1.62128	0.104957	0.301255
IL31RA	3.21137	1.90874	0.858987	2.22208	0.0262776	0.13462
CDH15	2.64854	1.90819	1.03747	1.83927	0.0658761	0.231772
CXCL13	445.89	1.90585	1.22601	1.55452	0.120061	0.323709
SLC17A4	1.33432	1.90427	1.42858	1.33298	0.182539	0.407883
RAET1K	1.74351	1.9016	1.0046	1.8929	0.0583715	0.216409
LINC00511	1.05581	1.90019	0.869505	2.18537	0.0288621	0.142579
IL1RAPL1	8.15192	1.89834	0.813394	2.33384	0.0196039	0.113321
AMY1B	0.538622	1.8981	1.75055	1.08429	0.278235
UROC1	1.91428	1.89803	0.793521	2.39191	0.0167612	0.102422
KRT41P	0.541297	1.89776	1.91666	0.99014	0.322106
DDIT4L	16.1622	1.89615	0.795831	2.38261	0.0171906	0.104218
CRABP1	58.1149	1.89249	0.844729	2.24035	0.025068	0.130637
C8A	2.40668	1.89154	1.8606	1.01663	0.309331	0.548015
SFTPA2	2.27868	1.88781	0.778103	2.42617	0.015259	0.0970127
RSL24D1P3	1.18858	1.88699	0.869843	2.16934	0.0300565	0.146218
RNASE7	3.071	1.88663	1.07114	1.76133	0.0781827	0.255229
PI16	1.11991	1.88453	0.796327	2.36653	0.0179557	0.106993
FAM9A	3.01227	1.87531	0.849811	2.20673	0.0273329	0.137813
ATP1A3	4.40582	1.87506	0.748235	2.50598	0.0122113	0.0845475
SNORA31	1.41268	1.87409	1.78136	1.05205	0.292776	0.531106
RFPL2	2.34702	1.87366	1.02951	1.81996	0.0687656	0.236919
SLC38A11	4.53971	1.87184	0.830784	2.2531	0.0242526	0.128049
IFNL3P1	0.524249	1.86986	1.49487	1.25085	0.21099
FPR3	4.44952	1.86846	0.805616	2.31929	0.0203792	0.116185
ISX	1.24779	1.86558	1.50892	1.23637	0.21632	0.448454
GAPDHP33	1.29443	1.86415	1.00077	1.86271	0.0625036	0.224859
SNORD115-17	2.70387	1.86232	1.30072	1.43176	0.152213	0.368537
CBX3P6	0.739123	1.86122	1.33542	1.39373	0.163399
PCSK1N	3.60789	1.85275	0.848903	2.18253	0.0290708	0.143032
MXRA5	415.557	1.85107	0.753173	2.4577	0.0139831	0.0919709
GP2	763.245	1.85087	0.741727	2.49535	0.0125832	0.0860913
SMYD1	2.91333	1.85039	1.11632	1.65758	0.097403	0.288718
SYCE1	1.49188	1.84645	1.49475	1.23529	0.216722	0.448929
CYP2B7P	149.649	1.84451	0.712703	2.58804	0.00965225	0.0728058
LINC02233	0.599339	1.83958	1.48547	1.23838	0.215574
TREX2	1.75898	1.83643	0.725443	2.53146	0.0113589	0.0806615
NELL1	1.30746	1.83369	1.03819	1.76624	0.0773563	0.253835
KLRC1	1.25865	1.83289	1.03168	1.77661	0.0756322	0.250155
HNRNPCP3	0.773256	1.83251	0.909522	2.01481	0.0439248
NMRK2	2.77586	1.8225	0.845299	2.15604	0.0310803	0.14893
MXRA5Y	2.65221	1.82159	1.72663	1.055	0.291425	0.529894
APOA5	2.20869	1.82081	0.900739	2.02146	0.0432317	0.18155
TUBB8P11	1.23256	1.8208	0.928156	1.96174	0.0497931	0.197027
LINC00634	1.19887	1.8193	0.981312	1.85395	0.0637467	0.227676
KLRF1	8.07188	1.81927	1.1451	1.58874	0.112119	0.311978
OR52E6	33.3511	1.81922	1.22768	1.48184	0.138383	0.349969
FCGR2B	0.672549	1.81891	1.6459	1.10511	0.26911
A1CF	4.54774	1.81765	0.708237	2.56644	0.0102747	0.0756323
SHISA3	2.13191	1.81187	1.22809	1.47535	0.140118	0.352511
CST9L	1.20346	1.80954	1.64967	1.09691	0.27268	0.509877
FAM166C	8.63837	1.80902	0.884557	2.04512	0.0408434	0.175361
OR52E4	16.1227	1.80895	1.1711	1.54466	0.122429	0.326906
LINC01100	0.951527	1.80842	1.44811	1.24882	0.211732	0.443386
SEPTIN14P12	1.81222	1.80674	0.796967	2.26702	0.0233891	0.125541
CLDN1	288.254	1.80569	0.65887	2.74058	0.006133	0.0546699
CCDC144NL	0.907596	1.8038	2.03091	0.888173	0.374448	0.605122
CCL25	0.966308	1.80348	0.946938	1.90454	0.0568402	0.213709
LINC01344	0.911077	1.80138	1.04116	1.73017	0.0835999	0.265103
ANKRD34C	1.4184	1.80125	0.991356	1.81695	0.0692245	0.237711
PCDHGA2	56.4676	1.7998	0.681361	2.64148	0.00825448	0.0659025
KRTAP10-7	0.917729	1.79885	1.4968	1.2018	0.229442	0.463348
NRCAM	222.738	1.79589	0.661337	2.71554	0.00661673	0.057457
SLFN14	0.651383	1.79402	1.73123	1.03627	0.300077
GLYATL1	61.9495	1.79286	0.677469	2.64641	0.00813522	0.0653778
TPSB2	1.82487	1.79237	1.51588	1.18239	0.237049	0.471418
KASH5	1.18677	1.79071	1.26686	1.4135	0.157509	0.374941
MYH6	16.5199	1.79024	0.828871	2.15986	0.0307838	0.14809
H2AB1	2.14575	1.78865	1.24298	1.439	0.15015	0.36588
RPL12P26	2.06088	1.78673	0.646084	2.76548	0.00568388	0.0522908
UGT2B4	1.49562	1.78554	1.48344	1.20365	0.228724	0.462563
LINC00939	0.656902	1.78508	0.979632	1.82219	0.0684263
NXPH1	84.8017	1.78443	0.983163	1.81499	0.0695255	0.238389
DAO	0.575266	1.77939	1.65258	1.07673	0.281599
IHH	0.860361	1.77791	1.06529	1.66894	0.0951291	0.284621
MCF2L2	12.7255	1.77713	0.711083	2.49918	0.0124481	0.0854488
LINC00672	1.63296	1.77695	0.887022	2.00328	0.0451477	0.186726
NACAP10	2.88205	1.77504	0.991032	1.7911	0.0732776	0.245576
IQCF1	0.484029	1.77331	1.34828	1.31524	0.18843
FCRL2	0.673614	1.77202	2.1196	0.836018	0.403145
OR2A9P	1.14617	1.77077	1.46487	1.20882	0.226731	0.460563
HOXC12	1.56346	1.76636	0.850569	2.07668	0.0378314	0.167228
SNORD115-16	1.67802	1.76624	1.40167	1.26009	0.207637	0.438377
FOXN4	1.53334	1.76518	0.901281	1.95852	0.0501687	0.197985
KCNMB2-AS1	0.483425	1.76323	1.93272	0.912304	0.361609
RN7SL417P	0.715274	1.76272	1.15507	1.52608	0.126991
KCNF1	33.0355	1.76087	0.896612	1.96391	0.0495405	0.196536
CCDC105	0.484822	1.76061	1.35638	1.29802	0.19428
LIPK	5.92798	1.75982	0.840827	2.09297	0.0363522	0.163688
SLC17A9	42.0363	1.75937	0.702124	2.50579	0.0122179	0.0845475
ZFYVE9P2	0.561392	1.75675	1.2875	1.36447	0.17242
PPP1R3A	0.488678	1.75604	1.37353	1.27849	0.201076
ID2-AS1	0.582442	1.75349	0.952555	1.84083	0.0656461
POTEC	17.4669	1.7519	0.864592	2.02628	0.0427365	0.1802
FABP9	2.06645	1.7476	0.973595	1.79499	0.0726547	0.244793
SHH	1.24238	1.74183	0.902909	1.92913	0.0537144	0.206559
LINC01239	1.10654	1.7387	1.05524	1.64769	0.0994159	0.292057
MYOG	0.706687	1.73586	0.994405	1.74563	0.0808753
ILRUN-AS1	0.682161	1.73536	1.26204	1.37504	0.169119
SNORD115-35	6.09849	1.73418	1.09346	1.58596	0.112748	0.312767
PAX1	1.58337	1.73346	1.49432	1.16003	0.246035	0.480813
TM4SF1-AS1	0.532559	1.73336	0.90788	1.90924	0.0562314
ARL14	1.43391	1.73254	0.891866	1.9426	0.0520649	0.202318
DUSP13	5.53338	1.72916	0.78937	2.19056	0.028484	0.141283
SNORD115-2	5.30175	1.72898	1.18418	1.46006	0.144272	0.357931
LGI1	30.9745	1.72748	0.769555	2.24478	0.0247821	0.129742
EPO	2.4075	1.72741	0.943275	1.83128	0.0670581	0.234066
EEF1DP7	1.48698	1.72655	0.678337	2.54527	0.0109192	0.0786977
VHLL	0.617769	1.72285	1.03172	1.66987	0.0949451
ODAM	2.6778	1.7202	0.992377	1.73342	0.0830219	0.264239
CCDC194	3.35596	1.71877	0.831456	2.06718	0.0387169	0.169369
CXADRP3	7.73319	1.71848	0.875884	1.962	0.0497624	0.196981
MEGF10	309.758	1.71558	0.737738	2.32545	0.0200477	0.114984
SLC22A31	0.704819	1.7138	1.37918	1.24263	0.214006
GPC5	0.979494	1.71365	1.33906	1.27974	0.200638	0.430296
TBC1D3P1	1.85763	1.71215	1.09375	1.5654	0.11749	0.320061
UMODL1-AS1	0.46479	1.71129	1.11293	1.53764	0.124137
FRG1FP	1.59421	1.7109	0.90556	1.88933	0.0588482	0.217284
SERPINB2	1.00907	1.71086	1.41058	1.21287	0.225178	0.458337
CRH	0.469815	1.7107	2.78668	0.613884	0.539292
MIR4260	0.624145	1.70828	1.31584	1.29824	0.194204
NT5DC4	2.63189	1.70793	0.765285	2.23175	0.0256313	0.132451
OR5AU1	0.981383	1.70743	0.878842	1.94282	0.052038	0.202318
TMSB15A	18.9948	1.70704	0.726204	2.35063	0.0187416	0.110147
C20orf203	0.804107	1.70378	0.898228	1.89683	0.0578509	0.215364
LRTM1	2.36394	1.70212	0.921802	1.84652	0.0648169	0.229615
SLC6A19	0.46116	1.70172	1.9362	0.878898	0.379456
SYNGR3	3.62201	1.69984	0.745677	2.27959	0.0226319	0.123235
NEK2P4	0.67942	1.69955	1.12199	1.51476	0.129834
HOTAIR	0.90976	1.69936	0.855338	1.98677	0.0469481	0.190677
ATP2A1-AS1	0.599776	1.69888	1.13218	1.50053	0.133477
OR6Q1	0.621127	1.69769	1.50244	1.12995	0.258497
SNORD115-25	10.4882	1.69675	1.06212	1.59751	0.110151	0.308863
JCHAIN	0.548819	1.69389	0.98897	1.71279	0.0867521
MYH13	22.4465	1.69194	0.808125	2.09366	0.0362906	0.163615
BCL2A1	0.860225	1.68832	1.03316	1.63413	0.102231	0.296551
DMRTC2	3.98736	1.68701	0.991261	1.70189	0.0887768	0.273786
RAD51AP2	10.2991	1.68502	0.995471	1.69269	0.090515	0.276489
E2F3P1	1.28879	1.68201	1.02299	1.64421	0.100134	0.293079
NFAM1	12.0437	1.68158	0.691264	2.43262	0.0149902	0.0961875
SPDYE13	0.451471	1.6807	2.16235	0.777256	0.437008
OR4D1	0.817801	1.67964	1.18269	1.42019	0.155551	0.372297
PRF1	0.639666	1.67602	2.37654	0.705236	0.480663
SYT13	73.5359	1.67565	0.86647	1.93388	0.0531277	0.204872
CLEC4D	0.654783	1.67506	1.95061	0.858733	0.390488
KNDC1	70.3202	1.67005	0.89003	1.87639	0.0606014	0.220734
PCDHB2	8.00718	1.67001	0.730615	2.28576	0.022268	0.122173
RPL23AP42	0.452012	1.66908	1.25767	1.32712	0.184468
SOX2	42.1682	1.66717	0.984925	1.69268	0.0905157	0.276489
TRPM5	1.97101	1.66592	0.801213	2.07925	0.0375943	0.166642
OR56B1	7.72908	1.66522	1.26924	1.31199	0.189524	0.416885
LRRC3	4.70417	1.66367	0.598793	2.77838	0.00546309	0.0509063
CEACAM6	4974.3	1.66344	0.694356	2.39565	0.0165908	0.10165
LINC00868	0.512335	1.66074	1.37563	1.20725	0.227334
FBXO40	2.0874	1.65966	0.967144	1.71605	0.0861536	0.269537
CD1D	2.73775	1.65955	1.66445	0.997056	0.318737	0.555762
SEPTIN14P21	0.610953	1.65845	1.3321	1.24499	0.213135
SPRY4-AS1	0.444307	1.65724	1.47516	1.12343	0.261254
SBSN	19.9686	1.65714	0.618545	2.6791	0.00738213	0.0612708
TTLL6	3.66401	1.65712	0.922588	1.79617	0.0724677	0.244469
DLEU7	2.41356	1.65629	0.988006	1.6764	0.0936597	0.282198
MIR941-5	3.18562	1.65602	0.692734	2.39056	0.0168227	0.102617
TRGJP	0.534251	1.65594	1.79082	0.924683	0.355131
MLN	0.525661	1.6554	1.18174	1.40082	0.161269
CALHM1	0.845837	1.65493	0.981052	1.6869	0.0916232	0.278465
CTAGE9	144.669	1.65332	0.606854	2.72442	0.00644153	0.0565145
DDN	2.08059	1.65265	0.743741	2.22208	0.026278	0.13462
CHMP1B2P	0.702173	1.65143	0.958107	1.72364	0.0847726
TBC1D3P2	0.521521	1.65063	2.19942	0.750483	0.452964
HSD3BP4	8.87537	1.65021	0.811693	2.03304	0.0420481	0.178603
TNN	3.65947	1.64985	0.779496	2.11656	0.0342973	0.158375
MS4A1	1.23459	1.64939	1.14872	1.43585	0.151045	0.36697
ERICH6B	1.11116	1.64749	0.910878	1.80869	0.0704999	0.240341
H2BC2P	0.884939	1.64685	1.19212	1.38145	0.167141	0.388015
CDCA7	50.4507	1.64459	0.599689	2.74241	0.00609909	0.0545732
LINC02506	0.442233	1.64312	2.19175	0.749683	0.453445
MIR1289-1	2.25281	1.6377	0.660632	2.47899	0.0131755	0.0885513
SALL4	93.0437	1.63608	0.706813	2.31472	0.0206281	0.117037
PITX2	1.28346	1.63571	1.28134	1.27656	0.201758	0.431495
LINC01276	2.46848	1.6342	0.730697	2.2365	0.0253191	0.131262
CD79A	1.59411	1.6337	0.72866	2.24206	0.0249574	0.130298
CCL22	28.8002	1.63312	0.726063	2.24928	0.0244944	0.128878
HMGB1P11	2.3023	1.63126	0.826646	1.97335	0.0484555	0.193803
SCARNA10	0.760333	1.62962	0.804187	2.02642	0.0427213
BTLA	0.426493	1.62895	1.07148	1.52028	0.12844
C20orf204	1.5211	1.62811	0.670029	2.42991	0.0151027	0.0965216
MYL3	1.85005	1.62727	0.863488	1.88453	0.0594936	0.218482
UNC93A	0.596047	1.62518	1.38381	1.17442	0.240227
RALYL	4.08043	1.62437	1.02502	1.58472	0.11303	0.31317
LINC01169	0.934681	1.62323	0.88153	1.84138	0.0655661	0.230952
NCAPGP1	0.999369	1.62086	1.13387	1.42949	0.152863	0.369151
PLCE1-AS1	1.20039	1.62021	1.13316	1.42981	0.15277	0.369112
SYT1	67.7916	1.61954	0.78105	2.07355	0.0381214	0.167955
C9orf135	0.925186	1.61933	1.31201	1.23424	0.217114	0.449297
FGF5	0.960189	1.6193	1.5505	1.04437	0.296313	0.535212
UGT2B28	78.7577	1.61802	0.772637	2.09415	0.0362463	0.163459
PHF21B	6.93026	1.6176	0.747815	2.1631	0.0305339	0.147469
INSC	3.92786	1.61675	0.737159	2.19322	0.0282915	0.140727
SUPT4H1P2	1.16441	1.61586	1.03993	1.55381	0.120229	0.323938
LINC01553	0.560773	1.61514	1.04478	1.54592	0.122125
LINC01091	1.07824	1.61325	0.960643	1.67934	0.0930859	0.2811
KCNMB2	0.508865	1.61232	1.63519	0.986012	0.324127
STMN4	0.734392	1.60982	1.04293	1.54355	0.122698
CST9	20.5078	1.60979	1.5526	1.03683	0.299813	0.53846
AMMECR1LP1	5.34041	1.60887	0.656495	2.4507	0.014258	0.0931888
DUX4L18	2.95849	1.60638	1.44553	1.11127	0.266452	0.502756
FBXO39	2.8947	1.60544	1.17778	1.36311	0.172849	0.395416
FCAMR	0.416691	1.60437	1.18146	1.35796	0.174477
CACNG1	13.4015	1.60411	0.586175	2.73656	0.00620846	0.0549286
GUSBP3	7.15295	1.60357	0.839839	1.90937	0.056214	0.212316
USP17L8	0.852138	1.60277	1.49658	1.07096	0.284189	0.52136
MYO16	26.4266	1.60035	0.708089	2.2601	0.0238148	0.126626
KRTAP10-4	0.506749	1.59988	1.47358	1.08571	0.277607
OTOP3	0.44059	1.59779	1.22768	1.30147	0.193096
PAGE2B	1.45979	1.59597	0.950559	1.67898	0.0931563	0.28123
BGLAP	2.49602	1.59537	0.641423	2.48724	0.0128738	0.0872455
DSG3	4.67411	1.59433	0.757885	2.10366	0.0354078	0.161466
OR10Q1	1.17499	1.59329	1.22155	1.30431	0.192127	0.41972
MND1	2.40362	1.59176	0.65974	2.41271	0.0158343	0.0991217
GATA2-AS1	0.61025	1.59126	0.882374	1.80338	0.0713279
CYP2S1	2.9875	1.58605	0.776184	2.04339	0.0410135	0.175901
H3P42	1.63289	1.58504	0.763875	2.075	0.0379863	0.167585
KIAA1755	12.7858	1.58471	0.845833	1.87355	0.0609927	0.221615
DTHD1	0.939499	1.58297	1.20036	1.31875	0.187254	0.41396
RPL22P7	0.413737	1.57923	1.58943	0.993586	0.320425
KRT72	1.37107	1.578	0.851259	1.85372	0.0637792	0.227753
NLGN4Y	0.417742	1.57695	1.94789	0.809568	0.418188
H1-1	20.2987	1.57547	0.656476	2.39989	0.0164002	0.10123
KRT18P60	0.99968	1.57431	0.917356	1.71614	0.0861369	0.269525
KRTAP10-10	0.582677	1.57411	1.54004	1.02212	0.306724
IDI2-AS1	1.96159	1.57391	0.585897	2.68633	0.00722421	0.0605302
SPDYE7P	39.0046	1.57342	0.578739	2.7187	0.00655399	0.0571629
FAM72B	28.1703	1.57335	0.618184	2.54512	0.010924	0.0786977
SPRR2E	0.691707	1.57235	1.624	0.968196	0.332946
C1orf229	0.569948	1.57234	0.790816	1.98825	0.0467845
CCDC190	0.569098	1.5708	1.06818	1.47054	0.141416
TMEM132B	5.93544	1.56966	0.762367	2.05894	0.0395004	0.171645
RPL6P4	2.27869	1.56688	0.948897	1.65127	0.0986839	0.290482
C19orf38	3.86267	1.56615	0.719102	2.17792	0.0294121	0.14413
GLRA2	8.6076	1.56588	0.726515	2.15533	0.0311364	0.149095
FMO9P	4.32819	1.56585	1.02775	1.52357	0.127615	0.335024
CLDN6	0.408351	1.56446	1.74846	0.894764	0.370913
CSRP3	7.65468	1.56377	0.562554	2.77977	0.00543966	0.0507784
B3GNT7	18.241	1.5633	0.618705	2.52672	0.0115133	0.081373
CIBAR2	1.33013	1.56267	1.67789	0.931331	0.351682	0.584845
TRIM63	3.45503	1.56266	0.792893	1.97083	0.0487432	0.194467
TRDN	1.56397	1.56093	1.07128	1.45707	0.145096	0.359156
ANKRD20A19P	0.437079	1.56081	1.44423	1.08072	0.279821
SLC9A2	471.554	1.56027	0.589271	2.6478	0.0081017	0.0651589
MS4A5	1.14262	1.55984	1.53663	1.01511	0.310056	0.54843
STUM	83.979	1.55878	0.896135	1.73945	0.0819559	0.262213
OR7E29P	1.00869	1.5567	1.27287	1.22298	0.221336	0.454091
HMGA1P1	1.231	1.55567	0.887782	1.75231	0.07972	0.257646
GSTA3	44.1726	1.55403	0.653716	2.37722	0.0174437	0.105033
SLC6A17	33.8111	1.5539	0.622872	2.49474	0.0126049	0.0861836
LINC02593	1.11743	1.55233	1.21778	1.27472	0.202408	0.431994
ADGRF2	2.77536	1.5511	0.760156	2.0405	0.0413004	0.176686
TXNDC2	4.038	1.55104	0.857763	1.80824	0.0705689	0.240443
SLC19A3	4.07646	1.55022	0.902767	1.71718	0.0859458	0.269292
TMEM92	6.09704	1.54794	0.751054	2.06103	0.0393004	0.171095
B4GALNT2	259.31	1.54753	0.706091	2.19169	0.0284021	0.141015
OR10V2P	0.549168	1.5464	1.08083	1.43075	0.152503
SPATA31D1	0.899196	1.54613	2.03813	0.7586	0.448092	0.665236
RPSAP66	0.709213	1.54207	1.23921	1.2444	0.213353
GJB1	115.982	1.54192	0.599388	2.57248	0.0100972	0.0747493
YTHDF2P1	0.95191	1.54014	0.712487	2.16164	0.0306462	0.147805
PTH2R	67.9404	1.54007	0.809897	1.90156	0.057229	0.214394
LINC02611	0.639314	1.53799	1.44393	1.06514	0.286813
KLHL30	0.619921	1.53667	1.24913	1.23019	0.218625
NHLH2	0.405898	1.53501	2.45271	0.625841	0.531419
BATF2	4.80025	1.53452	0.718998	2.13424	0.0328228	0.154343
DRC7	2.38057	1.53451	0.983539	1.56019	0.118715	0.321708
APOB	7.62555	1.53418	0.709968	2.16092	0.0307019	0.147902
GZMB	2.2157	1.53326	0.815163	1.88093	0.0599818	0.219517
CST6	10.9137	1.53158	0.703108	2.1783	0.0293834	0.144038
MYH15	5.41002	1.53111	0.611489	2.5039	0.0122832	0.084722
SULT1C2P1	0.415559	1.53108	1.43633	1.06596	0.28644
ZFP92	2.3385	1.53065	1.09815	1.39384	0.163367	0.383308
OR4F14P	0.686088	1.5304	3.0965	0.494236	0.621139
OR2K2	1.22756	1.53009	1.13144	1.35234	0.176267	0.399506
KRT18P38	1.4677	1.52897	0.661838	2.31018	0.020878	0.117608
RAB6B	43.808	1.5288	0.618662	2.47113	0.0134685	0.0897526
DLK1	9.34515	1.52715	0.992918	1.53804	0.124039	0.329415
CSMD2	8.77545	1.52469	0.761571	2.00202	0.045282	0.187058
ATP1B3P1	0.616956	1.52317	0.834647	1.82493	0.0680123
TRGC1	124.964	1.52269	1.07103	1.4217	0.155112	0.371968
LINC02078	0.549639	1.51954	1.66441	0.912957	0.361265
C9	0.395715	1.51834	1.10111	1.37892	0.167919
GNRHR2P1	1.99473	1.51832	1.34156	1.13176	0.257736	0.493505
ABHD17AP3	3.44865	1.51821	0.594348	2.55441	0.0106368	0.0773644
MIR548A1	0.660854	1.51658	1.16187	1.30529	0.191793
OR10W1	0.619406	1.51388	1.10049	1.37564	0.168932
ATP2C2-AS1	1.37528	1.51374	0.722014	2.09655	0.0360334	0.16303
CYP26C1	1.19	1.51306	1.07124	1.41244	0.157821	0.375176
SCN3A	20.8262	1.51271	0.611036	2.47565	0.0132995	0.088998
MT-TL1	1.14908	1.51155	1.19232	1.26774	0.204891	0.434835
CD86	0.419708	1.51073	2.16082	0.699148	0.48446
CNGA3	9.55314	1.50905	0.807201	1.86948	0.0615557	0.222725
HPSE	3.82122	1.50777	0.759532	1.98514	0.0471294	0.191076
SIGLEC1	1.78279	1.50719	0.78982	1.90828	0.0563556	0.21276
PGA3	0.452919	1.50298	1.45924	1.02997	0.303022
LDHAP5	3.88695	1.50284	0.560407	2.68169	0.00732517	0.0610421
LTF	7712.2	1.50246	0.683207	2.19913	0.0278686	0.139498
RN7SL471P	0.415953	1.50154	1.91672	0.783389	0.433398
NKX2-2	0.403801	1.50127	1.72747	0.869057	0.384816
IGKV1OR2-108	8.16154	1.50087	0.785785	1.91003	0.0561297	0.21209
KRT8P45	2.37864	1.50077	0.574317	2.61313	0.0089716	0.0696196
RPL21P107	1.52094	1.49961	0.686543	2.18429	0.0289412	0.1428
MEIS1-AS2	2.38887	1.49873	0.90151	1.66246	0.0964197	0.287115
WFDC12	0.460218	1.4983	0.998935	1.49989	0.133642
HAO1	1.19675	1.49732	1.45479	1.02923	0.303369	0.541702
TRHR	7.15967	1.49663	0.71191	2.10228	0.0355288	0.161663
IL20	5.95295	1.49604	0.888858	1.68311	0.0923547	0.279828
RRM2P2	0.826634	1.49517	0.709692	2.10679	0.0351354	0.160618
TRIM72	2.37949	1.49253	0.750421	1.98893	0.046709	0.190496
LINC00534	0.521944	1.49069	1.65009	0.903404	0.366312
AFAP1-AS1	3.55927	1.48909	0.653986	2.27695	0.0227893	0.12374
DDX11L10	1.85567	1.48871	0.882376	1.68717	0.0915714	0.278389
KRT8P11	1.1852	1.4874	0.754002	1.97267	0.0485331	0.194017
LINC01814	2.24289	1.48677	0.748646	1.98595	0.0470389	0.190896
ARL4AP3	0.702502	1.48645	0.956883	1.55342	0.120322
SPATA31C1	3.6389	1.4857	1.32108	1.12461	0.260755	0.496628
PEG3	119.039	1.48567	0.707602	2.09959	0.0357648	0.162402
EFCAB5	16.43	1.4851	0.55405	2.68045	0.00735225	0.0611182
RSPO2	0.55516	1.48317	1.22387	1.21187	0.225562
GLDN	13.5827	1.48256	0.829229	1.78788	0.0737958	0.246556
FGF8	0.995672	1.47735	0.940955	1.57006	0.116402	0.318615
TMEM254-AS1	1.58809	1.47697	0.561355	2.63108	0.00851144	0.0672521
SIGLEC17P	3.04702	1.47681	1.17026	1.26195	0.206967	0.437533
OR10AB1P	6.74517	1.4766	0.863541	1.70993	0.0872779	0.271418
TEX11	2.31311	1.47614	1.03888	1.4209	0.155347	0.372022
[truncated: 35,006 more rows]

## Sheet: Patient inv vs. non-inv
gene	baseMean	log2FoldChange	lfcSE	stat	pvalue	padj
DCD	383.263	4.54546	0.80105	5.67437	1.39197e-08	7.16449e-05
NELL1	14.3372	4.10339	0.633069	6.48173	9.06745e-11	9.33403e-07
MIR802	1.74458	3.06874	0.756524	4.05637	4.9842e-05	0.026144
ATP12A	8.75321	2.768	0.588936	4.70001	2.60151e-06	0.00457096
C1QL4	1.33175	2.33194	0.556077	4.19357	2.74604e-05	0.0176673
CFAP74	15.2963	2.11252	0.426417	4.95412	7.26601e-07	0.00166214
B4GALNT2	47.7076	2.10162	0.516264	4.07082	4.6847e-05	0.026144
DMBT1	69.5128	2.08788	0.462138	4.51787	6.24641e-06	0.00628204
HOXA-AS3	11.5207	2.04285	0.435098	4.69514	2.66425e-06	0.00457096
BPIFB2	123.782	-2.03637	0.473028	-4.30497	1.67012e-05	0.0137538
CHIT1	619.208	-2.07609	0.444773	-4.66774	3.04528e-06	0.00482278
ATP6V0D2	29.5153	-2.08724	0.414846	-5.03135	4.87035e-07	0.00143244
KCNJ6	4.9696	-2.11441	0.551923	-3.83099	0.000127628	0.0486592
PGLYRP2	81.2728	-2.4417	0.575623	-4.24183	2.21703e-05	0.0169052
MMP8	9.2431	-2.70467	0.652118	-4.14751	3.36108e-05	0.0197708
CRISP3	251.606	-2.74473	0.676877	-4.05499	5.01357e-05	0.026144
C10orf67	3.16055	-2.8721	0.707921	-4.0571	4.96863e-05	0.026144
CXCL13	535.656	-2.97011	0.52802	-5.62501	1.85501e-08	7.63817e-05
SLC4A4	254.154	-3.10955	0.417491	-7.44817	9.4646e-14	1.94857e-09
CYP2G2P	1.49899	-3.23192	0.831121	-3.88862	0.000100814	0.0406972
KLK11	87.4152	-3.31897	0.569177	-5.83118	5.50367e-09	3.77698e-05
BPIFB6	2.61531	-3.48826	0.831049	-4.19742	2.69971e-05	0.0176673
WDR87	18.7041	1.75914	0.399449	4.40393	1.06307e-05	0.00911941
CDH12	15.9009	1.64389	0.412864	3.98167	6.8432e-05	0.0310877
TNIP3	16.4618	1.55189	0.391417	3.9648	7.3458e-05	0.0315074
MIR1296	6.54012	1.5286	0.331511	4.61103	4.00686e-06	0.00530718
RBM39P1	17.5212	1.50876	0.339087	4.44949	8.60748e-06	0.00770482
MIR920	7.35609	1.44871	0.361634	4.006	6.17551e-05	0.0295678
PLEKHG7	36.8374	1.44075	0.36788	3.91635	8.99015e-05	0.0377733
PAOX	28.832	1.29833	0.283452	4.58044	4.64004e-06	0.00530718
KLHL31	34.074	1.05204	0.233409	4.50729	6.566e-06	0.00628204
OTOAP1	13.22	-1.00617	0.253222	-3.97345	7.08379e-05	0.0310877
OR10V2P	2.06011	-1.29716	0.307445	-4.21916	2.45211e-05	0.0176673
HTRA4	40.0376	-1.31945	0.330507	-3.9922	6.54636e-05	0.030631
ATP1A2	219.106	-1.41899	0.308331	-4.60217	4.18108e-06	0.00530718
ANKFN1	70.8628	-1.44787	0.373699	-3.87443	0.000106875	0.0423141
MARCO	23.5228	-1.5963	0.38402	-4.15682	3.22705e-05	0.0195408
HAVCR1	33.9583	-1.61356	0.352091	-4.5828	4.58796e-06	0.00530718
ADAMTS8	106.399	-1.62431	0.335602	-4.83999	1.29844e-06	0.00267323
TUBA3D	183.785	-1.69491	0.422449	-4.0121	6.01813e-05	0.0295003
SYT1	224.65	-1.80357	0.400563	-4.50259	6.71288e-06	0.00628204
HS3ST2	62.7611	-1.83427	0.368572	-4.97671	6.46742e-07	0.00166214
PEBP4	25.5928	-1.90973	0.353387	-5.40407	6.51469e-08	0.000223541
TDRD12	44.0808	-1.95638	0.425593	-4.59684	4.28956e-06	0.00530718
EEF1DP5	1.62371	3.53132	0.927835	3.80598	0.000141243	0.0525526
SCGB1A1	3.3381	3.10767	0.951215	3.26705	0.00108673	0.137121
ADAM3A	0.70711	2.9905	2.29677	1.30205	0.192899
LINC02169	11.7559	2.89292	1.18639	2.43843	0.0147512	0.337667
OR1S2	0.683581	2.82894	1.5677	1.80452	0.0711502
ASCL1	1.49805	2.82347	0.80483	3.50816	0.000451221	0.0920765
CSN1S1	4.54277	2.65812	1.01307	2.62384	0.00869458	0.276724
SLCO1B7	5.20254	2.65405	1.07216	2.47542	0.013308	0.32459
SOX3	0.976684	2.64786	1.07006	2.4745	0.0133423	0.324695
C18orf63	1.37126	2.60494	0.932335	2.79399	0.00520619	0.230011
GLYATL3	0.715202	2.46204	1.61937	1.52037	0.128418
BPIFA1	0.496069	2.45196	2.58806	0.947413	0.343428
LALBA	0.705861	2.35535	1.04276	2.25877	0.0238976
SMR3A	0.890789	2.28405	1.2094	1.88857	0.058949	0.520995
ACTL8	2.24927	2.20923	0.952227	2.32007	0.0203371	0.371375
XAGE5	1.39977	2.20609	1.22984	1.7938	0.0728449	0.550122
TERB2	1.44955	2.18578	1.23476	1.77022	0.0766912	0.556938
FGG	64.6999	2.13071	0.723115	2.94657	0.00321322	0.189552
MIR149	0.938024	2.13014	0.649611	3.2791	0.0010414	0.134002
S100A7A	23.8859	2.10987	1.09637	1.92441	0.0543028	0.506257
PIWIL3	0.420161	2.02323	1.15363	1.75379	0.0794663
WFDC12	0.804764	2.00759	0.836508	2.39997	0.0163963
NEUROG3	0.388259	2.00262	1.42915	1.40127	0.161133
CNBD1	5.07739	1.95268	0.599348	3.25802	0.00112194	0.138314
SP8	0.57055	1.91677	1.4695	1.30437	0.192108
C20orf85	1.0959	1.90458	0.895204	2.12754	0.033375	0.441326
AKR1B15	75.2039	1.89097	0.682043	2.77251	0.00556265	0.235162
TUFMP1	3.90848	1.88536	0.520488	3.62229	0.000292006	0.0739147
MIR30D	0.829401	1.86758	0.669309	2.79031	0.00526577	0.230174
CLSTN2-AS1	0.596981	1.86438	0.74234	2.51149	0.0120222
GGT8P	0.761425	1.86173	0.693243	2.68554	0.00724127
LGI1	9.49931	1.85431	0.538316	3.44465	0.000571803	0.103266
CSN3	6.6413	1.84407	0.767872	2.40153	0.0163265	0.346647
LHX9	0.710147	1.84135	0.845412	2.17805	0.0294022
MGC4859	0.631828	1.82645	1.48139	1.23293	0.217602
MIR615	1.11524	1.82269	0.680745	2.6775	0.00741739	0.259351
ATCAY	1.95321	1.81545	0.558118	3.2528	0.00114272	0.138925
NTSR1	1.59797	1.81373	0.828433	2.18935	0.0285714	0.419786
RAD21L1	12.1035	1.80442	0.682864	2.64243	0.00823126	0.271036
HSD3BP2	7.03914	1.78523	0.883023	2.02172	0.0432053	0.477461
HSPD1P10	0.598235	1.76923	0.65038	2.72031	0.00652207
UGT1A7	1.15784	1.75538	0.862695	2.03476	0.0418749	0.472655
TBC1D3	0.232076	1.74853	2.34272	0.746368	0.455445
FOXL2NB	0.940713	1.7341	0.673547	2.57457	0.0100364	0.294763
IZUMO3	0.846593	1.71615	0.799899	2.14545	0.0319165	0.434009
ZIC4	9.43018	1.701	0.957987	1.77559	0.0757998	0.55681
SDR42E1P5	0.301122	1.68478	1.69088	0.996391	0.31906
UGT3A1	1.11815	1.67925	0.807916	2.0785	0.0376636	0.455057
AKR1D1	15.723	1.6713	0.546376	3.05888	0.00222169	0.168543
HTR3C	0.601814	1.66483	0.619664	2.68666	0.00721702
SNORD115-15	32.5304	1.65142	0.486279	3.39603	0.000683717	0.108372
ADAM29	10.8198	1.64151	0.649551	2.52715	0.0114994	0.309476
RPL7P44	0.602775	1.63149	0.616554	2.64615	0.00814149
HNRNPA1P72	0.623698	1.61705	0.519169	3.11469	0.00184141
S100A8	185.511	1.61307	0.556066	2.90087	0.0037213	0.201616
KRT75	13.4805	1.60984	0.55904	2.87966	0.00398109	0.208027
CST9	79.6048	1.59748	0.745798	2.14197	0.0321957	0.435974
R3HDM2P2	0.664238	1.58732	0.828238	1.91651	0.0553007
EXOSC3P2	0.615173	1.58103	0.867562	1.82238	0.0683971
METTL7AP1	0.401144	1.57976	1.01524	1.55605	0.119696
OR10D3	0.261265	1.57414	1.86102	0.845848	0.397637
DUX4L50	3.66793	1.57297	0.429692	3.6607	0.000251524	0.0713327
CALML5	112.963	1.54901	0.649765	2.38396	0.0171273	0.352226
LINC00052	0.844051	1.54649	1.17106	1.32059	0.186638	0.701988
GP9	0.923443	1.54035	0.574455	2.6814	0.00733142	0.259351
BTF3P1	0.32779	1.53629	1.1445	1.34232	0.179493
SERPINB2	2.18854	1.52761	0.671395	2.27528	0.0228893	0.389458
LORICRIN	1.59393	1.52253	0.695586	2.18884	0.0286082	0.419786
RPS29P11	0.736503	1.52181	0.805804	1.88856	0.0589514
KRT8P22	0.542681	1.51714	0.757343	2.00323	0.0451522
GPR78	1.90904	1.51491	0.444954	3.40465	0.000662498	0.107972
SPANXA2-OT1	0.211973	1.51454	0.995556	1.5213	0.128184
DSG1	65.1724	1.50364	0.543201	2.76811	0.00563823	0.236415
MIR659	1.11905	1.49747	0.633661	2.36319	0.0181181	0.355214
BAGE2	2.61354	1.48471	0.525693	2.82428	0.00473864	0.221363
NF1P8	0.246299	1.48217	1.21782	1.21707	0.223578
OR10W1	0.49484	1.48125	1.06298	1.39349	0.163472
MIR941-3	1.18425	1.47547	0.683972	2.15721	0.0309891	0.430506
C3orf22	0.851783	1.46758	0.517399	2.83645	0.00456177	0.218436
IFNL2	0.526195	1.46526	0.619071	2.36687	0.0179391
GLDC	193.339	1.46253	0.421153	3.47268	0.000515294	0.0991484
MIR924	1.39168	1.46057	0.616338	2.36976	0.0177996	0.354585
RN7SL329P	0.355234	1.45914	0.672226	2.17061	0.0299606
RASGEF1C	8.74959	1.45338	0.401128	3.62322	0.000290953	0.0739147
ASCL2	0.959153	1.45224	0.702795	2.06637	0.0387933	0.4613
FGA	5.43306	1.44957	0.919044	1.57726	0.114737	0.616885
SLC13A2	44.242	1.44661	0.505117	2.86391	0.00418449	0.212392
HMGN1P20	1.49248	1.4461	1.03441	1.39799	0.162115	0.675437
GNRH2	3.31766	1.44507	0.40687	3.55166	0.000382808	0.0840857
VCX2	1.9492	1.42754	0.546303	2.6131	0.00897253	0.280928
DUX4L26	30.9529	1.42493	0.469549	3.03468	0.00240794	0.173197
LBP	251.904	1.421	0.652907	2.17642	0.0295238	0.424467
HAPLN1	3.0293	1.41666	0.508084	2.78825	0.00529936	0.230578
LRRC52	0.836001	1.41387	0.675705	2.09244	0.0363995	0.450401
KLHL1	3.38013	1.41197	1.01455	1.39171	0.164009	0.677868
CHRNA4	7.97566	1.4105	0.656461	2.14865	0.0316624	0.43371
S100A9	168.471	1.40615	0.522841	2.68944	0.00715715	0.259351
SYT3	2.44131	1.40361	0.472855	2.96838	0.00299377	0.185526
CDK5R2	0.282536	1.40303	1.26711	1.10726	0.268181
ZIC3	0.781233	1.39892	0.890224	1.57142	0.116085
FABP7	104.454	1.39697	0.655887	2.1299	0.0331798	0.440998
ICE2P2	0.462523	1.39526	0.690784	2.01982	0.0434019
VGF	2.24528	1.39172	0.470072	2.96065	0.00306988	0.185526
OR7D2	6.14287	1.39035	0.570332	2.43779	0.0147774	0.337667
WIF1	92.13	1.38953	0.546131	2.54432	0.010949	0.302574
SNORD115-9	6.5584	1.38797	0.55364	2.50699	0.0121764	0.313359
PLA2G4E	2.19047	1.3815	0.444794	3.10594	0.00189678	0.161367
RHOT1P3	2.16261	1.38098	0.791908	1.74386	0.0811832	0.560706
ALKAL1	0.389173	1.37557	1.50317	0.91511	0.360134
ALG1L14P	0.510693	1.36741	0.840349	1.6272	0.103695
GPRC6A	0.821726	1.36462	0.921183	1.48138	0.138506	0.647989
RPL7P13	2.10284	1.36343	0.458979	2.97058	0.00297242	0.185526
HTR1D	11.222	1.35417	0.433276	3.12542	0.00177553	0.156658
RPSAP66	0.494572	1.35202	0.869004	1.55583	0.11975
LRRC10B	1.59474	1.34054	0.63686	2.10493	0.0352976	0.448785
MYO5BP1	0.211293	1.34012	1.1971	1.11947	0.262939
RPSAP1	0.594887	1.33668	0.698088	1.91478	0.0555208
CAMK2N2	3.09095	1.33577	0.506096	2.63935	0.00830644	0.271036
MIR1295A	0.842841	1.33371	0.610595	2.18427	0.0289421	0.422135
ASS1P5	1.04873	1.32988	0.87298	1.52338	0.127663	0.635245
HOXA7	4.80873	1.32852	0.462317	2.8736	0.0040582	0.210985
POTEC	41.6287	1.32473	0.647581	2.04567	0.0407892	0.468596
SST	1.49168	1.3193	1.05037	1.25603	0.209105	0.720526
SNORD115-30	7.50407	1.31791	0.509383	2.58726	0.00967416	0.291138
OR7E43P	0.223857	1.3153	1.86245	0.70622	0.480051
CCDC172	0.225169	1.31471	1.68597	0.779791	0.435514
NKILA	1.02223	1.30823	0.654488	1.99887	0.045623	0.483669
TPST2P1	1.40117	1.30803	0.563107	2.32288	0.0201855	0.371052
FBXO47	0.510434	1.30685	0.910314	1.43561	0.151114
OR52E5	0.418239	1.3011	1.04819	1.24128	0.214503
TRPC5OS	0.282425	1.29947	1.02055	1.2733	0.202912
ST6GALNAC5	83.7506	1.29662	0.404135	3.20839	0.00133479	0.149352
ANKRD20A8P	60.1675	1.29556	0.418278	3.09737	0.00195247	0.161481
IGLVIVOR22-1	0.489294	1.2939	0.84407	1.53292	0.125295
CBLN2	1.40086	1.29361	0.897506	1.44134	0.14949	0.664155
C10orf90	22.5261	1.29175	0.517342	2.49689	0.0125287	0.31533
WASF3-AS1	0.302073	1.2883	0.835536	1.54188	0.123102
OR1J2	4.14953	1.2865	0.452815	2.84111	0.00449571	0.217783
ARX	23.3308	1.26752	0.555634	2.28122	0.0225353	0.387564
TPSG1	19.5951	1.26422	0.364434	3.46901	0.000522381	0.0994305
FDPSP1	0.404402	1.26347	0.820632	1.53964	0.123649
HMGB3P8	1.24495	1.26298	1.07251	1.1776	0.238957	0.74495
SPINK8	150.549	1.26244	0.514738	2.45258	0.0141835	0.332584
NPSR1	0.264287	1.26038	1.17206	1.07535	0.282217
MIR1293	1.401	1.25954	0.525666	2.39608	0.0165715	0.348136
CACNG8	2.44717	1.25904	0.521581	2.41389	0.0157833	0.34277
NXPH4	12.2651	1.2586	0.518916	2.42543	0.0152902	0.340304
LINC02607	0.998673	1.25857	0.705008	1.78518	0.074232	0.55433
SLC8A2	6.94663	1.25853	0.439058	2.86642	0.00415141	0.212082
AMY2A	7.10123	1.25806	0.495408	2.53943	0.0111032	0.304384
EIF4EP3	0.760001	1.25733	0.914079	1.37551	0.168973
UQCRFS1P2	0.451132	1.25709	0.946853	1.32765	0.184294
COBLP1	0.957037	1.25197	0.750856	1.66739	0.0954362	0.581658
FOXD1	29.088	1.24936	0.432896	2.88604	0.00390118	0.205657
SNORD115-23	3.46432	1.24556	0.543465	2.29188	0.0219124	0.382641
VNN3	22.711	1.24542	0.465062	2.67796	0.00740722	0.259351
RNVU1-22	0.294242	1.24371	0.787223	1.57987	0.114136
MS4A5	0.547125	1.24151	0.825171	1.50455	0.132439
LINC02254	0.389839	1.24004	1.3611	0.911057	0.362265
SALL4P1	0.368928	1.2358	1.2411	0.995734	0.319379
CDH19	7.68122	1.23535	0.523194	2.36116	0.0182176	0.355463
LIX1	9.42411	1.22973	0.391739	3.13917	0.0016943	0.156261
RPL21P12	0.272099	1.22919	0.825392	1.48922	0.136429
RIMS2	259.663	1.22759	0.430826	2.84939	0.00438026	0.215236
OR6C70	0.237824	1.226	1.15005	1.06604	0.286404
RPS29P21	1.70248	1.22458	0.444456	2.75523	0.00586505	0.237819
LINC01239	0.682725	1.22231	0.611768	1.998	0.0457167
MIR1303	4.03389	1.22201	0.369997	3.30277	0.000957365	0.129673
EXD1	1.93896	1.21994	0.453886	2.68776	0.00719339	0.259351
DLK1	39.7395	1.21665	0.574498	2.11777	0.0341948	0.44682
OR56A4	3.71697	1.2163	0.655825	1.85461	0.0636521	0.53528
RPTN	2.50992	1.21603	0.699147	1.7393	0.081982	0.562803
SNORD115-31	8.74215	1.21455	0.511811	2.37305	0.017642	0.354585
SNORD115-38	23.839	1.21379	0.50309	2.41268	0.0158359	0.343189
TTR	1.03406	1.21353	0.666205	1.82156	0.0685215	0.54509
MDGA2	10.0144	1.21329	0.796193	1.52387	0.127542	0.635111
MIR567	0.903386	1.21026	0.50488	2.39713	0.016524	0.347509
EDDM3A	2.6921	1.20479	0.498906	2.41487	0.0157409	0.342212
SETP3	2.68065	1.2022	0.347735	3.45724	0.000545738	0.0994305
LINC00645	0.455909	1.20115	1.00581	1.19421	0.232395
OR11H3P	0.177806	1.20103	1.6806	0.714641	0.474831
ZBBX	8.72618	1.19979	0.529713	2.26497	0.0235145	0.394232
OR11H2	0.349338	1.1985	1.77074	0.676834	0.498511
SOX5P1	0.815136	1.198	0.929054	1.28948	0.197231
MIR200A	7.74931	1.19569	0.386194	3.0961	0.00196087	0.161481
HTR6	1.95699	1.19422	0.438062	2.72613	0.00640812	0.246599
SNORD115-44	32.6671	1.19358	0.461916	2.58399	0.00976655	0.291411
NANOGP9	0.970221	1.19139	0.725786	1.64152	0.100689	0.594507
HOXB9	1.56593	1.19015	0.657233	1.81084	0.070165	0.545734
SNORD115-40	24.0064	1.18944	0.466783	2.54816	0.0108291	0.300878
OR5H8	0.660308	1.18876	0.853	1.39362	0.163431
SLCO1B1	8.2207	1.1881	0.679077	1.74959	0.0801897	0.560387
GTF2IP6	0.30939	1.18737	2.27566	0.521771	0.601829
RNF225	2.24641	1.18373	0.479733	2.46749	0.0136065	0.327594
ABHD12B	59.2036	1.18077	0.402814	2.9313	0.00337545	0.193576
HOXA9	2.28461	1.18067	0.669885	1.7625	0.0779848	0.558555
HSPE1P6	0.509102	1.17876	0.743685	1.58503	0.112959
MIR586	0.234852	1.17748	1.50968	0.77995	0.43542
PDHA2	2.6423	1.17689	0.454363	2.5902	0.00959206	0.290414
CLCA1	1.50495	1.17292	0.643218	1.82352	0.068225	0.54509
TMEM92-AS1	0.327598	1.17245	1.10725	1.05889	0.28965
OR13C8	0.832554	1.17128	0.581374	2.01468	0.0439383	0.480869
PYDC1	2.42182	1.17111	0.677928	1.72749	0.0840806	0.564371
PRELID3BP11	1.42336	1.16605	0.611277	1.90756	0.0564478	0.51164
ADIPOQ-AS1	0.266038	1.16542	1.81192	0.643195	0.520098
SSX1	0.274276	1.16472	2.09873	0.554963	0.57892
NPS	0.480401	1.16333	0.734182	1.58453	0.113073
OR4K8P	0.935978	1.16186	1.32667	0.875776	0.381152	0.82801
ARHGAP27P2	0.433479	1.16098	0.899025	1.29137	0.196574
OR56A1	4.49343	1.15695	0.672713	1.71983	0.0854627	0.567392
GLDCP1	0.865061	1.15613	0.672899	1.71813	0.0857728	0.567669
SNORD115-27	3.79963	1.15604	0.559744	2.06531	0.0388937	0.4613
RPL5P33	0.380436	1.15541	0.889695	1.29866	0.194062
RPL13AP23	0.476021	1.15351	0.608489	1.89569	0.0580008
RPL5P27	0.496454	1.15311	0.751996	1.5334	0.125177
SNORA20B	0.387441	1.15198	0.755436	1.52492	0.127278
SNORD114-24	2.30297	1.15177	0.478267	2.40822	0.0160307	0.343838
SNORD115-41	19.5438	1.14468	0.489155	2.34013	0.0192773	0.364111
RNF186	0.316496	1.14456	0.802191	1.4268	0.153639
HMGB3P7	0.44317	1.1427	0.61197	1.86725	0.0618664
KISS1R	7.88887	1.14247	0.518362	2.20401	0.0275238	0.415598
PFKFB1	74.6419	1.14013	0.329657	3.45853	0.000543127	0.0994305
NME2	1.18925	1.13884	0.508312	2.24043	0.0250628	0.404384
SNORD90	3.05414	1.13703	0.363411	3.12879	0.00175531	0.156658
LINC00896	0.736228	1.13611	0.77566	1.46471	0.143001
SPANXC	5.77417	1.1359	0.363633	3.12375	0.00178564	0.156658
ROCR	0.805173	1.13522	0.668719	1.6976	0.0895828
GATA3-AS1	3.04317	1.13423	0.505481	2.24386	0.0248412	0.402068
MIR30B	1.64215	1.1333	0.399551	2.83644	0.00456194	0.218436
IGKV2D-40	15.9473	1.12982	0.498645	2.26577	0.0234653	0.394219
SNORD115-29	2.74703	1.12965	0.683652	1.65237	0.0984587	0.589072
LRP1B	365.86	1.12759	0.359682	3.13497	0.00171871	0.15657
CRIP1P2	0.524448	1.12744	0.673724	1.67345	0.0942394
MIR941-4	4.20851	1.12736	0.365773	3.08213	0.00205523	0.16331
FAM86MP	9.44672	1.12671	0.566898	1.9875	0.0468674	0.486834
OR7E62P	0.484361	1.12402	0.578017	1.94462	0.0518211
PTX4	1.03182	1.12286	0.470589	2.38608	0.0170293	0.352148
TXNP5	8.17543	1.12214	0.385447	2.91127	0.00359961	0.197545
SNORA38B	2.16075	1.12155	0.405104	2.76856	0.00563046	0.236415
RSL24D1P1	0.79394	1.12052	0.462811	2.42113	0.0154724
PPIAP59	0.398289	1.12042	0.623517	1.79694	0.0723457
C11orf40	0.27677	1.11662	1.15903	0.963416	0.335339
LYPLA1P2	0.373356	1.1165	0.651596	1.71349	0.0866227
PSAT1P2	0.634606	1.11431	0.707197	1.57567	0.115101
PTPRD-AS1	0.171432	1.11293	1.40873	0.790018	0.429517
RPL35AP20	0.353802	1.11066	0.670156	1.65731	0.0974568
EIF4EBP2P2	0.983904	1.10887	0.564801	1.96329	0.0496119	0.495908
C4orf54	0.986654	1.10684	0.749593	1.47659	0.139786	0.649505
HAS1	3.61265	1.10659	0.393078	2.8152	0.00487473	0.224404
EIF1P1	0.487437	1.10515	0.534334	2.06828	0.0386141
TXN2P1	5.28519	1.10477	0.358519	3.08148	0.00205975	0.16331
CCL7	0.97792	1.1016	0.647031	1.70255	0.0886525	0.572455
OPRPN	54.6026	1.10098	0.619548	1.77707	0.075556	0.556148
HOXA10-AS	0.220696	1.09756	1.05282	1.04249	0.297183
FRG1FP	2.10361	1.09664	0.482569	2.27251	0.023056	0.391324
PTMAP15	0.309129	1.09613	0.869769	1.26026	0.207577
SLC28A3	233.74	1.09535	0.434156	2.52293	0.011638	0.309945
RPL36AP36	0.232226	1.0952	1.84676	0.593035	0.553158
NUS1P2	6.58668	1.09435	0.462615	2.36557	0.0180025	0.355214
FMO6P	71.6022	1.09191	0.30447	3.58627	0.000335437	0.078752
TSPAN16	1.36258	1.09169	0.483128	2.25963	0.023844	0.396206
RPL6P4	8.36508	1.09143	0.742571	1.46979	0.141618	0.65183
HOXA10	125.494	1.09094	0.341687	3.19279	0.00140907	0.151884
LINC00648	0.189572	1.09093	1.54234	0.707326	0.479364
SPDYC	2.3224	1.08903	0.553496	1.96755	0.0491201	0.495757
UGT2B24P	16.4589	1.08769	0.761576	1.42821	0.153232	0.666585
ZIC2	33.4862	1.08611	0.582807	1.86359	0.0623795	0.530909
IGDCC3	40.0572	1.08597	0.543278	1.99893	0.0456161	0.483669
TOB1-AS1	0.493945	1.08541	0.547821	1.98132	0.047555
OR8B2	0.679805	1.08198	0.853637	1.2675	0.204977
USP9Y	1.3742	1.08003	0.422092	2.55876	0.0105047	0.299107
DIRAS2	3.32504	1.0799	0.640028	1.68727	0.0915507	0.577111
MIR1324	0.238597	1.07842	0.878034	1.22822	0.219364
KCNJ16	19.5578	1.07709	0.482568	2.23199	0.0256155	0.406397
FOXD4L5	0.762885	1.07521	0.636537	1.68916	0.0911882
SOX2-OT	0.924895	1.07519	0.708096	1.51843	0.128906	0.637503
KRT38	0.223205	1.07474	2.13264	0.503948	0.614298
HOXA4	11.6644	1.07413	0.343239	3.12939	0.00175171	0.156658
NHEG1	0.342202	1.07386	0.956643	1.12253	0.261638
SPTLC1P5	0.456571	1.0728	0.6499	1.65072	0.0987963
MT3	0.453855	1.07244	0.856025	1.25281	0.210274
CPHL1P	9.85377	1.07134	0.520686	2.05756	0.0396328	0.464669
FAM167B	3.33004	1.07134	0.377529	2.83776	0.00454311	0.218436
RAF1P1	0.252952	1.07111	1.07264	0.998581	0.317998
RAC1P3	0.392729	1.07071	0.673488	1.58979	0.111881
MIR1183	6.42212	1.07042	0.352588	3.0359	0.00239817	0.173197
LHFPL1	5.14408	1.07003	0.326207	3.28022	0.00103728	0.134002
MIR140	3.34128	1.0671	0.43335	2.46243	0.0137998	0.328451
ENPP7P10	0.240325	1.06457	0.869028	1.22502	0.220568
GABBR2	4.42895	1.06401	0.543368	1.95818	0.0502091	0.497075
C4BPA	15.2934	1.06241	0.362628	2.92976	0.00339226	0.193999
SCN1A	12.0084	1.06194	0.599442	1.77156	0.0764683	0.55681
IVL	12.4466	1.06041	0.853714	1.24212	0.214194	0.724911
DIRC1	1.17328	1.05923	0.538746	1.96611	0.0492863	0.495757
ZBED6	0.620117	1.05873	0.547358	1.93426	0.0530812
IAPP	0.457398	1.05678	1.35639	0.77911	0.435915
OR1J4	11.2181	1.05639	0.368389	2.86759	0.00413607	0.211824
KARS1P3	0.304304	1.05556	0.824327	1.28052	0.200364
C16orf92	1.51282	1.05519	0.43589	2.42076	0.0154879	0.340304
PCSK1N	0.833488	1.05329	0.599159	1.75794	0.0787576	0.559125
NAALADL2-AS1	0.40177	1.05218	0.564509	1.86389	0.0623378
MIR31	0.195125	1.05011	1.85118	0.567266	0.570533
LINC00534	0.566268	1.05001	0.969312	1.08325	0.278698
ADGRD1-AS1	0.350337	1.04984	0.64425	1.62955	0.103197
BPIFA2	0.720706	1.04813	1.16381	0.900605	0.367798
RERG-AS1	0.76094	1.04731	0.519599	2.01561	0.0438406
VPS26BP1	0.90354	1.04568	0.423349	2.47002	0.0135104	0.326597
HOXA5	56.901	1.04381	0.344469	3.0302	0.00244391	0.174706
OSTCP4	0.634681	1.04264	0.538052	1.93781	0.0526462
ST13P14	0.272892	1.04105	0.840717	1.23829	0.215609
MIR633	0.440828	1.04095	0.784744	1.32648	0.18468
CSF3	0.718588	1.04073	0.760079	1.36923	0.170926
TNRC18P2	1.02963	1.04027	0.413077	2.51834	0.0117908	0.309945
EPHA6	12.1903	1.03901	0.371316	2.79818	0.0051391	0.22843
TTPA	13.5828	1.03665	0.364145	2.84681	0.00441598	0.215953
MYH6	3.61478	1.03488	0.550808	1.87885	0.0602653	0.523055
MIR8078	1.53314	1.0346	0.889734	1.16282	0.244903	0.748414
CFHR4	1.82461	1.03437	0.983473	1.05175	0.292915	0.785261
GLYATL2	250.899	1.0339	0.538263	1.9208	0.0547569	0.506806
SLURP1	5.91644	1.0338	0.351951	2.93733	0.0033105	0.192533
MKNK2P1	0.822538	1.03242	0.803834	1.28437	0.199011	0.711081
CDH10	2.2569	1.03242	0.59024	1.74915	0.0802645	0.560387
RPS3AP8	0.187273	1.03163	2.92851	0.35227	0.724635
LINC02822	0.185756	1.03163	2.92851	0.35227	0.724635
GYPA	1.86048	1.0316	0.466447	2.21161	0.0269937	0.415357
USP17L10	0.74263	1.02868	0.739202	1.39161	0.164041
MIR448	0.196411	1.02761	2.32246	0.442468	0.65815
CFHR2	0.329752	1.02734	1.21005	0.849011	0.395875
PPP1R2P2	0.502051	1.02671	0.614582	1.67058	0.0948041
C12orf60	33.0335	1.02598	0.283373	3.62059	0.000293934	0.0739147
SNORD115-32	15.5554	1.02597	0.474208	2.16355	0.030499	0.427992
SHISA3	1.87289	1.02573	0.42741	2.39988	0.0164006	0.346647
MROH9	91.2956	1.02364	0.311097	3.29043	0.00100035	0.13373
FLJ40194	2.06741	1.01807	0.476622	2.13602	0.0326779	0.439065
NKAIN3	5.31617	1.01612	0.484626	2.09671	0.0360197	0.449438
LINC00458	0.120077	1.01578	2.18275	0.465369	0.641667
TFAMP1	0.456831	1.01524	0.616657	1.64635	0.0996908
LCN2	145.531	1.01511	0.493042	2.05886	0.0395075	0.463993
C4orf36	1.17788	1.01119	0.504823	2.00306	0.0451704	0.481799
NR1H4	0.348026	1.01064	1.10757	0.912486	0.361513
FAM66C	0.717323	1.00984	0.526424	1.9183	0.0550724
HMGB1P28	0.32901	1.00912	0.810835	1.24455	0.213298
ARID3C	1.23005	1.00799	0.544162	1.85238	0.0639715	0.536038
FAM230G	2.03936	1.00677	0.866316	1.16213	0.245182	0.748522
LINC00469	0.283121	1.00527	1.27995	0.7854	0.432219
KIAA0408	0.439683	1.0049	0.906843	1.10813	0.267806
CST1	125.263	1.0039	0.601134	1.67001	0.0949174	0.580097
AKAP1-DT	0.433608	1.00269	0.621087	1.61442	0.106437
TGM5	16.6468	1.00249	0.374783	2.67485	0.00747632	0.259351
NLRP7P1	0.391861	1.00237	1.24855	0.802829	0.422073
SLCO1B3-SLCO1B7	0.497806	1.00206	1.73735	0.576779	0.564089
RPL35P3	0.368992	1.00126	0.716308	1.39781	0.16217
GYG1P3	0.717957	1.00113	0.685257	1.46096	0.144028
SNORD115-35	8.2568	1.00112	0.519368	1.92758	0.053908	0.505399
LINC01819	0.755484	1.00109	0.668013	1.49861	0.133975
SGCZ	0.632666	1.00099	0.665686	1.5037	0.132657
LINC02716	0.4812	0.999701	0.606776	1.64756	0.0994429
AGAP7P	88.6467	0.999395	0.454006	2.20128	0.027716	0.415598
OR56B4	3.94322	0.998077	0.475664	2.09828	0.0358802	0.449438
TMEM64	235.121	0.998066	0.301929	3.30563	0.000947618	0.129673
NPM1P13	0.188134	0.997932	1.39726	0.714204	0.475101
RPSAP48	0.218042	0.997058	1.23239	0.809042	0.418491
AQP5	35.9355	0.99624	0.579913	1.71791	0.0858126	0.567669
RPS27AP20	0.192737	0.996007	1.14281	0.871545	0.383457
RASAL1	52.4792	0.994804	0.458261	2.17082	0.0299445	0.424916
ROPN1B	22.3758	0.994578	0.32957	3.0178	0.00254615	0.177696
OR52L2P	6.85757	0.994429	0.590253	1.68475	0.0920368	0.577646
SULT1E1	11.5511	0.994393	0.668793	1.48685	0.137055	0.645695
RPS6P2	0.343629	0.993195	0.846525	1.17326	0.240691
LINC02877	0.750555	0.991885	0.955341	1.03825	0.299152
OR56A3	7.43125	0.99158	0.696058	1.42456	0.154283	0.666867
N4BP3	90.8081	0.991527	0.217955	4.54923	5.38415e-06	0.00583415
RFPL4AL1	0.554712	0.991324	1.03868	0.954405	0.339879
OR7E117P	0.814555	0.98994	0.818878	1.2089	0.226702
C15orf48	455.017	0.987275	0.359855	2.74354	0.00607813	0.241493
FAUP2	1.64042	0.987261	0.497274	1.98535	0.047106	0.487691
TMEM78	0.881314	0.986718	0.556396	1.77341	0.0761609	0.55681
HAUS1P3	0.200677	0.984116	1.85114	0.531626	0.594985
LINC02641	0.725927	0.983852	0.53938	1.82404	0.0681454
R3HDML	0.194574	0.9835	0.995468	0.987977	0.323164
PDIA3P2	1.94385	0.983274	0.375523	2.61841	0.00883394	0.278363
MIR942	1.66098	0.983057	0.365079	2.69273	0.00708705	0.258944
ACE2	6.25746	0.980843	0.665485	1.47388	0.140515	0.650573
RNF182	3.8069	0.980727	0.439364	2.23215	0.0256049	0.406397
ZNF652P1	1.98936	0.980475	0.500523	1.9589	0.0501245	0.497075
SLC6A15	1.94876	0.980307	0.648869	1.51079	0.130841	0.637762
HMGN1P14	0.236972	0.979565	1.06049	0.923688	0.355649
TRIM71	1.63354	0.979027	0.537036	1.82302	0.0683006	0.54509
RPL35AP19	0.41464	0.978097	0.721105	1.35639	0.174976
SYNPR	12.1793	0.977986	0.362252	2.69974	0.00693933	0.256034
COX20P1	26.3168	0.976045	0.430054	2.26959	0.0232324	0.392701
RPS27AP15	0.276986	0.975699	0.867392	1.12487	0.260646
MAGEB4	0.19344	0.975215	1.18158	0.825346	0.409175
MTND1P9	0.246182	0.974161	0.72629	1.34128	0.179828
GOT1L1	1.25495	0.9734	0.60789	1.60128	0.109316	0.606118
LINC02664	0.374044	0.972876	0.676223	1.43869	0.150238
TRIML2	0.576999	0.971497	0.914395	1.06245	0.288033
OR4D5	0.638724	0.970905	0.599703	1.61898	0.105452
SUPT4H1P2	0.690836	0.970468	0.513646	1.88937	0.0588422
RPS4XP2	1.4716	0.970376	0.361252	2.68615	0.00722812	0.259351
FUT7	19.0275	0.969414	0.348087	2.78498	0.00535316	0.231035
ZIC1	6.51762	0.969224	0.798158	1.21433	0.224623	0.73341
CLEC11A	26.5294	0.969108	0.282407	3.4316	0.000600037	0.104781
DYTN	0.251955	0.963972	0.943111	1.02212	0.306724
GKN2	0.13969	0.963572	1.52572	0.631554	0.527678
SNRPCP5	1.88249	0.96241	0.369669	2.60344	0.00922937	0.284879
MIR941-5	5.12078	0.961753	0.401615	2.39471	0.0166333	0.349079
POU4F3	3.08979	0.961066	0.445943	2.15513	0.0311514	0.431094
RRN3P4	0.819634	0.96077	0.719208	1.33587	0.181591
C4orf48	3.55341	0.959489	0.313743	3.0582	0.00222672	0.168543
MIR765	11.6038	0.956912	0.265845	3.59951	0.000318818	0.0772215
RPL5P13	0.233901	0.956847	0.89969	1.06353	0.287542
RPS26P35	2.28248	0.956554	0.401362	2.38327	0.0171596	0.352226
RNU6-969P	0.317514	0.956359	0.663755	1.44083	0.149632
PPP1R3A	0.214167	0.953692	1.69462	0.562776	0.573587
OR13C5	0.62878	0.953477	0.586036	1.62699	0.103739
EEF1A2	355.674	0.950914	0.412815	2.30349	0.0212514	0.379465
EXTL1	26.9688	0.950334	0.32046	2.96553	0.00302167	0.185526
SNORD115-42	9.3154	0.950047	0.524174	1.81246	0.0699145	0.545734
SLC25A51P3	0.274337	0.94987	0.70897	1.33979	0.180314
CHEK2P2	0.12815	0.949847	1.52245	0.623892	0.532699
RPS20P13	0.253523	0.949558	1.51784	0.625598	0.531579
ONECUT1	0.465237	0.948927	1.0077	0.941674	0.34636
MYPN	48.0478	0.947694	0.531209	1.78403	0.0744183	0.554714
AFP	84.8805	0.947578	0.511233	1.85352	0.0638085	0.535774
C17orf50	0.879888	0.947028	0.60737	1.55923	0.118942	0.622163
MIR326	0.417504	0.946779	0.85667	1.10519	0.269079
TCP11	5.93367	0.946518	0.44366	2.13343	0.0328892	0.439691
KLK8	1.78342	0.945169	0.477106	1.98105	0.0475862	0.489809
LAPTM4BP1	0.298212	0.944238	1.16151	0.812937	0.416254
GTF3C6P3	0.84988	0.943872	0.508193	1.85731	0.0632668	0.533936
RPL17P20	0.332589	0.943016	1.23571	0.76314	0.44538
LYNX1-SLURP2	0.173656	0.94239	2.92862	0.321786	0.747615
OR56A5	3.35744	0.942058	0.781751	1.20506	0.22818	0.736017
RN7SKP97	0.376126	0.941931	0.614475	1.5329	0.1253
RNA5SP450	2.51329	0.94131	0.358286	2.62726	0.0086076	0.276026
APCDD1L-DT	0.60644	0.940564	0.659999	1.4251	0.154129
CITED4	4.40866	0.940172	0.363736	2.58477	0.00974454	0.291176
ELOCP29	0.154305	0.939722	1.37261	0.684623	0.493582
SNORD71	28.5854	0.939134	0.223796	4.19639	2.71208e-05	0.0176673
CLDN8	61.7371	0.93889	0.381583	2.46051	0.0138739	0.329223
CFAP97D1	0.604829	0.938074	0.543053	1.72741	0.0840942
ABITRAMP1	0.225633	0.937661	1.04478	0.897473	0.369467
HMGB1P21	4.92125	0.937223	0.303818	3.08482	0.00203674	0.16331
SSTR5	0.394425	0.936985	1.69454	0.552944	0.580302
HOXA-AS2	1.39186	0.936452	0.402312	2.32768	0.0199293	0.369006
GPRIN2	6.00921	0.935698	0.416396	2.24713	0.0246314	0.402068
RN7SL503P	0.326477	0.935267	0.771432	1.21238	0.225368
MIR592	0.312439	0.933817	1.09	0.856715	0.391602
KMT5AP2	2.30448	0.932983	0.385346	2.42115	0.0154713	0.340304
UBE2Q2P10	0.325736	0.931695	0.651104	1.43095	0.152446
SNORA37	650.334	0.930716	0.221214	4.20731	2.58429e-05	0.0176673
MTND6P4	1.146	0.928673	0.517335	1.79511	0.072636	0.55011
POU3F3	2.19642	0.928064	0.746534	1.24316	0.213807	0.724348
HMGN1P17	1.20278	0.927632	0.677341	1.36952	0.170837	0.685212
RPS26P55	0.701458	0.926946	0.442192	2.09625	0.0360599
MIR345	0.24539	0.926865	1.25028	0.741329	0.458494
WFDC6	0.759423	0.926849	0.602617	1.53804	0.124039
TMIGD1	0.256303	0.926544	1.05846	0.87537	0.381373
FOXI3	2.76468	0.926342	0.528529	1.75268	0.0796569	0.560387
CFAP206	0.591742	0.925847	0.566879	1.63324	0.102419
FANCD2P2	1.92573	0.925205	0.736988	1.25539	0.209338	0.720526
SCARNA22	21.554	0.924627	0.292443	3.16174	0.00156831	0.154021
KLF14	0.665051	0.923717	0.645172	1.43174	0.152219
MIR1276	2.66444	0.92221	0.361824	2.54878	0.0108101	0.300878
KRT18P13	0.801461	0.921515	0.446847	2.06226	0.039183
PLA2G3	7.58867	0.921072	0.458678	2.0081	0.0446324	0.481262
RPL31P17	2.47349	0.91945	0.357751	2.57008	0.0101674	0.296498
LINC02288	0.195163	0.919035	1.00193	0.917269	0.359002
SLCO1B3	0.472209	0.918635	0.904453	1.01568	0.309782
CCDC74BP1	0.391059	0.918555	0.855662	1.0735	0.283046
NR0B1	0.658402	0.917168	0.601585	1.52459	0.127362
RPL8P2	0.589971	0.91676	0.536679	1.70821	0.0875976
SLC25A48	4.67483	0.916085	0.426971	2.14555	0.0319092	0.434009
SEPTIN7P11	0.66405	0.915767	0.771689	1.1867	0.235344
SNORD9	514.066	0.914438	0.245886	3.71895	0.000200056	0.0630513
SNORD114-19	1.86995	0.912467	0.415024	2.19859	0.027907	0.416898
IFNA14	0.340744	0.911369	1.10349	0.825896	0.408863
C1QTNF9B	1.01699	0.911337	0.57124	1.59537	0.11063	0.608187
FTOP1	23.7484	0.911108	0.280418	3.24911	0.00115767	0.138925
ACOT6	3.20774	0.909964	0.432339	2.10475	0.0353134	0.448785
ATP6V0A4	320.613	0.909586	0.437229	2.08034	0.0374941	0.454342
APCDD1L	7.24928	0.909313	0.330026	2.75527	0.00586429	0.237819
PDE4DIPP5	0.329649	0.909078	0.8105	1.12163	0.262021
DMAC1P1	1.67929	0.908734	0.507137	1.79189	0.0731505	0.550933
PPIAP55	10.8123	0.907688	0.327248	2.7737	0.00554227	0.235162
KASH5	1.72678	0.907492	0.587954	1.54348	0.122715	0.626876
SERPINB7	0.48355	0.906644	0.592518	1.53015	0.125978
LINC01977	1.82381	0.906287	0.426113	2.12687	0.0334311	0.441326
MT-TS2	0.225591	0.905903	0.989054	0.915929	0.359704
TCF23	1.08403	0.905837	0.564256	1.60537	0.108413	0.605162
SNORD115-16	1.30033	0.905348	0.623676	1.45163	0.146604	0.660455
SNRPD2P1	1.09013	0.904152	0.514075	1.75879	0.0786123	0.558671
GGTLC5P	0.305531	0.903646	1.29971	0.695269	0.486887
SCGB3A2	5.11848	0.903044	0.336373	2.68465	0.00726056	0.259351
GLYATL1B	5.10727	0.902997	0.501667	1.79999	0.0718616	0.547553
RN7SKP80	1.37325	0.902353	0.452901	1.99239	0.0463287	0.485402
COL9A2	504.654	0.901922	0.277387	3.2515	0.00114799	0.138925
OR52L1	5.91568	0.901557	0.681063	1.32375	0.185586	0.70131
KRT16	269.161	0.901477	0.32626	2.76306	0.0057262	0.237819
LKAAEAR1	0.881748	0.901461	0.521648	1.7281	0.0839701	0.564347
OR1F1	0.491268	0.901436	0.878323	1.02631	0.304743
OR1J1	8.25567	0.901243	0.370526	2.43233	0.0150019	0.339034
HMGN3P1	0.632179	0.900799	0.545184	1.65228	0.0984767
OR7E22P	7.33763	0.900656	0.511127	1.7621	0.0780525	0.558555
RPS3AP51	0.397387	0.900488	0.665059	1.354	0.175737
TOPAZ1	0.170206	0.899931	1.07454	0.837505	0.402309
EXOC3L4	7.52976	0.899875	0.439112	2.04931	0.0404322	0.46757
CST2	30.0922	0.899327	0.427667	2.10287	0.0354773	0.449117
NYAP1	4.08771	0.895901	0.390314	2.29534	0.0217139	0.381114
RAET1K	0.641914	0.895787	0.718698	1.2464	0.212617
IDI2-AS1	2.7032	0.894681	0.416082	2.15025	0.0315354	0.432834
HMGB3P1	0.243428	0.894179	0.939222	0.952043	0.341075
PSMC1P8	0.205753	0.893877	1.15828	0.771726	0.440277
ART3	4.06182	0.893532	0.453091	1.97208	0.0486006	0.492901
RFPL3S	0.653736	0.892151	0.517355	1.72445	0.084627
GRXCR2	0.811239	0.891353	0.756764	1.17785	0.238857
WBP1P1	0.880932	0.891005	0.695104	1.28183	0.199902	0.712903
SUMO2P3	1.05157	0.889868	0.39509	2.25231	0.0243024	0.399631
H2AC5P	6.36708	0.888883	0.359888	2.46988	0.0135157	0.326597
MIR4761	2.39057	0.887542	0.516864	1.71717	0.0859484	0.567877
MIR656	1.51087	0.887455	0.677939	1.30905	0.190518	0.704875
RNU6-82P	0.234649	0.887055	0.865813	1.02453	0.305583
CASP14	32.8524	0.886975	0.752742	1.17833	0.238667	0.744902
TESC	134.088	0.886973	0.319804	2.77349	0.00554593	0.235162
TTLL8	0.279504	0.886182	1.19585	0.741045	0.458666
TNP1	1.25641	0.886044	0.760792	1.16463	0.244167	0.748006
BMS1P11	0.433091	0.88582	0.671112	1.31993	0.186859
WWOX-AS1	0.586266	0.884975	0.566234	1.56291	0.118073
GAPDHP64	0.383497	0.884472	0.67516	1.31002	0.190189
MYADM-AS1	0.197319	0.884091	0.932611	0.947974	0.343143
NECAB1	32.0857	0.883907	0.399578	2.2121	0.0269598	0.415357
NOS1	3.64741	0.883772	0.542538	1.62896	0.103322	0.598118
UGT2B25P	4.09886	0.88161	0.917171	0.961228	0.336438	0.807727
GABRA1	0.203477	0.881326	1.53267	0.575025	0.565274
FRMD7	6.47577	0.879189	0.347554	2.52965	0.0114178	0.307682
RPS23P7	0.300014	0.879166	0.949012	0.926402	0.354237
C19orf73	2.58128	0.878908	0.351037	2.50375	0.0122886	0.313664
F9	0.74863	0.878608	0.833664	1.05391	0.291923
SNORA11B	2.49835	0.877099	0.400496	2.19003	0.0285219	0.419786
GUCY2D	21.252	0.877059	0.337674	2.59735	0.00939457	0.286541
LINC01924	0.363278	0.876033	1.27172	0.688856	0.490914
PTPRZ1	254.522	0.875954	0.350496	2.49919	0.0124479	0.314838
OR13C3	0.466524	0.875533	0.691094	1.26688	0.205198
SBSPON	230.526	0.87551	0.313236	2.79505	0.00518922	0.229754
KIAA0087	2.11649	0.874931	0.524684	1.66754	0.0954071	0.581658
LINC02302	0.136689	0.87487	2.1771	0.401851	0.687794
LINC02412	3.46183	0.874847	0.438565	1.99479	0.0460654	0.484843
GGT3P	1.76995	0.874447	0.558578	1.56549	0.117469	0.621242
RPS3AP4	0.174646	0.874099	1.15986	0.753622	0.451076
SNORD62	5.08867	0.873813	0.329789	2.64961	0.00805837	0.26967
PSMC1P10	1.90589	0.873706	0.568963	1.53561	0.124634	0.630767
PLPP5	561.332	0.872914	0.209954	4.15764	3.21552e-05	0.0195408
RAD1P2	0.269132	0.872091	0.835878	1.04332	0.296798
TRIM51HP	0.128904	0.872015	2.92862	0.297756	0.765889
SERPINB13	0.834182	0.872014	0.602925	1.44631	0.148091	0.662253
RNU6-1195P	0.125251	0.871764	2.15437	0.40465	0.685735
TERF1P6	0.118556	0.871615	1.91308	0.455608	0.648672
CACNG6	0.381264	0.870663	0.964999	0.902242	0.366928
PDF	1.92959	0.870375	0.430978	2.01953	0.0434319	0.47881
RNU2-58P	0.154584	0.870081	1.25713	0.692114	0.488866
H2AC10P	0.167162	0.869778	1.5148	0.574186	0.565842
SNORA10B	1.09745	0.868795	0.520396	1.66949	0.0950204	0.580097
PRRG3	23.4857	0.868615	0.293322	2.9613	0.00306343	0.185526
EBLN1	0.353795	0.868094	0.856857	1.01311	0.311006
KRT18P58	1.12012	0.868046	0.782929	1.10872	0.267552	0.764839
MELTF	81.9914	0.867755	0.277396	3.12822	0.00175869	0.156658
S100A11P2	0.550012	0.866461	0.562767	1.53964	0.123647
RPL21P67	0.669945	0.866348	0.544442	1.59126	0.111552
RPE65	5.00224	0.866146	0.429624	2.01605	0.0437944	0.48062
RPL32P13	1.38389	0.865455	0.498753	1.73524	0.0826987	0.563378
SRPK2P	1.09889	0.865149	0.470448	1.83899	0.0659166	0.541193
DOCK4-AS1	0.801766	0.864327	0.441476	1.95781	0.0502523
VINAC1P	0.120332	0.864164	1.69992	0.508356	0.611204
PCDH15	6.22675	0.863621	0.337084	2.56203	0.0104062	0.298513
LINC02532	0.289296	0.862753	0.952933	0.905366	0.365272
OR52N2	33.1652	0.862659	0.721923	1.19495	0.232108	0.739944
RAD21-AS1	0.819447	0.861041	0.574678	1.4983	0.134055
HOPX	48.7007	0.860677	0.312204	2.75678	0.00583745	0.237819
CRNN	1.20727	0.860492	0.603041	1.42692	0.153603	0.666585
CLSTN2	1345.75	0.859745	0.330124	2.6043	0.00920608	0.284587
DPP10	10.4655	0.858309	0.736588	1.16525	0.243918	0.748006
C1orf167	6.85046	0.857946	0.579264	1.4811	0.138581	0.647989
SULT1C2P1	0.804545	0.857433	1.06662	0.803878	0.421467
ZBTB8B	0.810647	0.857236	0.642377	1.33448	0.182048
SNORA74C-1	1.50782	0.857059	0.362639	2.36339	0.0181084	0.355214
DEFB112	0.169189	0.856246	2.9287	0.292364	0.770008
FRMD8P1	0.435488	0.856224	0.559369	1.5307	0.125844
NF1P4	0.124034	0.85619	2.45365	0.348946	0.72713
RGS9BP	0.78539	0.855921	0.522317	1.6387	0.101276
ZNF687-AS1	0.740364	0.855512	0.531202	1.61052	0.107284
RNA5SP389	0.654744	0.854824	0.476471	1.79407	0.0728015
NRTN	5.48954	0.85394	0.467129	1.82806	0.0675407	0.54509
ADAM7	0.402113	0.853713	0.841378	1.01466	0.310268
TMEM196	0.30971	0.853361	0.924705	0.922847	0.356087
HRG	0.277966	0.851753	0.935203	0.910768	0.362418
SRGAP2D	0.810612	0.851648	0.49191	1.73131	0.0833967
COX6B1P1	1.65672	0.851553	0.514994	1.65352	0.0982252	0.588647
PRR7	6.29379	0.851322	0.301381	2.82474	0.0047319	0.221363
EEF1GP5	16.9892	0.851258	0.257691	3.3034	0.000955192	0.129673
MEMO1P2	5.32176	0.851204	0.486301	1.75037	0.0800551	0.560387
OSTCP6	0.719985	0.851101	0.465653	1.82776	0.0675855
OR5H2	1.05817	0.851052	0.688968	1.23526	0.216735	0.727226
SNORD7	3.22779	0.850831	0.335217	2.53815	0.0111439	0.305095
RN7SL517P	0.266759	0.850811	0.671757	1.26655	0.205318
IGLV9-49	3.71243	0.850276	0.490174	1.73464	0.0828046	0.563378
ATP2B3	1.49793	0.850138	0.519115	1.63767	0.101491	0.595354
LINC01361	0.256468	0.850088	0.948155	0.89657	0.369948
GLYCTK-AS1	0.390862	0.849701	0.589713	1.44087	0.149621
MPHOSPH6	747.774	0.849252	0.283654	2.99398	0.00275367	0.180321
LRRC38	0.220031	0.849063	1.01229	0.838756	0.401606
LINC01227	0.108308	0.848664	1.54362	0.549787	0.582465
RPS27P21	0.908383	0.848097	0.516507	1.64198	0.100593	0.594365
SLC7A5	870.296	0.845724	0.271697	3.11275	0.00185351	0.159666
NPEPL1	40.8738	0.845247	0.24699	3.42219	0.000621196	0.104781
SNORD115-5	236.135	0.845236	0.441321	1.91524	0.0554616	0.510077
WNT11	36.5164	0.845228	0.435031	1.94291	0.0520267	0.500564
IGSF11	4.91037	0.845167	0.360961	2.34144	0.0192096	0.363499
MIR548A1	0.568788	0.845027	0.791807	1.06721	0.285875
MIR320E	0.355328	0.844535	0.590455	1.43031	0.152627
NPM1P48	2.56404	0.844461	0.54412	1.55197	0.120668	0.625145
SLCO1A2	14.1934	0.843516	0.690689	1.22127	0.221985	0.731783
DUX4L18	2.46978	0.843116	0.908124	0.928415	0.353192	0.815162
KRT15	2040.18	0.842718	0.407311	2.06898	0.0385477	0.460604
MIR126	1.77433	0.842507	0.489304	1.72185	0.0850974	0.566802
WFDC9	0.18135	0.842089	1.39632	0.603076	0.546458
DUX4L37	1.03501	0.841718	0.516175	1.63069	0.102957	0.597259
RNA5SP152	0.294819	0.841428	0.776588	1.08349	0.278589
MAGEC3	5.14059	0.841346	0.339348	2.4793	0.013164	0.321962
GPR26	2.94052	0.839049	0.5913	1.41899	0.155902	0.669016
PTPRN2-AS1	0.182928	0.838617	1.07325	0.781379	0.43458
MIR541	0.378058	0.837829	0.705132	1.18819	0.23476
HTR2A	19.6556	0.837581	0.352725	2.3746	0.0175679	0.354585
PSAT1	130.709	0.837461	0.371105	2.25667	0.0240285	0.397349
TUBB8P8	0.163444	0.836529	1.26193	0.662898	0.507396
SCARNA20	55.6952	0.835288	0.27258	3.06437	0.00218125	0.167201
LINC02762	1.20611	0.832312	0.44838	1.85627	0.0634156	0.534206
CNGB3	30.0918	0.832183	0.327159	2.54367	0.0109696	0.302684
IFNL3	0.636312	0.83186	0.625393	1.33014	0.183472
GSX2	0.180703	0.831467	1.38952	0.598384	0.549584
INAVA	65.1281	0.830525	0.421779	1.9691	0.0489413	0.495339
C10orf82	25.5361	0.830315	0.50666	1.6388	0.101255	0.595354
SEC14L3	0.499027	0.830258	0.942098	0.881286	0.378163
EPHA7	15.5368	0.830044	0.353008	2.35135	0.0187056	0.358272
ARL4AP3	0.617933	0.829872	0.58182	1.42634	0.153771
CXCL17	98.7756	0.829218	0.327286	2.53362	0.0112891	0.306665
HOXA6	19.595	0.828142	0.349894	2.36684	0.0179407	0.355157
CSNK1G2-AS1	19.2126	0.827031	0.258997	3.19321	0.00140703	0.151884
PARM1-AS1	0.354232	0.826238	0.668265	1.23639	0.216313
BEST3	5.02847	0.825882	0.406074	2.03382	0.0419697	0.472655
HNRNPA1P24	0.582995	0.825494	0.606053	1.36208	0.173172
H3P4	0.850564	0.825492	0.627798	1.3149	0.188543	0.702995
HNRNPCP8	2.36766	0.825417	0.375105	2.20049	0.0277718	0.416133
DGKK	0.505197	0.824143	0.534131	1.54296	0.12284
PRKACG	0.251588	0.823807	0.937858	0.878392	0.379731
RPL21P31	0.282549	0.822474	0.711745	1.15557	0.247855
PSMD7-DT	0.257862	0.822207	0.724593	1.13471	0.256495
ZNF516-AS1	0.28351	0.822071	0.794789	1.03433	0.300984
RABGAP1L-DT	0.222638	0.82184	1.35958	0.60448	0.545524
ILDR2	9.83549	0.821782	0.354821	2.31605	0.0205557	0.371881
GLYATL1P4	1.17146	0.821175	1.14843	0.715043	0.474582	0.868368
POU6F2	1.4804	0.821146	0.594627	1.38094	0.167296	0.683392
CNTNAP4	0.278344	0.82057	1.12637	0.728509	0.466302
TAF7L	21.1874	0.819655	0.264728	3.09622	0.00196007	0.161481
OR52K2	2.21875	0.819505	0.449436	1.82341	0.0682416	0.54509
TAAR3P	0.152128	0.819393	1.68526	0.486212	0.626817
RPSAP25	0.219597	0.819387	1.14429	0.716063	0.473952
SNORA36A	0.161107	0.819372	1.67467	0.489274	0.624648
LINC02868	0.187234	0.819321	1.37231	0.597037	0.550482
MIR384	0.303956	0.818946	0.946214	0.865499	0.386765
SPINK13	5.26134	0.818939	0.392423	2.08688	0.0368992	0.451421
LINC02603	0.232409	0.81828	0.77505	1.05578	0.29107
PM20D1	60.1896	0.818066	0.324214	2.52323	0.0116282	0.309945
OR1F2P	0.407292	0.818039	0.667736	1.22509	0.22054
RPS29P22	0.82958	0.81725	0.429488	1.90285	0.0570606	0.513864
VWA5B1	3.35695	0.816399	0.447554	1.82413	0.0681317	0.54509
POM121L1P	0.38641	0.815976	0.847963	0.962278	0.33591
PSMC1P11	1.25096	0.815006	0.555717	1.46659	0.142489	0.653208
OR52I1	8.23667	0.814262	0.334429	2.43478	0.0149009	0.338609
SLC6A13	5.70891	0.81353	0.449696	1.80907	0.0704409	0.546144
ZFP64P1	1.04393	0.812307	0.503195	1.6143	0.106463	0.602353
MS4A18	19.3812	0.812254	0.556409	1.45981	0.144341	0.657087
KRT18P16	0.922277	0.812043	0.551533	1.47234	0.14093	0.651474
MIR454	6.82074	0.811768	0.30601	2.65275	0.00798397	0.269024
IFNA16	0.199524	0.811762	1.2571	0.645742	0.518446
CDKN2B	32.0638	0.810432	0.236399	3.42823	0.000607524	0.104781
TSPEAR-AS2	1.92095	0.810058	0.59455	1.36247	0.173049	0.688053
RN7SKP299	0.346599	0.809853	0.657729	1.23129	0.218215
PTN	474.727	0.809508	0.331616	2.4411	0.0146424	0.33758
PSMA2P2	2.77835	0.808706	0.341069	2.37109	0.0177357	0.354585
DUSP26	1.0178	0.807163	0.67981	1.18734	0.235095	0.742238
MEAF6P1	0.211891	0.80697	0.933468	0.864486	0.387321
MIR2052HG	20.8926	0.805826	0.489901	1.64488	0.0999952	0.592432
HDHD2	2.16622	0.804937	0.356447	2.25822	0.0239318	0.396631
SLC39A2	1.18349	0.803877	0.492642	1.63177	0.102728	0.597106
LINC02595	0.387896	0.803713	0.704608	1.14065	0.254014
LINC00384	0.148451	0.802452	1.41623	0.566612	0.570978
LRRC57P1	0.126747	0.801525	2.47996	0.3232	0.746544
SLC9A2	149.787	0.801386	0.432038	1.8549	0.0636111	0.53528
NRBF2P1	0.872227	0.800991	0.869452	0.92126	0.356915	0.816907
NLGN4Y	1.85676	0.800767	0.911713	0.878311	0.379775	0.827825
SPTLC1P4	0.731294	0.799845	0.464314	1.72264	0.0849538
MIR6815	0.167916	0.799029	1.15759	0.690254	0.490035
INA	0.201606	0.798673	1.08567	0.73565	0.461944
MIR1255A	8.58533	0.79864	0.278392	2.86876	0.00412081	0.211805
NAALADL2-AS3	0.240314	0.798625	0.899053	0.888297	0.374381
SINHCAFP1	13.1147	0.797269	0.269058	2.96318	0.00304476	0.185526
MIR1244-3	0.289696	0.796932	1.09728	0.726283	0.467666
RN7SL672P	0.227303	0.796572	0.844636	0.943095	0.345632
C1orf195	122.18	0.796417	0.223152	3.56895	0.000358415	0.0810884
RPL23AP40	0.122739	0.796179	1.52985	0.52043	0.602764
PCDH11X	40.6459	0.796062	0.432565	1.84033	0.0657199	0.541193
SMR3B	29.0475	0.79595	0.758353	1.04958	0.293913	0.785378
RPL35P1	0.329008	0.795128	0.593991	1.33862	0.180695
ARMT1	952.787	0.79499	0.259343	3.0654	0.00217377	0.167201
RN7SKP79	0.171936	0.794971	1.1507	0.690859	0.489654
ABCA4	314.409	0.794792	0.332845	2.38787	0.0169462	0.351646
HMGN2P22	0.678404	0.794784	0.48519	1.63809	0.101403
NOP56P2	0.375852	0.794649	0.786752	1.01004	0.312477
SAR1AP3	1.00318	0.793972	0.411383	1.93001	0.053606	0.504175
ATP8A2P2	0.580137	0.793838	0.558494	1.42139	0.155203
RN7SL836P	0.11791	0.79364	1.39205	0.570122	0.568595
LINC02284	0.127829	0.793538	1.25809	0.630747	0.528206
CLEC4A	3.77176	0.793428	0.305457	2.59751	0.00939031	0.286541
OR52I2	1.97676	0.793349	0.458577	1.73002	0.083626	0.564347
SPDYE17	20.5362	0.793237	0.429742	1.84584	0.0649148	0.53897
MIR944	0.360617	0.792739	0.770524	1.02883	0.303559
PRRT4	4.6277	0.792563	0.430992	1.83893	0.0659259	0.541193
RNU5E-4P	0.18569	0.792456	1.2414	0.638356	0.523242
AZGP1P2	7.82911	0.792011	0.526238	1.50504	0.132313	0.640344
RPL12P21	1.99895	0.79133	0.387958	2.03973	0.0413771	0.472055
WT1-AS	6.2991	0.78989	0.658936	1.19874	0.230631	0.738237
RPL7P29	0.134917	0.789707	1.5177	0.520332	0.602832
SYCP2	3102.49	0.78924	0.317418	2.48644	0.0129028	0.318899
OR10A7	0.270748	0.789026	1.56965	0.502678	0.615191
ATP1A3	5.08556	0.788058	0.352646	2.2347	0.0254371	0.406397
PKIA-AS1	0.260479	0.78726	0.929892	0.846614	0.39721
RSPO2	0.191685	0.786754	1.2771	0.616045	0.537865
SLC22A25	6.82017	0.786495	0.368622	2.13361	0.0328751	0.439691
ALPP	0.219695	0.78622	1.26087	0.623555	0.53292
C20orf203	2.06096	0.785972	0.36522	2.15205	0.0313935	0.43181
IGLV3-21	470.521	0.785819	0.386157	2.03497	0.0418536	0.472655
MAPK6P2	0.11631	0.785685	1.90286	0.412898	0.679681
HMGN1P33	0.110614	0.785603	1.70618	0.460445	0.645197
MMADHCP2	16.205	0.784029	0.261743	2.99542	0.00274066	0.180321
VDAC1P3	1.23253	0.783976	0.543531	1.44238	0.149196	0.66371
ZNF703	460.719	0.78396	0.253999	3.08647	0.00202551	0.16331
POTED	2.95421	0.783584	0.740486	1.0582	0.289964	0.783033
CALM1P1	0.240675	0.782338	0.769157	1.01714	0.309088
SHISA7	0.102739	0.782263	1.28605	0.608266	0.543011
RPS3AP40	0.503105	0.781527	0.558744	1.39872	0.161897
MAGEA7P	0.225992	0.781208	1.0758	0.726166	0.467737
TNNT1	181.993	0.780971	0.544617	1.43398	0.151578	0.664681
XDH	901.178	0.780117	0.348813	2.23649	0.0253197	0.405037
RNF2P1	5.25577	0.780094	0.428634	1.81995	0.0687662	0.54509
CLCA2	2221.76	0.779496	0.583268	1.33643	0.181409	0.699016
RPL21P17	1.47167	0.779344	0.397769	1.95929	0.0500788	0.497075
MYLKP1	2.61281	0.779141	0.413107	1.88605	0.0592879	0.520995
ADIG	0.851576	0.778703	0.55262	1.40911	0.158802	0.672096
RN7SKP198	0.133616	0.778588	1.50115	0.518663	0.603996
LINC02080	0.560374	0.77792	0.593314	1.31114	0.189809
FAM25E	1.84275	0.777859	0.366864	2.12029	0.0339816	0.446466
FAM91A2P	0.357959	0.776826	0.670424	1.15871	0.246576
TUBA8	0.566724	0.776764	0.527582	1.47231	0.140937
KCTD8	0.44694	0.776262	0.607971	1.27681	0.20167
TREX2	2.95792	0.776207	0.388827	1.99628	0.0459032	0.484843
SEPTIN7P12	5.0811	0.776186	0.274088	2.83189	0.00462737	0.220019
KCNJ10	6.94256	0.776163	0.328782	2.36072	0.0182396	0.355463
MIR340	6.74949	0.776061	0.253009	3.06732	0.00215986	0.167201
OTOGL	65.824	0.775845	0.345723	2.24412	0.0248245	0.402068
FAM24A	0.11678	0.775716	1.71778	0.451581	0.651571
WNT9A	14.0082	0.773987	0.259563	2.98189	0.00286477	0.184689
ABTB2	100.307	0.773259	0.229241	3.37313	0.000743185	0.113587
CDH2	90.5017	0.772849	0.321933	2.40066	0.0163657	0.346647
NKX2-8	0.19234	0.772815	1.08468	0.712482	0.476166
APOH	0.0758566	0.772265	2.92875	0.263684	0.792023
LINC01999	0.0963981	0.772265	2.92875	0.263684	0.792023
TFAP2D	0.0999333	0.772265	2.92875	0.263684	0.792023
SPANXN3	0.145019	0.772265	2.92875	0.263684	0.792023
FAM222A-AS1	0.0797271	0.772225	1.98424	0.38918	0.697143
IRS4	10.3738	0.772086	0.425491	1.81458	0.0695892	0.54509
MIR629	1.64321	0.772032	0.397179	1.94379	0.0519211	0.500564
PRO1804	0.242823	0.771408	0.787072	0.980099	0.327037
CASQ1	79.1994	0.770737	0.305432	2.52343	0.0116217	0.309945
RNY4P6	0.300416	0.770289	0.764601	1.00744	0.313723
PHYHIPL	7.61946	0.76926	0.306005	2.51389	0.0119409	0.309945
PNLIPRP1	0.280179	0.769204	0.829528	0.927279	0.353782
MDH1P1	0.431568	0.769128	0.56452	1.36245	0.173057
OR7E130P	0.353373	0.76819	0.888242	0.864842	0.387125
USP17L17	0.166802	0.768076	1.68841	0.454911	0.649173
PPP1R14C	35.7078	0.767136	0.318888	2.40566	0.0161432	0.345078
LINC01152	5.69409	0.766859	0.404633	1.8952	0.0580661	0.517963
OR2A15P	1.42383	0.766819	0.435569	1.7605	0.0783233	0.558555
SLC4A10	19.0206	0.766475	0.381807	2.00749	0.0446973	0.481262
BMS1P12	0.190928	0.766081	1.25148	0.612138	0.540446
KRTAP19-8	0.215176	0.766075	0.921462	0.83137	0.405765
LINC01806	0.325228	0.765801	0.752846	1.01721	0.309054
EMX1	11.1277	0.765322	0.444765	1.72073	0.0852994	0.567115
SNORD115-17	2.74712	0.764572	0.557313	1.37189	0.170098	0.684914
AKR1C2	97.4186	0.763407	0.354328	2.15452	0.0311996	0.431094
CTXN1	13.4554	0.763316	0.327106	2.33354	0.0196198	0.366877
VSX1	11.4601	0.762611	0.437834	1.74178	0.0815464	0.562249
SAMD11	44.1344	0.762576	0.358208	2.12887	0.0332654	0.441326
STC1	384.842	0.762381	0.350752	2.17356	0.0297382	0.424879
CLEC4M	0.573632	0.762317	0.918135	0.830289	0.406375
TDGF1P7	0.956811	0.762201	0.604326	1.26124	0.207222	0.718587
ALDOA	43.2642	0.761784	0.258098	2.95153	0.00316202	0.187267
MIR587	0.0936113	0.761712	2.92876	0.26008	0.794802
SMIM2	0.646384	0.761569	0.534869	1.42384	0.154492
SATB2	280.29	0.76079	0.241579	3.14924	0.00163695	0.156261
LIPF	2.48235	0.760497	0.445466	1.7072	0.0877857	0.570635
SETP4	0.736254	0.76029	0.43473	1.74888	0.0803115
KRT35	0.348134	0.760159	0.978397	0.776944	0.437192
ZNF350-AS1	1.25827	0.759926	0.454183	1.67317	0.0942935	0.579866
GCNAP1	0.214791	0.759907	0.922368	0.823865	0.410016
RAG2	0.213451	0.75984	1.16052	0.654742	0.512634
NOL8P1	0.68022	0.759817	0.509894	1.49015	0.136185
SOCS6P1	0.324432	0.75863	0.742026	1.02238	0.306602
ACSM5P1	1.95475	0.758521	0.748561	1.01331	0.310914	0.791949
OR11H6	0.493895	0.757442	0.792786	0.955419	0.339366
SNORD41	5.24857	0.756861	0.264731	2.85898	0.00425005	0.212775
WFDC2	286.965	0.756696	0.378088	2.00137	0.0453521	0.482288
SNORD3C	49.2	0.756575	0.240992	3.13942	0.00169281	0.156261
ATP6V1B1	16.3858	0.756267	0.356996	2.11842	0.0341395	0.446546
LINC01562	0.269653	0.756131	0.768598	0.98378	0.325224
ATRNL1	569.695	0.755425	0.384841	1.96295	0.0496517	0.495908
SNRPGP5	5.32811	0.755387	0.2812	2.6863	0.00722478	0.259351
DOCK3	184.776	0.755219	0.337652	2.23668	0.0253071	0.405037
SYT14	32.3243	0.754971	0.399289	1.89079	0.0586525	0.520939
EIF1P6	0.580207	0.753729	0.60989	1.23584	0.216517
ENTHD1	2.06354	0.753516	0.493776	1.52603	0.127003	0.633844
NDUFB8P2	14.4854	0.75339	0.223218	3.37513	0.000737813	0.113587
RPL7P1	2.29852	0.753176	0.370315	2.03388	0.0419636	0.472655
PRSS29P	2.8018	0.753153	0.606927	1.24093	0.214633	0.725206
SLC26A4-AS1	0.192972	0.753076	1.0785	0.698261	0.485014
NKX3-2	0.527563	0.75254	0.774162	0.97207	0.331016
HMGB3P27	0.716223	0.752508	1.04565	0.719658	0.471736
MYCBP2-AS2	0.336986	0.75219	0.656373	1.14598	0.251804
GCC2-AS1	1.18869	0.751696	0.536464	1.40121	0.161153	0.673396
POU2F3	91.5106	0.751349	0.243538	3.08514	0.00203454	0.16331
S100A7	324.308	0.750749	0.680945	1.10251	0.270239	0.767617
FBXO36P1	0.642962	0.750675	0.583394	1.28674	0.198185
OR10Q1	0.555676	0.750006	1.03155	0.727067	0.467185
HKDC1	4.75028	0.749883	0.448063	1.67361	0.0942068	0.579866
RNA5SP141	40.3737	0.749723	0.279049	2.68671	0.00721596	0.259351
CBWD4P	51.6126	0.749442	0.349311	2.14548	0.0319143	0.434009
INSM2	0.489254	0.749318	0.628886	1.1915	0.233457
CHP2	0.937664	0.749043	0.840157	0.891551	0.372634	0.822799
C17orf67	22.0831	0.748922	0.235025	3.18656	0.00143978	0.15278
MIR580	0.196934	0.748574	1.49848	0.499555	0.617388
CCDC144A	1.54854	0.748341	0.526742	1.4207	0.155405	0.669016
NEFH	191.361	0.748241	0.218446	3.42529	0.000614154	0.104781
NIFKP3	0.175709	0.747756	0.989716	0.755526	0.449933
RSL24D1P9	0.485255	0.747668	0.542629	1.37786	0.168246
HPCA	4.25602	0.747216	0.395886	1.88745	0.0590992	0.520995
GAPDHP23	0.210181	0.747169	1.1414	0.654605	0.512722
CCDC75P1	4.55279	0.747152	0.463867	1.6107	0.107245	0.603465
SNORD116-10	1.23287	0.747077	0.404215	1.84822	0.0645706	0.537557
RN7SL192P	0.236835	0.746792	0.828525	0.901351	0.367402
PGAM1P11	0.153701	0.746485	1.0647	0.70112	0.483228
PDCL3P7	0.215297	0.746385	0.973224	0.76692	0.443129
PDE8B	2.30124	0.746289	0.417276	1.78848	0.0736993	0.552155
LLPHP3	1.05547	0.74605	0.534112	1.3968	0.162472	0.675481
MIR1302-4	0.218114	0.745503	0.996556	0.748079	0.454412
DMRTA1	23.3803	0.744876	0.406146	1.83401	0.0666526	0.543676
PDZK1IP1	169.003	0.744404	0.321695	2.31401	0.0206674	0.373342
ASB4	3.69985	0.744127	0.427946	1.73883	0.0820641	0.562902
HTR1A	0.346126	0.743559	0.793868	0.936629	0.34895
SEPTIN7P3	1.50844	0.743354	0.395647	1.87883	0.0602679	0.523055
SCARNA8	312.059	0.743331	0.223234	3.32982	0.000869007	0.123032
IGHV1OR21-1	0.913763	0.74327	0.814443	0.912611	0.361447	0.819635
LY6D	0.499755	0.742875	0.770584	0.964043	0.335025
TRAJ39	2.69438	0.742817	0.528502	1.40551	0.159869	0.672664
SNORD115-39	10.8123	0.742786	0.483466	1.53638	0.124446	0.630283
TM4SF18	557.611	0.742609	0.352741	2.10525	0.0352693	0.448785
BORCS6	6.08721	0.742604	0.279095	2.66076	0.0077965	0.264875
OR13C9	0.899759	0.742318	0.523269	1.41862	0.156011	0.669016
LINC02754	0.219255	0.742287	0.85583	0.86733	0.385761
RNU6-107P	0.208174	0.742259	0.990152	0.749641	0.453471
PI3	11.5576	0.742101	0.559257	1.32694	0.184528	0.700908
HMGB1P5	7.96501	0.742091	0.296902	2.49945	0.0124386	0.314838
LINC00958	0.761164	0.741461	0.748931	0.990026	0.322161
RN7SKP37	0.183647	0.740946	0.916262	0.808661	0.41871
UNC93B3	0.536339	0.740752	0.61218	1.21002	0.22627
ATP6V1B1-AS1	0.15577	0.740709	1.15368	0.642043	0.520845
MYADML	0.279947	0.740677	0.861822	0.859433	0.390102
ZNF497-AS1	0.367495	0.740603	0.62125	1.19212	0.233215
LRRC7	13.9	0.740513	0.377319	1.96256	0.0496969	0.495958
FATE1	0.486631	0.739716	0.941051	0.786053	0.431836
RABGAP1L-AS1	0.354613	0.739408	0.649569	1.13831	0.254993
KRTAP5-11	0.548687	0.739203	0.818416	0.903211	0.366414
CYP2A13	1.50913	0.739057	0.620749	1.19059	0.233814	0.741385
LMO7-AS1	0.94494	0.738685	0.462589	1.59685	0.110299	0.607869
PRAMEF20	0.691953	0.738636	0.829875	0.890057	0.373435
ADCY8	5.48789	0.73842	0.538651	1.37087	0.170416	0.684929
HMGN2P3	2.04795	0.737825	0.433147	1.70341	0.0884921	0.572017
PTK6	106.199	0.737317	0.246016	2.99703	0.00272627	0.180321
ACHE	6.70657	0.735912	0.351835	2.09164	0.0364707	0.450401
TTLL6	5.31346	0.735635	0.469369	1.56728	0.117048	0.6205
CD164L2	7.37684	0.73477	0.40377	1.81977	0.0687937	0.54509
SNORA14A	154.204	0.734725	0.25913	2.83535	0.00457757	0.218661
MIR196A2	2.84634	0.734628	0.670531	1.09559	0.273257	0.770554
PHACTR3	16.038	0.734562	0.32806	2.23911	0.0251489	0.404821
SNORD115-34	28.8611	0.734388	0.448584	1.63712	0.101604	0.595354
SNORA70E	0.575156	0.734181	0.611329	1.20096	0.229767
TRAV18	0.471954	0.733686	0.600016	1.22278	0.221414
BOLL	4.86818	0.733543	0.420358	1.74504	0.0809773	0.560387
SPX	6.2842	0.733481	0.514073	1.4268	0.153637	0.666585
FOXI1	127.835	0.733217	0.452487	1.62041	0.105143	0.599638
HAPLN3	99.0925	0.73278	0.25475	2.87646	0.00402157	0.20961
GGT1	0.496203	0.7327	0.62962	1.16372	0.244539
OR52N3P	0.380393	0.732339	0.698142	1.04898	0.294186
MIR643	6.73074	0.731609	0.280191	2.61111	0.00902486	0.281095
ANKRD30BP1	25.7912	0.731467	0.417527	1.7519	0.0797905	0.560387
ARHGEF18-AS1	0.431069	0.731423	0.798576	0.91591	0.359714
PPIAP89	0.23198	0.7313	0.851536	0.858801	0.39045
TPT1P1	0.355634	0.730982	0.742482	0.984511	0.324864
MT-TF	0.35236	0.730317	0.617308	1.18307	0.236783
POU3F1	0.749579	0.730196	0.547026	1.33485	0.181927
KLRG2	24.8789	0.730154	0.382666	1.90807	0.0563824	0.51164
OR52P1P	0.170771	0.730143	1.34875	0.541346	0.588269
MESP1	8.29195	0.729782	0.421179	1.73271	0.0831472	0.56428
AACSP1	0.276546	0.729746	0.93303	0.782126	0.434141
ARMS2	1.32394	0.729389	0.44884	1.62506	0.104151	0.598158
FBXW12	8.45851	0.728961	0.36899	1.97556	0.0482048	0.491607
PFDN4	139.41	0.728447	0.20474	3.55791	0.000373822	0.083655
OLAH	1.35844	0.728241	0.464743	1.56698	0.11712	0.6205
RNA5SP479	0.165103	0.727278	0.978432	0.74331	0.457294
MIR6739	0.15572	0.727251	1.06351	0.683822	0.494088
SOX2	17.9411	0.727118	0.530346	1.37103	0.170367	0.684929
ZDHHC22	0.578973	0.726476	1.06108	0.684654	0.493562
MAPRE1P1	4.00844	0.726285	0.359931	2.01784	0.0436076	0.479486
LINC01285	0.510582	0.726018	0.598009	1.21406	0.224725
OR9I1	0.154719	0.725783	1.50259	0.483023	0.629079
TVP23C	46.6993	0.725638	0.204947	3.54061	0.000399207	0.0865144
RPL34P1	0.594734	0.725417	0.475712	1.52491	0.127282
TMEM86B	0.37446	0.725151	0.612014	1.18486	0.236072
SLC4A8	863.322	0.724867	0.264354	2.74204	0.00610596	0.241493
HSD3B1	3.62109	0.7243	0.436416	1.65965	0.096984	0.586391
H3P10	0.590874	0.724065	0.645534	1.12165	0.26201
OR10H3	0.122366	0.723918	1.91766	0.3775	0.705802
SIT1	7.88376	0.723852	0.385678	1.87683	0.0605415	0.523641
EPPIN	0.147089	0.723334	1.51074	0.478795	0.632085
SRSF3P5	0.145165	0.723155	1.25	0.578524	0.56291
H3P33	0.13991	0.722955	1.27374	0.567585	0.570317
HNRNPA1P67	5.16381	0.722562	0.328146	2.20195	0.0276685	0.415598
CYP2W1	4.036	0.722524	0.302762	2.38644	0.0170123	0.352148
RN7SKP103	0.130067	0.721995	1.70326	0.42389	0.671646
SNORD38A	3.27552	0.721767	0.310377	2.32546	0.0200476	0.370164
COX6CP1	0.632307	0.721389	0.538946	1.33852	0.180727
C1orf87	0.803433	0.721345	0.672189	1.07313	0.283214
PPIAP82	0.851578	0.721098	0.517413	1.39366	0.16342	0.677234
OGFOD2	14.2735	0.72073	0.22774	3.16471	0.0015524	0.154021
VCX	4.1585	0.720713	0.455365	1.58272	0.113486	0.615466
CLEC2L	1.78665	0.720552	0.626596	1.14995	0.250166	0.751361
INSIG1-DT	0.15681	0.720325	1.25565	0.573666	0.566194
HSPA8P8	4.89881	0.7202	1.04157	0.691453	0.489281	0.872521
RPS26P34	0.286422	0.720194	0.802249	0.897719	0.369335
ERI3-IT1	0.413989	0.720135	0.619285	1.16285	0.244891
PTCHD3P2	0.908263	0.720135	0.534015	1.34853	0.177488	0.693119
RNA5SP159	0.26623	0.72001	0.732111	0.983471	0.325376
OSBPL9P4	0.606339	0.719664	0.549929	1.30865	0.190654
AURKA	370.086	0.719625	0.250879	2.86841	0.00412541	0.211805
GRIN2B	25.6052	0.719483	0.34123	2.1085	0.0349882	0.448785
HNF1A-AS1	0.155969	0.719467	1.52594	0.471491	0.63729
SCARNA14	68.2537	0.719372	0.264529	2.71945	0.00653909	0.248894
MIR938	14.984	0.719236	0.242531	2.96555	0.00302146	0.185526
DUTP6	0.708556	0.718516	0.573836	1.25213	0.210523
SNORD89	3075.28	0.717815	0.22566	3.18096	0.00146787	0.152898
MIR606	3.27006	0.717652	0.345642	2.07629	0.0378674	0.456984
PTMAP6	0.165883	0.717608	1.23333	0.581849	0.560669
RPS20P22	9.06141	0.717427	0.303087	2.36707	0.0179296	0.355157
IL9RP4	0.130412	0.716991	1.26334	0.567536	0.57035
UBE2V1P2	32.2933	0.716964	0.273905	2.61756	0.00885602	0.278363
SNORA22B	1.73	0.715682	0.40863	1.75142	0.0798742	0.560387
TRIM53BP	0.201442	0.715497	2.9287	0.244305	0.806994
TUNAR	0.141394	0.715374	2.1197	0.337489	0.735749
KRT19P2	1.44298	0.715345	0.453493	1.57741	0.114701	0.616885
TENM3-AS1	0.126516	0.715308	1.89782	0.376911	0.70624
MIR934	0.124385	0.71522	1.68976	0.423267	0.6721
COX5BP6	2.4583	0.715156	0.324428	2.20436	0.0274988	0.415598
RNU7-119P	0.122357	0.715122	1.52321	0.469484	0.638724
MED13P1	0.128168	0.715116	1.51546	0.471882	0.637011
FMR1-AS1	0.126508	0.715001	1.37424	0.52029	0.602862
HYAL4	0.944369	0.714866	0.514349	1.38985	0.164575	0.678741
MTND2P2	0.494141	0.714577	0.504905	1.41527	0.15699
YBX1P8	0.176752	0.714311	1.14023	0.626464	0.531011
MIR221	2.00165	0.713854	0.402725	1.77256	0.0763017	0.55681
LIPG	82.559	0.713658	0.328985	2.16928	0.0300617	0.42566
EIF1P3	0.902024	0.713039	0.503616	1.41584	0.156823	0.669975
TBATA	2.09523	0.712828	0.552506	1.29017	0.19699	0.710062
PURPL	0.0815585	0.712382	2.00188	0.355857	0.721948
FAM225B	0.111525	0.712296	1.53886	0.462872	0.643456
DLG2-AS2	0.355182	0.712275	0.632964	1.1253	0.260462
KYNU	982.84	0.712061	0.379215	1.87773	0.0604188	0.523517
SIDT1-AS1	0.510716	0.711846	0.578812	1.22984	0.218757
CLDN3	89.0458	0.711705	0.236272	3.01222	0.00259341	0.179035
DDHD2	1289.01	0.711208	0.194102	3.6641	0.000248214	0.0713327
AIF1L	160.651	0.711188	0.27296	2.60546	0.00917501	0.284305
OR3A4P	0.345314	0.711025	0.772957	0.919876	0.357637
OR5H15	0.235171	0.710983	1.41753	0.501564	0.615974
NSD3	3052.61	0.709768	0.195718	3.62649	0.000287299	0.0739147
CARD9	71.8878	0.709715	0.279235	2.54164	0.0110334	0.302921
C17orf64	0.368362	0.709636	0.655858	1.082	0.279254
DHRS7C	0.125368	0.709008	1.71049	0.414506	0.678504
MIR887	1.09394	0.70893	0.376623	1.88233	0.0597911	0.522265
RPL12P35	3.82519	0.708527	0.352807	2.00826	0.044616	0.481262
NCOA4P2	0.119076	0.708151	1.90742	0.371261	0.710443
FLYWCH1P1	0.268464	0.708145	1.97227	0.359051	0.719557
GATD3A	12.2443	0.70808	0.706285	1.00254	0.316082	0.795051
BEND6	24.9502	0.707772	0.27614	2.56309	0.0103745	0.298513
LINC00893	1.43518	0.707763	0.376484	1.87993	0.0601179	0.522267
SCARNA10	0.529387	0.707744	0.526784	1.34352	0.179104
XKR9	25.1709	0.707685	0.310595	2.27848	0.022698	0.388774
MIR617	3.07644	0.707672	0.407339	1.73731	0.082333	0.563277
OR2A1-AS1	0.180634	0.70759	1.07586	0.6577	0.510731
LIPK	3.89465	0.707165	0.468461	1.50955	0.131158	0.637762
DPY19L2P4	12.6267	0.706761	0.408536	1.72999	0.0836329	0.564347
PPP1R3D	10.3023	0.706596	0.257163	2.74766	0.00600226	0.240417
HEXD-IT1	0.917027	0.706027	0.410036	1.72186	0.085094	0.566802
SMIM23	2.31156	0.705917	0.505767	1.39574	0.162794	0.676409
MYLK-AS2	0.123492	0.705913	1.37775	0.512367	0.608394
HOXA2	103.006	0.705394	0.316166	2.23109	0.0256752	0.406616
PATE1	1.94063	0.704959	0.408835	1.72431	0.0846514	0.564938
HOXD12	0.408333	0.704816	1.18091	0.596842	0.550613
AP1S3	30.2243	0.704743	0.227515	3.09757	0.00195116	0.161481
ZNF469	1272.54	0.704703	0.196951	3.57807	0.000346147	0.0800728
EIF4E2P1	15.2854	0.704431	0.253333	2.78066	0.00542487	0.232198
TCF15	1.37303	0.704159	0.490907	1.4344	0.151457	0.664681
CDC26P1	1.55387	0.704086	0.375548	1.87482	0.060817	0.52499
GLP2R	2.10294	0.703699	0.42937	1.63891	0.101232	0.595354
TLX2	2.67882	0.703656	0.502463	1.40041	0.16139	0.673915
NKX2-6	0.466986	0.703506	1.01255	0.694789	0.487187
KRT8P49	1.39608	0.70285	0.436201	1.6113	0.107114	0.603465
GAPDHP59	5.44396	0.70205	0.274827	2.55451	0.0106336	0.299898
LINC01039	0.144727	0.701891	2.92875	0.239655	0.810598
OR4A42P	0.0874303	0.701891	2.92875	0.239655	0.810598
MIR548I3	0.120753	0.70189	2.87806	0.243876	0.807327
DHFRP6	0.0886406	0.701882	2.58401	0.271625	0.78591
SLC9B1P2	0.0930093	0.701882	2.56018	0.274153	0.783967
RN7SL724P	0.0956076	0.701876	1.56538	0.448375	0.653883
VENTXP2	0.072662	0.701871	2.30205	0.30489	0.76045
RPS3AP54	0.0782532	0.70187	2.27415	0.30863	0.757603
NTAN1P1	0.0892292	0.701867	2.23525	0.313999	0.753521
LINC02046	0.0895203	0.701867	2.23082	0.314624	0.753048
RNA5SP288	0.103078	0.701865	2.19005	0.320479	0.748605
MZB1	178.454	0.701853	0.222643	3.15238	0.00161948	0.156261
VN2R19P	0.092709	0.701847	1.95212	0.359531	0.719198
RNU6-268P	0.0955695	0.701847	1.94444	0.360951	0.718136
CEP164P1	0.0747084	0.70183	1.78178	0.393892	0.69366
RNU6-141P	0.0876382	0.701826	1.74743	0.401632	0.687955
BANF2	0.112587	0.701819	1.6956	0.413906	0.678943
MTCYBP35	0.304752	0.701771	0.678482	1.03433	0.300984
RPF2P1	0.492583	0.701746	0.509386	1.37763	0.168317
AK4P4	0.328475	0.701716	0.606149	1.15766	0.247002
FRMD6-AS1	0.720511	0.701471	0.456061	1.53811	0.124022
KRT6A	291.116	0.700885	0.430795	1.62696	0.103746	0.598158
CLDN4	151.217	0.700734	0.22743	3.0811	0.00206239	0.16331
FFAR2	10.3268	0.700392	0.386937	1.81009	0.0702814	0.546144
PACSIN1	19.7313	0.700214	0.298641	2.34467	0.0190439	0.362363
GDPD2	9.67625	0.70019	0.332004	2.10898	0.0349461	0.448785
RPL3P5	0.898813	0.699557	0.545652	1.28206	0.199823	0.712866
ASB5	0.283025	0.699386	0.906426	0.771587	0.440359
MIR320D1	2.2888	0.699368	0.396476	1.76396	0.0777387	0.558555
RN7SKP219	0.229076	0.699325	0.77894	0.897791	0.369297
TCF21	0.405409	0.699155	0.808696	0.864546	0.387288
EEF1A1P34	0.077499	0.698897	1.99847	0.349715	0.726552
FAM47A	3.22182	0.698797	0.338433	2.0648	0.038942	0.4613
MIR616	28.7051	0.698428	0.220881	3.16201	0.00156685	0.154021
KLK7	84.1847	0.698307	0.322087	2.16807	0.0301536	0.425804
LINC01956	1.53155	0.697885	0.715825	0.974937	0.329591	0.80427
CHCHD2P9	0.467161	0.697851	0.528226	1.32112	0.186461
GGACT	1.95654	0.697804	0.338855	2.0593	0.0394658	0.463768
KRT8P30	1.14932	0.697631	0.459149	1.5194	0.128662	0.637267
BIRC5	63.7357	0.697467	0.323806	2.15396	0.031243	0.431094
MIR32	3.96378	0.697436	0.317141	2.19914	0.0278682	0.416898
ATP5MGP4	0.254148	0.696527	0.884484	0.787496	0.430992
DDX11-AS1	0.153281	0.696205	1.00614	0.691954	0.488966
SNORD99	24.0214	0.695936	0.211714	3.28715	0.00101206	0.13373
GAL3ST1	4.97638	0.6957	0.319306	2.17879	0.0293474	0.4243
GPR88	2.91317	0.69558	0.529962	1.31251	0.189348	0.703792
VAT1L	9.04935	0.694562	0.454221	1.52913	0.126232	0.632824
RNF152	68.6356	0.69439	0.203033	3.42009	0.000626	0.104781
MRM2	0.626967	0.694355	0.494805	1.40329	0.16053
SAP30-DT	0.450543	0.694289	0.556154	1.24838	0.211894
CLEC2A	0.211328	0.694001	1.06482	0.651755	0.514559
MORF4L2P1	0.213978	0.693927	1.05847	0.655591	0.512087
TFPI2	207.064	0.693806	0.521208	1.33115	0.18314	0.700835
ZSCAN1	23.1594	0.693779	0.291808	2.37752	0.0174294	0.353629
HMX2	0.313016	0.693616	1.04722	0.662339	0.507754
LINC02747	0.257094	0.693466	0.971081	0.714118	0.475154
RPL35AP37	0.180742	0.693257	1.0062	0.688986	0.490832
FZD9	0.817929	0.693096	0.6142	1.12845	0.259128
AMMECR1LP1	3.0901	0.691998	0.459543	1.50584	0.132108	0.640172
LINC02875	1.86743	0.69121	0.43798	1.57818	0.114525	0.616738
THAP12P2	1.02849	0.691184	0.579545	1.19263	0.233013	0.740435
TNPO1P3	0.743746	0.690821	0.471781	1.46428	0.143117
RN7SL587P	0.246819	0.690755	0.692666	0.997242	0.318647
ITGB1-DT	0.0833267	0.690532	2.24062	0.308188	0.757939
TUBB3P2	0.0767755	0.690532	2.2673	0.304562	0.7607
C7orf33	0.0726241	0.690532	2.28591	0.302082	0.762589
CICP25	0.055913	0.690531	2.37623	0.290599	0.771358
RPS24P14	0.0707567	0.690528	2.6588	0.259714	0.795084
NF1P3	0.068431	0.690528	2.67334	0.258302	0.796174
RN7SL395P	0.0478726	0.690527	2.8379	0.243323	0.807755
PRAMEF15	0.0687666	0.690526	2.92877	0.235773	0.813609
UCHL1-AS1	0.051817	0.690526	2.92877	0.235773	0.813609
LINC01299	0.0924196	0.690526	2.92877	0.235773	0.813609
LINC02588	0.0473422	0.690526	2.92877	0.235773	0.813609
MIR518D	0.162702	0.690526	2.92877	0.235773	0.813609
OR6C68	0.120849	0.690526	2.92877	0.235773	0.813609
IGLJ7	0.0802936	0.690526	2.92877	0.235773	0.813609
PPP1R3C	368.078	0.690486	0.306292	2.25434	0.0241748	0.398014
LINC01389	0.242374	0.690238	0.82148	0.840237	0.400775
IL21	0.24205	0.689519	1.157	0.595955	0.551205
UGT1A12P	0.244851	0.689141	1.48931	0.462724	0.643562
BDNF	32.0951	0.688544	0.228458	3.01387	0.00257937	0.178801
NSA2P4	1.85148	0.686559	0.410724	1.67158	0.0946071	0.580093
MIR7-3HG	1.35711	0.686242	0.474561	1.44606	0.148161	0.662253
PGGHG	1274.5	0.685718	0.329244	2.08271	0.037278	0.453325
RPS15AP29	12.1504	0.685577	0.196607	3.48703	0.00048841	0.0971844
NEUROD2	2.49094	0.6853	0.491339	1.39476	0.163089	0.676409
LINC02611	0.721407	0.685061	0.79097	0.866102	0.386434
LSM1	67.6422	0.68502	0.194077	3.52963	0.000416137	0.089244
PYGL	1217.57	0.684957	0.257307	2.66202	0.00776729	0.264757
RTN4RL1	60.3281	0.684848	0.241048	2.84113	0.00449542	0.217783
MIR4648	0.414194	0.684543	0.962075	0.711527	0.476758
SCAMP1-AS1	1.05939	0.684396	0.371914	1.8402	0.0657388	0.541193
PAX8	158.869	0.684133	0.352544	1.94056	0.0523114	0.500564
LINC01906	0.682624	0.684084	0.699148	0.978454	0.32785
RAD52P1	0.838398	0.682884	0.747587	0.913451	0.361005	0.819085
IQCF1	0.466709	0.68272	0.57883	1.17948	0.238206
MIR302B	0.232344	0.682566	0.909382	0.750582	0.452904
MAG	12.4038	0.68235	0.439056	1.55413	0.120154	0.624235
ATP1A4	57.8564	0.681857	0.33442	2.03893	0.0414575	0.472055
DUSP5	345.926	0.680992	0.188527	3.61217	0.000303647	0.0753192
EME2	144.102	0.680527	0.237615	2.86399	0.00418338	0.212392
CXCL11	22.7757	0.680492	0.427099	1.59329	0.111096	0.608881
SNORA71B	742.844	0.680389	0.214231	3.17596	0.00149342	0.153733
AMTN	2.69953	0.680059	0.739198	0.919995	0.357575	0.817253
SPESP1	35.5459	0.680003	0.401081	1.69543	0.0899941	0.5738
OR52N5	15.1098	0.679828	0.522107	1.30208	0.192887	0.706669
L3MBTL4-AS1	0.588436	0.679615	0.543816	1.24971	0.211404
BNIP5	0.974082	0.679607	0.535512	1.26908	0.204413	0.716724
MIR4668	0.216174	0.679211	0.721117	0.941887	0.346251
TSIX	1.2716	0.679056	0.414613	1.63781	0.101462	0.595354
LINC00562	0.384803	0.679005	0.605586	1.12124	0.262188
OR5B17	0.203651	0.678921	1.8456	0.36786	0.712978
SNORD114-5	1.57581	0.678837	0.488638	1.38924	0.164759	0.679151
OR9Q2	0.246723	0.67865	0.922402	0.735742	0.461888
OR14C36	0.210942	0.67855	1.09048	0.622247	0.533779
OR8S1	0.680519	0.678282	0.589903	1.14982	0.250218
RNU6-549P	0.189413	0.678212	1.50308	0.451216	0.651834
OLA1P3	0.193984	0.678196	1.49735	0.452931	0.650599
TCP10L	0.499193	0.678155	0.514667	1.31766	0.187618
SLC26A4	51.3006	0.677652	0.23732	2.85544	0.00429774	0.213685
HOXA3	13.9534	0.67743	0.308564	2.19543	0.0281331	0.41792
RPL32P12	0.154663	0.677386	1.27436	0.53155	0.595038
NAT16	0.176017	0.677313	1.25892	0.538012	0.590569
ADGRD2	85.5586	0.677291	0.53269	1.27145	0.203567	0.71667
KCNC1	6.83811	0.676827	0.320495	2.11182	0.0347018	0.448785
BCKDHA	5.9886	0.676764	0.267423	2.53069	0.011384	0.307682
ZDHHC20-IT1	0.20512	0.676152	1.00023	0.675994	0.499044
HOTAIRM1	0.271171	0.675679	0.845567	0.799084	0.424242
GLTPD2	2.94818	0.675619	0.27389	2.46675	0.0136345	0.327594
PCDH11Y	0.195892	0.675405	1.37802	0.490128	0.624043
RN7SL610P	0.181739	0.675331	0.978603	0.690097	0.490133
DPPA4	4.2775	0.675112	0.36258	1.86197	0.0626072	0.531764
CENPN-AS1	0.186593	0.675007	1.16728	0.578274	0.563079
TOP3BP1	0.462487	0.674843	1.3189	0.51167	0.608882
TARID	0.478437	0.674539	0.780888	0.86381	0.387692
EMBP1	11.3719	0.67452	0.300456	2.24499	0.0247686	0.402068
SNPH	66.7088	0.67361	0.30098	2.23805	0.0252176	0.404977
NRG1	182.665	0.672818	0.287918	2.33684	0.0194477	0.365653
FOXD3	12.8318	0.672091	0.560681	1.1987	0.230643	0.738237
SNORA49	3056.7	0.671931	0.215473	3.1184	0.00181834	0.158627
NKX2-5	1.35618	0.671229	0.591493	1.13481	0.256457	0.757382
TMEM132D	0.182844	0.670674	1.25444	0.53464	0.592899
OR2AJ1	1.36793	0.670201	0.442926	1.51312	0.130249	0.637762
MIR124-3	0.279318	0.670119	0.790957	0.847225	0.39687
RN7SKP16	0.27748	0.670081	0.662156	1.01197	0.311553
MMP17	55.5488	0.669784	0.285484	2.34613	0.0189693	0.361277
RPL23AP46	0.267127	0.669761	0.814371	0.822427	0.410834
SLITRK4	27.7648	0.668866	0.271858	2.46035	0.0138802	0.329223
SLC12A5	4.46363	0.668208	0.29939	2.2319	0.0256219	0.406397
MEI4	0.189322	0.667898	1.24478	0.53656	0.591571
PGLYRP4	1.78341	0.667721	0.722379	0.924336	0.355311	0.816122
BRINP1	64.3228	0.667685	0.297536	2.24404	0.0248295	0.402068
LINC02481	0.218302	0.667602	1.14509	0.583013	0.559885
SNORD13	1900.44	0.667512	0.22425	2.97664	0.00291425	0.185526
EIF4EBP1	145.757	0.667019	0.249793	2.67028	0.0075787	0.26005
H3P42	1.52725	0.666761	0.403257	1.65344	0.0982413	0.588647
TRPM5	2.12259	0.666752	0.457576	1.45714	0.145078	0.658235
MIR320C1	20.3962	0.666348	0.222606	2.99339	0.00275894	0.180321
INCA1	107.193	0.665913	0.16444	4.04958	5.13103e-05	0.026144
IGF2BP2-AS1	3.21854	0.665698	0.440139	1.51247	0.130414	0.637762
CEROX1	214.14	0.665658	0.2782	2.39273	0.0167236	0.349904
AMY1B	0.551488	0.665624	0.999337	0.666066	0.505369
CYP51A1	13.6333	0.665573	0.252467	2.63627	0.00838218	0.272367
SCEL	14.2997	0.665376	0.722956	0.920355	0.357387	0.817253
STK32B	176.516	0.665321	0.333503	1.99495	0.0460484	0.484843
COX6B2	0.401924	0.665226	1.06451	0.624911	0.532029
SNORD111	9.52024	0.665033	0.264519	2.51412	0.011933	0.309945
FAM90A24P	0.837607	0.664696	1.39949	0.474956	0.634818	0.922181
TUBA5P	16.1523	0.664383	0.349418	1.9014	0.05725	0.514278
RPSAP60	0.186778	0.664205	1.38596	0.47924	0.631768
ADGRF4	12.4355	0.663897	0.422926	1.56977	0.116469	0.6204
NPM1P22	1.03271	0.663762	0.464304	1.42958	0.152837	0.666585
SNORD115-10	17.2443	0.663536	0.451388	1.46999	0.141564	0.65183
LINC01569	1.23541	0.66284	0.379029	1.74879	0.080328	0.560387
STOML3	1.05208	0.662755	0.718438	0.922494	0.356271	0.816158
ARHGAP15-AS1	0.16422	0.662521	1.08636	0.609855	0.541958
MTOR-AS1	0.512801	0.662511	0.575726	1.15074	0.24984
SCD5	96.569	0.662271	0.208176	3.18131	0.00146611	0.152898
RNA5SP57	0.210219	0.66189	0.982499	0.67368	0.500515
NR5A1	1.16361	0.661847	0.56756	1.16613	0.243563	0.748006
CACNA2D1-AS1	0.230259	0.661159	0.733843	0.900954	0.367613
BTBD7P1	9.26357	0.661056	0.328978	2.00943	0.044492	0.481262
SNORA74B	4839.7	0.660772	0.192506	3.43248	0.000598089	0.104781
RNY1P13	0.173612	0.660431	1.00323	0.658305	0.510342
MIR874	0.361554	0.660395	0.891159	0.741051	0.458662
TIMM17BP1	0.169189	0.660263	1.66564	0.396402	0.691809
LDHC	11.1497	0.659926	0.435392	1.51571	0.129593	0.637762
NRG3	32.9175	0.659902	0.397736	1.65915	0.0970864	0.586423
USP12PY	0.132222	0.659581	1.26923	0.519672	0.603292
GULOP	0.136504	0.659571	1.26527	0.52129	0.602165
DPRXP1	0.170341	0.659498	1.2382	0.532626	0.594293
IGLV1-51	0.152322	0.65922	1.14848	0.573993	0.565973
OR1N2	8.44564	0.659153	0.324319	2.03242	0.0421114	0.472655
HAPLN2	1.15673	0.659069	0.456799	1.4428	0.149077	0.663371
MRPS36P1	0.385952	0.659022	0.594691	1.10817	0.267786
MXD3	37.726	0.658928	0.204364	3.22428	0.0012629	0.145254
HELZ2	496.109	0.65875	0.244496	2.69432	0.00705331	0.258387
UCKL1-AS1	2.67833	0.658643	0.371498	1.77294	0.0762389	0.55681
SNORD13E	4.84441	0.658498	0.292742	2.24941	0.0244862	0.400799
CICP18	0.526715	0.65843	0.67828	0.970736	0.33168
MAGEE2	11.9618	0.658242	0.235674	2.79301	0.00522193	0.230064
MIR6514	1.32267	0.657973	0.404678	1.62592	0.103967	0.598158
EN2	2.22705	0.65765	0.731724	0.898768	0.368776	0.822203
LINC01088	0.993455	0.657488	0.559041	1.1761	0.239555	0.745388
TSHB	2.42926	0.657375	0.404923	1.62346	0.104492	0.598436
C1orf100	5.4773	0.655769	0.340794	1.92424	0.0543242	0.506257
CHCHD3P1	7.74293	0.655481	0.43248	1.51563	0.129612	0.637762
SATB2-AS1	0.146237	0.6553	1.38018	0.474794	0.634934
ZNF232-AS1	0.263561	0.65509	0.852494	0.76844	0.442226
PRC1-AS1	3.35662	0.654972	0.349169	1.8758	0.0606822	0.524046
MIR559	1.89532	0.654882	0.450929	1.45229	0.14642	0.660362
OR51E2	4.74552	0.654532	0.411661	1.58998	0.11184	0.61056
KRT8P2	12.7718	0.654527	0.509674	1.28421	0.19907	0.711165
RNU6-155P	0.148536	0.654433	1.07615	0.608125	0.543105
LINC00997	0.958085	0.654385	0.3914	1.67191	0.0945425	0.580093
RNU6-1016P	0.750298	0.653902	0.45618	1.43343	0.151736
RPS5P8	0.644919	0.653759	0.498462	1.31155	0.189672
HMGB1P40	1.32072	0.65323	0.377759	1.72923	0.0837685	0.564347
LINC01159	0.508488	0.653102	1.09973	0.593874	0.552597
RPS12P27	0.675293	0.652948	0.596705	1.09425	0.273843
MIR557	0.177741	0.652726	1.15184	0.566684	0.570929
C6orf58	3.23848	0.652536	0.487021	1.33985	0.180294	0.697408
DNAJB6P4	0.182267	0.652221	0.978254	0.666719	0.504951
FOXE3	2.49681	0.651988	0.464575	1.40341	0.160496	0.673151
RASGRF1	80.5333	0.651706	0.375684	1.73472	0.0827905	0.563378
RPL15P14	15.3513	0.651617	0.221936	2.93606	0.00332411	0.192577
LINC02591	0.372468	0.651501	1.04638	0.622625	0.533531
RUNDC3A-AS1	0.635619	0.651026	0.684107	0.951643	0.341278
OR5M11	0.241208	0.651014	1.54445	0.421519	0.673376
SERHL2	751.1	0.650247	0.368338	1.76536	0.0775038	0.558555
SLC25A15P5	22.1815	0.649642	0.380059	1.70932	0.0873919	0.570177
SSMEM1	0.360663	0.649567	0.64297	1.01026	0.312371
FABP5P6	0.181204	0.649322	1.1454	0.566894	0.570787
RPL19P5	4.59561	0.649243	0.353557	1.83632	0.0663109	0.542246
BHMT	8.34848	0.649079	0.254581	2.5496	0.0107847	0.300878
PCMTD1P1	0.159511	0.648917	1.05323	0.616121	0.537814
MIR6851	0.175768	0.648866	0.9114	0.711944	0.476499
TRAJ53	1.2319	0.648708	0.567582	1.14293	0.253067	0.754982
TNRC18P1	135.447	0.648366	0.283459	2.28733	0.0221763	0.383444
ZNF564	34.9354	0.648076	0.207495	3.12333	0.00178816	0.156658
LINC01137	0.392946	0.647944	0.632022	1.02519	0.305272
MIR181B1	0.728764	0.647753	0.698616	0.927193	0.353826
PPP1R16A	144.208	0.647589	0.204747	3.16288	0.00156219	0.154021
GATA3	15859.9	0.646695	0.2617	2.47113	0.0134686	0.326225
MIR647	15.2981	0.646372	0.236946	2.72793	0.00637331	0.246539
NUDT14	69.7633	0.64627	0.201427	3.20845	0.00133452	0.149352
FSHB	0.351684	0.646104	0.728104	0.887379	0.374875
MIR603	26.342	0.646052	0.239195	2.70094	0.00691445	0.255574
RAMP1	64.0082	0.645649	0.369235	1.74861	0.0803581	0.560387
TRAV19	4.43041	0.645286	0.397422	1.62368	0.104444	0.598436
PPP1R14D	5.24853	0.645252	0.293095	2.20151	0.0276999	0.415598
DISC1FP1	0.0828437	0.645123	2.9287	0.220276	0.825656
LINC02620	0.137186	0.645003	2.1348	0.302138	0.762547
KRTAP9-1	0.148894	0.644996	2.10657	0.306183	0.759465
OR10H5	0.134946	0.644981	1.38752	0.464845	0.642043
SNORD70	9.60464	0.644967	0.20197	3.19338	0.00140616	0.151884
LINC01429	0.116076	0.644943	1.92508	0.335022	0.737608
HSPB3	0.145693	0.644922	1.86707	0.345419	0.72978
GS1-279B7.1	0.125284	0.64485	1.69902	0.379543	0.704285
GH2	0.128986	0.644849	1.6983	0.379704	0.704165
KIF26B-AS1	0.102631	0.644774	1.56416	0.412217	0.68018
RPL7P16	1.04162	0.644764	0.38477	1.67571	0.0937943	0.578848
FCGRT	679.123	0.644609	0.229266	2.81162	0.00492923	0.224404
NACAP5	0.159326	0.644601	1.34937	0.477705	0.63286
MIR210	0.210035	0.64457	1.31865	0.48881	0.624976
IGLV3-9	52.7373	0.644454	0.365961	1.76099	0.0782395	0.558555
FXNP2	3.97302	0.644352	0.392134	1.6432	0.100343	0.593807
HNRNPDP1	5.3131	0.643637	0.25531	2.521	0.0117022	0.309945
VSNL1	40.6545	0.643614	0.292799	2.19814	0.0279391	0.416898
DDIT4	167.953	0.643598	0.214337	3.00273	0.00267567	0.180321
CLDN9	1.29318	0.643525	0.412336	1.56068	0.118599	0.622163
UCP1	18.2319	0.643107	0.328938	1.9551	0.0505711	0.497761
TPD52L2	704.598	0.643017	0.173024	3.71634	0.000202127	0.0630513
TRIM73	10.0321	0.642957	0.291519	2.20554	0.0274163	0.415598
MIR1250	1.0323	0.642791	0.739563	0.86915	0.384765	0.828635
ACBD7	12.4793	0.642732	0.283238	2.26923	0.0232543	0.392748
RPL5P35	0.625951	0.642565	0.510599	1.25845	0.208228
WT1	16.5809	0.642499	0.622794	1.03164	0.302241	0.787384
IFITM3P4	0.295664	0.642121	0.826793	0.776641	0.437371
LINC01976	0.0993017	0.641968	1.74579	0.367723	0.71308
VWDE	203.262	0.641902	0.266339	2.41009	0.0159486	0.343838
MTCYBP41	0.126082	0.641814	1.26	0.509378	0.610488
GDNF	1.65288	0.641797	0.492187	1.30397	0.192244	0.705991
SNORD114-11	6.4721	0.64179	0.357547	1.79498	0.0726571	0.55011
FMO3	253.603	0.641685	0.256684	2.4999	0.0124228	0.314838
NPM1P42	0.481563	0.641645	0.59788	1.0732	0.283181
LSINCT5	0.246246	0.641484	1.00518	0.638181	0.523356
HNRNPH1P2	0.455411	0.641298	0.577985	1.10954	0.267197
RPL34P21	0.614142	0.641216	0.546804	1.17266	0.240932
MIR100	0.359825	0.641031	0.802704	0.798589	0.424529
RELL2	6.26471	0.640996	0.281317	2.27855	0.0226936	0.388774
MYH7	1.57233	0.640327	0.616253	1.03906	0.298775	0.787384
MIR23B	1.93721	0.640044	0.44512	1.43791	0.150458	0.664348
OPN1LW	0.259224	0.640009	1.076	0.594803	0.551975
RIPPLY2	0.300029	0.639783	0.902648	0.708784	0.478458
KBTBD12	9.27229	0.639515	0.322095	1.98548	0.0470907	0.487691
SNORA66	178.229	0.63946	0.196782	3.2496	0.00115569	0.138925
LINC02613	1.27362	0.639453	0.463141	1.38069	0.167376	0.683572
PPP1R1AP1	0.110592	0.639357	1.40158	0.456169	0.648268
GGCTP1	0.828357	0.639015	0.474356	1.34712	0.177941	0.694246
FAM156A	0.115224	0.638776	1.55814	0.40996	0.681836
CDC20B	10.159	0.638657	0.689991	0.925602	0.354653	0.815744
FAM90A14P	0.121988	0.638364	2.18477	0.292187	0.770143
MIR374A	0.593482	0.63828	0.585165	1.09077	0.275374
RNU6-22P	0.226512	0.63803	0.969042	0.658413	0.510272
RNU6-1322P	0.122375	0.637904	1.26378	0.50476	0.613728
NF1P10	0.11125	0.6379	1.27593	0.499948	0.617112
CYCSP2	0.111374	0.637862	1.40055	0.455438	0.648794
MTRNR2L8	22.7788	0.637773	0.573689	1.11171	0.266265	0.763484
OVCH1	30.5299	0.637741	0.334055	1.90909	0.0562509	0.51164
LINC02872	0.991722	0.637584	0.472252	1.35009	0.176987	0.692226
SLC38A4	111.348	0.637427	0.187012	3.40847	0.000653272	0.107644
TUBBP3	2.72918	0.637394	0.555466	1.14749	0.251178	0.752213
IGFBPL1	2.28887	0.637367	0.650246	0.980194	0.326991	0.802943
PADI2	660.174	0.637284	0.375732	1.69611	0.0898642	0.573504
BAG4	646.88	0.637024	0.181072	3.51806	0.000434713	0.0905754
RPL26P28	0.372614	0.636998	0.603504	1.0555	0.291198
LINC01436	0.10931	0.636959	1.72623	0.368989	0.712136
GRM3-AS1	0.451006	0.636837	0.645014	0.987323	0.323484
MIR1205	6.78801	0.636709	0.256615	2.48118	0.0130947	0.32117
HPGD	286.209	0.636649	0.375434	1.69577	0.0899293	0.573564
ROS1	3.19724	0.636639	0.524783	1.21315	0.225073	0.73341
SLC6A4	141.103	0.636485	0.598571	1.06334	0.287627	0.781486
SPTBN1-AS1	0.345621	0.63638	0.635237	1.0018	0.316441
LIN7B	17.856	0.636375	0.220198	2.89001	0.00385232	0.204173
ADCY10	98.2118	0.63593	0.275503	2.30825	0.020985	0.376324
RN7SL81P	0.248842	0.635802	0.892768	0.712169	0.47636
STAR	41.5083	0.635457	0.220412	2.88304	0.0039386	0.20633
SNORA11	1714.02	0.635267	0.251044	2.5305	0.01139	0.307682
ZP1	6.45511	0.634745	0.297714	2.13206	0.0330017	0.439766
PIRT	1.09977	0.634503	0.484022	1.3109	0.189892	0.704761
HSPE1P9	0.480105	0.634392	0.630266	1.00655	0.314152
WHSC1L2P	2.47685	0.633673	0.306653	2.06641	0.0387893	0.4613
KRT18P22	0.646802	0.633567	0.491221	1.28978	0.197127
MESTP2	0.11196	0.633391	1.39978	0.452492	0.650914
PRKAR2B-AS1	0.744913	0.633186	0.542498	1.16717	0.243143
SETP2	0.875783	0.632581	0.420668	1.50375	0.132645	0.640753
NPTX2	3.19553	0.63225	0.481676	1.3126	0.189316	0.703792
LINC00856	0.262266	0.631989	1.1957	0.528553	0.597115
OR7E24	0.119273	0.631516	2.92875	0.215626	0.829279
RNA5SP397	0.0950202	0.631473	1.9562	0.322806	0.746842
RNU4-38P	0.0907641	0.63145	1.74706	0.361436	0.717773
RNA5SP282	0.090795	0.63145	1.74699	0.361451	0.717762
MIR422A	0.10306	0.631447	1.72068	0.366974	0.713638
AADACL4	0.104493	0.631447	1.71785	0.367579	0.713187
LINC02696	0.104728	0.631447	1.7174	0.367677	0.713114
LINC00691	0.111855	0.631445	1.70402	0.370562	0.710963
SMIM10L2B-AS1	0.127646	0.631441	1.67771	0.376372	0.706641
CLUHP10	0.0935599	0.631422	1.56211	0.404211	0.686058
RNU4-40P	0.0968051	0.631421	1.55612	0.405766	0.684914
EGILA	0.10808	0.631417	1.53702	0.410806	0.681215
TAS2R40	4.16973	0.631412	0.35396	1.78385	0.0744474	0.554714
ASB11	1.73999	0.630801	0.465712	1.35449	0.175581	0.69065
LINC01224	0.178126	0.630414	1.17225	0.537779	0.59073
IGLV3-29	2.11092	0.63012	0.751073	0.838959	0.401492	0.835728
OR52H2P	0.4967	0.629991	0.645298	0.976279	0.328926
TLCD3B	16.1086	0.629944	0.359233	1.75358	0.0795022	0.560387
TYRP1	5.18903	0.629704	0.361465	1.74209	0.0814927	0.562069
RPS3AP39	3.86326	0.62933	0.317869	1.97984	0.047721	0.490377
LRRC63	26.807	0.628941	0.288134	2.1828	0.0290502	0.423274
CFAP92	187.829	0.628592	0.222714	2.82242	0.0047663	0.221509
RN7SKP58	0.091942	0.628572	1.56519	0.401594	0.687983
RN7SL350P	0.1178	0.628553	1.69361	0.371132	0.710539
LINC02606	0.104524	0.62855	1.7178	0.365905	0.714436
MIR500B	0.129547	0.628512	2.13302	0.294658	0.768255
RPS26P45	0.110614	0.628508	2.17961	0.288358	0.773073
ZNF92	3688.54	0.628288	0.246455	2.5493	0.0107939	0.300878
DELEC1	1.51954	0.627975	0.690735	0.90914	0.363276	0.820709
WNK4	1469.8	0.627734	0.344275	1.82335	0.0682501	0.54509
GABRG1	0.341607	0.627473	0.750238	0.836366	0.402949
ZIM2	20.0445	0.627358	0.414455	1.51369	0.130103	0.637762
BLOC1S6P1	0.24829	0.627279	0.81478	0.769875	0.441374
MIR185	0.25278	0.62687	0.828843	0.756319	0.449458
MIR873	0.303204	0.626797	0.977463	0.641249	0.521361
RPL7AP34	0.900821	0.626188	0.482131	1.29879	0.194015	0.707143
SNORA30	11.8995	0.625858	0.251351	2.48997	0.0127752	0.31786
LETM2	113.866	0.625333	0.211205	2.96079	0.0030685	0.185526
SUGCT-AS1	0.409107	0.625325	0.654987	0.954713	0.339723
CLUL1	52.6619	0.624779	0.261483	2.38937	0.0168772	0.351332
MIR661	0.743553	0.624566	0.469587	1.33003	0.183507
HNRNPA1P30	0.205386	0.624556	1.15523	0.540635	0.588759
RPL38P3	0.574978	0.624441	0.543242	1.14947	0.250361
SLC26A9	2.78851	0.62424	0.50546	1.23499	0.216833	0.727298
THEG	7.19459	0.624121	0.492173	1.26809	0.204765	0.71675
RPL21P107	3.66696	0.624027	0.37294	1.67326	0.0942754	0.579866
OR52E6	21.9816	0.623577	0.874184	0.713324	0.475645	0.868368
C9orf57	2.31137	0.623479	0.354961	1.75647	0.0790078	0.560071
BUB1B-PAK6	1.35149	0.623469	0.434509	1.43488	0.151321	0.664681
TMEM65	284.642	0.623403	0.178044	3.5014	0.000462829	0.0934188
TUBA3C	0.950105	0.623205	1.06896	0.583002	0.559892	0.896197
RN7SKP255	3.09693	0.623159	0.287007	2.17123	0.0299138	0.424916
MIR367	1.24985	0.622789	0.394635	1.57814	0.114534	0.616738
FAM207BP	0.217607	0.622693	0.992811	0.627201	0.530527
YY1P1	0.279813	0.622686	0.67454	0.923127	0.355941
ANKRD7	4.25563	0.622641	0.297747	2.09117	0.0365125	0.450401
ANKRD30B	3089.23	0.622394	0.419547	1.48349	0.137944	0.647302
NRG2	52.5552	0.622338	0.377931	1.6467	0.0996198	0.59157
FOXD4L4	7.94817	0.622291	0.419631	1.48295	0.138088	0.647302
MSMB	108.285	0.622025	0.525126	1.18453	0.236205	0.743593
ALDH3B2	1968.26	0.621316	0.374665	1.65832	0.0972526	0.586478
MIR5699	0.580412	0.621215	0.535693	1.15965	0.246192
CA5A	0.0753924	0.621087	2.30072	0.269954	0.787196
CYP4Z1	659.741	0.620823	0.461478	1.34529	0.17853	0.694862
KRT4	6.69602	0.620812	0.776973	0.799014	0.424282	0.843013
ZMAT4	11.9738	0.620487	0.359473	1.7261	0.0843296	0.564669
BMS1P3	1.58655	0.620233	0.403691	1.5364	0.12444	0.630283
ASH1L-IT1	0.436772	0.620179	0.568833	1.09027	0.275596
RPL39P40	0.120638	0.62016	1.88036	0.32981	0.741543
RPL22P22	0.0877611	0.62016	1.95934	0.316515	0.751611
PPP1R12BP1	0.080971	0.620159	1.98021	0.313178	0.754145
HMGB3P20	0.0803475	0.620159	1.98224	0.312858	0.754388
RNU6-258P	0.073147	0.620159	2.00709	0.308984	0.757334
RN7SKP115	0.0719833	0.620159	2.01139	0.308324	0.757836
MFAP1P1	0.0649723	0.620159	2.03921	0.304117	0.761039
RNU6-988P	0.0648404	0.620159	2.03977	0.304034	0.761102
PDE9A-AS1	0.0628832	0.620159	2.04822	0.302779	0.762058
MIR3671	0.0970794	0.620158	2.19882	0.282041	0.777912
GCNT1P2	0.0943111	0.620158	2.20783	0.280891	0.778794
NACAP7	0.0910105	0.620158	2.21901	0.279475	0.77988
DEFB131A	0.0897444	0.620158	2.22344	0.278919	0.780307
LINC00498	0.0834736	0.620157	2.24666	0.276035	0.782521
MTND2P11	0.0826679	0.620157	2.24982	0.275648	0.782819
CYP51A1-AS1	0.081986	0.620157	2.25252	0.275317	0.783073
LINC00698	0.0728875	0.620157	2.29115	0.270675	0.786641
SCP2D1	0.072639	0.620157	2.29229	0.27054	0.786745
RPL34P23	0.0712305	0.620157	2.29886	0.269767	0.78734
RNU6-460P	0.071223	0.620157	2.2989	0.269763	0.787343
OR8B9P	0.079189	0.620154	2.62038	0.236666	0.812916
RN7SL851P	0.0741294	0.620154	2.64507	0.234457	0.81463
HSPD1P13	0.0735363	0.620154	2.64851	0.234152	0.814867
SNRPGP11	0.0637337	0.620153	2.71433	0.228474	0.819278
PMIS2	0.105727	0.620151	2.92877	0.211744	0.832306
RPL36AP55	0.101079	0.620151	2.92877	0.211744	0.832306
BMS1P19	0.252001	0.619656	0.879322	0.704698	0.480998
MTCYBP28	0.223332	0.619652	0.878944	0.704996	0.480813
KIFC2	266.315	0.618775	0.205039	3.01785	0.00254578	0.177696
CCL25	1.08207	0.618536	0.562218	1.10017	0.271258	0.768913
LINC00964	0.427389	0.618412	0.835051	0.740568	0.458956
HNRNPA3P3	0.642443	0.618357	0.53608	1.15348	0.248714
MTRNR2L3	8.07304	0.617425	0.230809	2.67505	0.00747175	0.259351
C16orf89	137.484	0.617311	0.379692	1.62582	0.103988	0.598158
RNA5SP195	0.326655	0.617192	0.671576	0.91902	0.358085
DEFB132	2.56316	0.616874	0.478446	1.28933	0.197284	0.710062
PAX4	0.252883	0.616593	1.05443	0.584763	0.558707
WNT1	2.39105	0.616076	0.521385	1.18161	0.237359	0.743787
SNORD115-22	15.2624	0.616017	0.490073	1.25699	0.208758	0.720451
EPHX4	21.4733	0.615426	0.334572	1.83944	0.06585	0.541193
FOXA2	0.256657	0.615346	1.07325	0.573349	0.566408
TMEM225	1.03115	0.615319	0.533878	1.15255	0.249097	0.750754
KARS1P1	12.9183	0.615309	0.235787	2.60959	0.00906508	0.281921
LINC02343	0.773029	0.615157	0.576506	1.06704	0.285952
TOMM20L	8.94256	0.615012	0.223779	2.7483	0.00599051	0.240417
HSPD1P5	33.1953	0.614907	0.200796	3.06234	0.00219614	0.16746
C6orf223	8.32226	0.614633	0.520149	1.18165	0.237346	0.743787
KPNA4P1	1.73871	0.614574	0.338645	1.81481	0.0695536	0.54509
HSPB1P2	2.84121	0.61444	0.299293	2.05297	0.0400756	0.466145
FER1L5	90.3172	0.61337	0.23852	2.57157	0.0101238	0.296064
STRIP2	131.558	0.613312	0.251566	2.43798	0.0147697	0.337667
KRR1P1	1.94344	0.613206	0.376349	1.62935	0.103238	0.598118
SP6	18.0272	0.612802	0.317072	1.93269	0.0532746	0.503546
NCOR1P1	0.199497	0.612123	1.87715	0.326092	0.744355
RECQL4	188.163	0.611908	0.230923	2.64984	0.0080531	0.26967
C2CD4C	0.847787	0.611876	0.465525	1.31438	0.188719	0.703301
MIR5690	0.341955	0.611796	0.595769	1.0269	0.304467
GIMAP3P	0.421783	0.611707	0.698969	0.875156	0.381489
MHENCR	0.391601	0.611673	0.762838	0.801839	0.422646
OR52N1	38.8523	0.611464	0.408677	1.4962	0.134601	0.643009
PHF5CP	4.75536	0.61106	0.311737	1.96017	0.0499753	0.496867
RPS20P14	7.97716	0.611033	0.2806	2.1776	0.0294361	0.42446
NCCRP1	19.1694	0.61045	0.461921	1.32155	0.186319	0.701988
RN7SL177P	0.0720652	0.610379	2.64447	0.230814	0.81746
FEV	0.0716363	0.610379	2.64705	0.230589	0.817634
APOBEC3AP1	0.0542245	0.610378	2.77568	0.219902	0.825947
RNU6-1011P	0.0521736	0.610378	2.79023	0.218756	0.82684
OSBPL9P5	0.0489619	0.610378	2.82076	0.216388	0.828686
RN7SKP297	0.125153	0.610378	2.82958	0.215714	0.829211
RNA5SP496	0.0460095	0.610377	2.85102	0.214091	0.830476
DNAAF3-AS1	0.0423557	0.610377	2.89221	0.211042	0.832855
RN7SL717P	0.0422996	0.610377	2.89288	0.210993	0.832893
IFITM3P7	0.041867	0.610377	2.89807	0.210615	0.833188
VENTXP7	0.0424604	0.610377	2.92877	0.208407	0.834911
ELDR	0.0386079	0.610377	2.92877	0.208407	0.834911
OR4B2P	0.0414536	0.610377	2.92877	0.208407	0.834911
MIR516B1	0.130161	0.610377	2.92877	0.208407	0.834911
PGBD4P8	0.0736088	0.610377	2.92877	0.208407	0.834911
LINC02064	0.0601704	0.610377	2.92877	0.208407	0.834911
LINC02240	0.0537079	0.610377	2.92877	0.208407	0.834911
LHFPL3-AS1	0.0598694	0.610377	2.92877	0.208407	0.834911
SSU72P8	0.0556198	0.610377	2.92877	0.208407	0.834911
IFITM8P	0.0463774	0.610377	2.92877	0.208407	0.834911
RNU6-1316P	0.0348631	0.610377	2.92877	0.208407	0.834911
LINC00670	0.0431934	0.610377	2.92877	0.208407	0.834911
AA06	0.0395585	0.610377	2.92877	0.208407	0.834911
MIR4320	0.0382581	0.610377	2.92877	0.208407	0.834911
NIFKP2	0.0598952	0.610377	2.92877	0.208407	0.834911
METAP2P1	0.0645781	0.610377	2.92877	0.208407	0.834911
HMGA1P6	0.0822279	0.610377	2.92877	0.208407	0.834911
MIR1305	0.896355	0.610213	0.656623	0.929321	0.352723	0.815115
MIR619	5.02961	0.610084	0.267941	2.27694	0.02279	0.388784
YDJC	15.434	0.609488	0.226734	2.68811	0.0071857	0.259351
MIX23P3	0.741395	0.609318	0.501699	1.21451	0.224553
LSM3P4	4.34018	0.609197	0.267543	2.27701	0.0227858	0.388784
LIPJ	4.83064	0.60901	0.303754	2.00494	0.0449692	0.481262
EDDM3B	3.7192	0.608396	0.393533	1.54598	0.122108	0.626706
ANKRD22	52.425	0.608233	0.232889	2.61169	0.00900959	0.281045
EIF4BP1	0.238346	0.608092	0.739813	0.821953	0.411104
CHRNA2	10.5312	0.607847	0.610702	0.995325	0.319578	0.797199
PKN2-AS1	0.239596	0.607695	0.873068	0.696046	0.4864
FBXO2	60.675	0.607254	0.277212	2.19058	0.0284824	0.419786
KRBOX1	6.26069	0.607177	0.309903	1.95925	0.0500835	0.497075
LINC00888	0.35474	0.607083	0.710158	0.854855	0.392631
PSMA2P1	1.39819	0.606964	0.478242	1.26916	0.204385	0.716724
TUBD1	283.55	0.606787	0.190508	3.1851	0.00144706	0.15278
TRAJ1	8.21626	0.606563	0.41448	1.46343	0.14335	0.655366
SNORD3G	2.2147	0.606352	0.772411	0.785013	0.432446	0.848136
ANKRD40CL	0.200395	0.60632	1.14709	0.528574	0.597101
GEMIN2P2	0.178357	0.606252	1.09859	0.551848	0.581052
ANO9	249.352	0.605889	0.179955	3.3669	0.000760185	0.113587
RNU1-89P	0.577689	0.60583	0.592331	1.02279	0.306407
LINC00672	1.17156	0.605639	0.517681	1.16991	0.242038	0.747131
ATP5MC1P3	0.217519	0.605607	1.04902	0.577306	0.563733
RNF224	3.56764	0.605173	0.335334	1.80469	0.0711237	0.547206
KRT41P	1.72063	0.604788	0.580808	1.04129	0.297743	0.787384
P2RY2	52.5806	0.604626	0.272445	2.21926	0.0264693	0.414673
NPAS2-AS1	0.289415	0.604618	0.731267	0.82681	0.408345
CDCA4P4	0.208956	0.604325	0.807022	0.748834	0.453957
SPTBN5	291.464	0.60425	0.188738	3.20153	0.001367	0.151884
PDZD4	53.9223	0.604156	0.240889	2.50803	0.0121407	0.312831
C3orf33	4.76944	0.60414	0.225031	2.6847	0.00725945	0.259351
KRTAP10-4	1.35468	0.603986	0.708637	0.85232	0.394036	0.832475
LACTB2-AS1	9.69738	0.603972	0.234824	2.57202	0.0101108	0.296064
KCNN4	97.3223	0.603938	0.279267	2.16258	0.0305734	0.427992
MS4A12	0.339435	0.603856	1.09142	0.553275	0.580075
USP32P1	0.828009	0.603441	0.524137	1.1513	0.249607	0.751114
A1BG	0.885223	0.603358	0.446905	1.35008	0.17699	0.692226
OR7E145P	0.183151	0.603313	1.16204	0.519185	0.603632
NTN5	16.0653	0.603176	0.239069	2.52302	0.0116352	0.309945
SH3GL3	2.51284	0.603122	0.635234	0.94945	0.342392	0.80939
HMGN2P4	0.712917	0.602824	0.500336	1.20484	0.228266
CHST13	0.339498	0.602733	0.708059	0.851247	0.394632
HAGHL	81.8633	0.602264	0.256131	2.35139	0.0187035	0.358272
LINC02718	0.196474	0.602216	0.984938	0.611426	0.540918
NANOGP1	2.28686	0.601923	0.786759	0.765066	0.444232	0.853477
HMGA1P3	1.7561	0.601831	0.416125	1.44627	0.1481	0.662253
BBOX1	104.543	0.601522	0.352059	1.70858	0.0875281	0.570177
SNORD91A	4.7501	0.601185	0.290381	2.07033	0.0384214	0.460162
CEACAM16-AS1	1.6018	0.601019	0.43018	1.39713	0.162373	0.675481
SUGT1P3	122.02	0.600865	0.184191	3.26218	0.0011056	0.137121
TDGF1P5	40.2885	0.60042	0.202357	2.96713	0.0030059	0.185526
ASTL	7.93624	0.600248	0.356389	1.68425	0.0921336	0.577646
OR7E31P	0.272306	0.600214	1.2269	0.489214	0.62469
XIRP2	0.557892	0.600054	1.13426	0.529026	0.596787
PPP1R17	2.27275	0.599884	0.375815	1.59622	0.11044	0.60795
KLF8P1	0.206642	0.599873	0.928537	0.64604	0.518253
ZFPM2-AS1	0.19555	0.599848	0.811658	0.73904	0.459883
RPL23AP41	0.824306	0.599667	0.47713	1.25682	0.208818	0.720451
PDCD6IP-DT	1.61752	0.599475	0.389381	1.53956	0.123668	0.628505
NAV2-AS6	0.241894	0.59936	0.867249	0.691104	0.4895
RPSAP10	1.13648	0.599333	0.442875	1.35328	0.175966	0.690978
SNRK-AS1	0.551986	0.599193	0.556825	1.07609	0.281888
SNORC	6.44669	0.599152	0.360018	1.66423	0.0960665	0.583427
CAMK2B	77.9049	0.599053	0.376255	1.59215	0.111352	0.609708
CNEP1R1P1	0.589998	0.598854	0.665227	0.900225	0.368001
TCERG1L	5.89336	0.598843	0.577968	1.03612	0.300147	0.787384
FGFR4	302.356	0.598594	0.432753	1.38322	0.166597	0.682702
SNRPCP1	0.119943	0.598101	1.94678	0.307226	0.758671
KLC3	15.9162	0.598035	0.262043	2.2822	0.0224773	0.38725
KRT85	5.56783	0.597962	0.478364	1.25001	0.211294	0.721346
NAA11	0.209487	0.597855	0.922649	0.647976	0.517
MIOX	4.91609	0.59779	0.295376	2.02383	0.0429877	0.476079
CDT1	51.3175	0.597614	0.25448	2.34837	0.0188555	0.360109
SYF2P2	0.290374	0.59736	0.805404	0.74169	0.458275
ADGRG2	135.155	0.597316	0.179868	3.32086	0.000897404	0.125188
MIR553	42.2358	0.59703	0.180494	3.30775	0.000940479	0.129673
ZPLD1	7.98849	0.596776	0.61119	0.976417	0.328858	0.804099
TEX26-AS1	0.244232	0.596723	0.874288	0.682524	0.494908
MMP25	17.2768	0.596458	0.269947	2.20954	0.0271372	0.415598
GAPDHP46	2.89716	0.596398	0.318241	1.87405	0.0609238	0.525691
MAMSTR	14.2471	0.595786	0.284884	2.09133	0.0364985	0.450401
LGALS2	78.3384	0.595666	0.238873	2.49365	0.0126438	0.317065
LYZL2	0.784142	0.595157	0.636666	0.934802	0.34989
RN7SL471P	0.189128	0.595112	0.983307	0.605215	0.545036
RNA5SP278	0.193636	0.595103	0.981292	0.606448	0.544217
RWDD3	35.2065	0.59491	0.179186	3.32008	0.000899932	0.125188
LINC00551	3.24057	0.594838	0.474272	1.25421	0.209764	0.720591
MIR941-1	7.59835	0.59444	0.252007	2.35882	0.0183329	0.356088
FANCD2OS	3.81565	0.594434	0.298443	1.99178	0.0463948	0.4856
GDF3	0.593494	0.59437	0.568717	1.04511	0.295974
ALOX12B	15.6912	0.593882	0.469911	1.26382	0.206295	0.717423
NPM1P19	11.751	0.593627	0.216002	2.74825	0.00599138	0.240417
SRP14P3	0.462939	0.59361	0.652506	0.909739	0.36296
CISD1P1	0.798157	0.593453	0.479396	1.23792	0.215746
H3P25	0.671323	0.59341	0.471539	1.25845	0.208228
PMCHL1	0.187601	0.593201	1.14942	0.516086	0.605795
PEG3	278.675	0.592893	0.345862	1.71425	0.0864836	0.568761
TMED6	9.52021	0.59282	0.224231	2.6438	0.00819815	0.271036
SULT1C3	17.8616	0.592711	0.508224	1.16624	0.243518	0.748006
LINC00607	0.216922	0.592591	0.772844	0.766767	0.44322
WNT2	35.0784	0.592529	0.283213	2.09217	0.0364235	0.450401
BOK	34.9901	0.592381	0.220453	2.68711	0.00720742	0.259351
C11orf97	0.210608	0.592051	1.15234	0.513783	0.607404
MIR548I2	8.4948	0.591887	0.485375	1.21944	0.222676	0.732705
OPA1-AS1	0.184266	0.591635	0.985553	0.600308	0.548301
TFAP2E	52.9281	0.59145	0.214917	2.752	0.00592329	0.239585
SDR42E2	4.09601	0.59134	0.281645	2.09959	0.0357648	0.449438
GRTP1-AS1	0.319597	0.591073	0.670572	0.881446	0.378077
SNORD114-21	10.2107	0.590958	0.322684	1.83138	0.0670433	0.544132
CLDN1	141.634	0.590412	0.270135	2.18562	0.0288433	0.421153
PHBP20	1.88512	0.590379	0.346211	1.70526	0.0881468	0.571041
FAM181B	0.967509	0.590175	0.651637	0.905681	0.365105	0.821237
DAP3P2	6.42441	0.589918	0.281263	2.09739	0.035959	0.449438
EGR4	1.33558	0.589808	0.467929	1.26046	0.207502	0.719044
DNAJC19P8	0.165194	0.589729	1.16285	0.507139	0.612058
CXXC4	31.4563	0.589497	0.265084	2.22381	0.0261609	0.411774
RPL9P18	5.58254	0.589441	0.273399	2.15597	0.0310857	0.431094
PRDM14	0.172222	0.589426	1.3649	0.431847	0.665852
C20orf204	1.48713	0.589224	0.462062	1.2752	0.202237	0.716014
PGAM1P5	208.947	0.589203	0.275707	2.13706	0.032593	0.439065
GABRB1	2.5633	0.589171	0.473294	1.24483	0.213194	0.723868
DISP3	27.2904	0.589154	0.338023	1.74294	0.0813443	0.561608
KRT82	0.179136	0.589128	1.23983	0.47517	0.634666
FETUB	0.217155	0.589076	1.22167	0.48219	0.629671
RMND1	761.292	0.588821	0.220175	2.67433	0.00748782	0.259351
ETV3L	0.291713	0.588734	0.843745	0.697763	0.485325
ELOA2	57.5554	0.588175	0.189799	3.09894	0.00194212	0.161481
SPDYE18	0.217509	0.588164	1.88739	0.311628	0.755323
PCBP2P3	0.153503	0.587906	1.00617	0.5843	0.559019
UBE2D3-AS1	0.318031	0.5878	0.651295	0.90251	0.366786
MIR591	3.98104	0.587677	0.255314	2.30178	0.0213474	0.379841
RFPL1S	1.87561	0.587622	0.405815	1.448	0.147616	0.660965
RPS27AP2	3.47693	0.587328	0.237188	2.47621	0.0132785	0.324292
TMPRSS9	35.5504	0.58722	0.182588	3.21609	0.00129952	0.147786
ATP5MC2P1	0.415382	0.587136	0.660221	0.889302	0.373841
DISC1-IT1	0.157645	0.586641	1.15266	0.508945	0.610791
PRR35	0.166623	0.586626	1.14671	0.511573	0.60895
MIR15A	0.167559	0.586624	1.14611	0.511839	0.608763
SERBP1P5	13.9673	0.586581	0.273288	2.14638	0.0318424	0.434009
HSPD1P1	4.82891	0.586427	0.246422	2.37976	0.0173237	0.353578
OR7E136P	0.408399	0.58631	0.731911	0.801067	0.423093
SRRM5	356.136	0.586053	0.206064	2.84403	0.00445465	0.216932
RPL6P12	1.77191	0.586019	0.35505	1.65053	0.0988356	0.589583
MIR151A	9.50149	0.585346	0.216121	2.70842	0.00676036	0.252142
COX16	9.31596	0.585195	0.232669	2.51513	0.0118987	0.309945
RPL13P12	115.489	0.585184	0.477453	1.22564	0.220336	0.729351
MIR575	3.35463	0.584896	0.318402	1.83697	0.066214	0.542246
TTLL7-IT1	0.844137	0.584885	0.481833	1.21387	0.224796	0.73341
ASH2L	1506.89	0.584733	0.195811	2.98621	0.00282457	0.182869
TMEM150C	265.455	0.584495	0.372799	1.56786	0.116914	0.620418
GTF2H2B	162.373	0.584145	0.619962	0.942227	0.346077	0.811137
FREM2	180.463	0.583689	0.394419	1.47987	0.138908	0.648287
MAD2L1	71.4911	0.583642	0.25391	2.29861	0.0215269	0.380099
ANGPTL3	198.692	0.583339	0.189537	3.07771	0.00208599	0.164546
TUBB8P7	2.34606	0.583165	0.362014	1.61089	0.107204	0.603465
PRSS35	3.31718	0.58261	0.354419	1.64384	0.100208	0.593353
PRDX3P4	1.06115	0.582534	0.399789	1.4571	0.145088	0.658235
TUBB3P1	1.65367	0.582354	0.391723	1.48665	0.137108	0.645797
RNU6-433P	0.400136	0.582306	0.881057	0.660917	0.508665
DGKI	82.0179	0.58219	0.23722	2.45422	0.0141192	0.332202
WASH7P	4.09679	0.582089	0.407384	1.42885	0.153048	0.666585
PDE6B-AS1	2.25143	0.581865	0.424048	1.37217	0.170011	0.684914
CLCA3P	6.6994	0.581775	0.345001	1.6863	0.0917378	0.577583
BRICD5	9.64495	0.581287	0.274844	2.11497	0.0344322	0.447921
DPEP1	9.73644	0.581008	0.350766	1.6564	0.0976418	0.587049
RPL32P26	7.52671	0.580865	0.234295	2.47921	0.0131675	0.321962
EEF1GP7	1.251	0.580345	0.42262	1.37321	0.169688	0.684914
CRISPLD1	373.471	0.579858	0.278536	2.08181	0.03736	0.453786
MAGEB1	0.437587	0.579283	1.04902	0.552214	0.580802
KRBOX1-AS1	0.149234	0.578802	1.15861	0.499565	0.617381
NNAT	16.8855	0.578387	0.204464	2.8288	0.00467236	0.221363
NCKAP1P1	0.303327	0.578174	0.704323	0.820893	0.411707
RPL21P123	53.7682	0.578167	0.241699	2.3921	0.0167525	0.350152
RN7SKP100	0.198346	0.578142	0.926787	0.623814	0.53275
PCYT1B	9.50009	0.577898	0.326191	1.77166	0.0764516	0.55681
PPIAP15	0.673999	0.577888	0.528749	1.09293	0.274422
SZT2-AS1	0.341899	0.577799	0.64385	0.897413	0.369499
CA1	116.414	0.577586	0.253709	2.27657	0.0228119	0.388784
LINC02249	0.994175	0.577349	0.509229	1.13377	0.256891	0.757797
CST9LP2	0.855151	0.577342	0.895032	0.645052	0.518893	0.880788
LINC02571	0.198005	0.576624	1.2951	0.445234	0.656151
LINC00634	0.409366	0.576548	0.641666	0.898518	0.36891
RN7SL515P	0.165409	0.57563	1.16277	0.495052	0.620563
LAMTOR3P2	3.3034	0.575528	0.289901	1.98526	0.0471157	0.487691
HMGN2P25	1.85653	0.575451	0.381125	1.50987	0.131076	0.637762
SNORD115-1	3.37456	0.575418	0.556325	1.03432	0.300987	0.787384
ZC3H12A	346.237	0.575188	0.181868	3.16267	0.00156327	0.154021
C17orf100	3.7135	0.574741	0.249028	2.30794	0.0210024	0.376324
ZNF728	200.279	0.57456	0.301333	1.90673	0.0565558	0.51164
SKOR2	0.313028	0.574503	1.75858	0.326686	0.743906
UPK1A-AS1	0.127496	0.574476	1.70244	0.337443	0.735783
COX6CP15	0.111507	0.574392	1.55335	0.369776	0.711549
RNF207-AS1	0.114719	0.574388	1.54855	0.370919	0.710698
SNRPCP8	0.134423	0.57437	1.52173	0.377445	0.705843
TMEM274P	0.121219	0.57427	1.39565	0.411471	0.680727
RPL32P17	0.137307	0.574254	1.37781	0.416786	0.676835
FERP1	0.138386	0.574253	1.37671	0.417121	0.67659
LERFS	0.330853	0.574236	0.841884	0.682084	0.495186
OR4A1P	0.162404	0.574231	1.3543	0.424005	0.671562
MIR346	0.169758	0.574229	1.35231	0.424629	0.671107
LINC02669	0.171034	0.574224	1.34764	0.426098	0.670037
RBM15-AS1	0.128205	0.574134	1.26563	0.453635	0.650091
RNU6-720P	0.135525	0.573977	1.15351	0.497591	0.618772
DSCAML1	46.4324	0.573611	0.302157	1.89839	0.057645	0.516312
APRT	421.681	0.573533	0.211141	2.71635	0.00660053	0.250261
COL2A1	218.191	0.573411	0.392418	1.46122	0.143954	0.656697
UBE2V1P15	2.09468	0.573401	0.334236	1.71555	0.0862437	0.568551
SNORA73B	111248	0.5731	0.204853	2.79761	0.00514821	0.22843
CYB5AP2	0.144251	0.573068	0.990675	0.578462	0.562952
FAM25A	0.483206	0.572562	0.946797	0.604736	0.545354
STUM	35.7114	0.572088	0.378297	1.51227	0.130465	0.637762
RPS3AP16	0.411786	0.571948	0.680725	0.840204	0.400794
H3P2	1.11444	0.571894	0.539047	1.06093	0.28872	0.782786
C1orf105	15.3954	0.571607	0.26885	2.12612	0.0334931	0.441457
LINC01235	16.4408	0.571598	0.312369	1.82988	0.0672674	0.544594
MIR376A2	0.111516	0.57159	1.72911	0.330568	0.740971
MIR4297	0.126353	0.571443	1.26746	0.450857	0.652093
IL9RP1	0.168509	0.571424	1.23221	0.46374	0.642834
CPAMD8	211.074	0.571417	0.305898	1.868	0.0617624	0.528717
NUTM2B	97.3905	0.571262	0.205004	2.78659	0.00532666	0.230874
FOXL2	0.983577	0.570954	0.553765	1.03104	0.302522	0.787384
SPECC1L-ADORA2A	4.46924	0.570752	0.318314	1.79305	0.0729657	0.550464
EXTL3-AS1	0.944972	0.570729	0.574037	0.994237	0.320107	0.797642
IGKV1OR2-11	0.162966	0.570603	1.25542	0.454511	0.649461
DBIP1	0.754303	0.570356	0.525421	1.08552	0.277691
S100A11P1	0.388881	0.570045	0.611448	0.932287	0.351188
GPAT2P1	1.17368	0.57	0.547917	1.0403	0.298199	0.787384
C8B	2.29952	0.569865	0.705358	0.807908	0.419143	0.841905
NAMA	0.108451	0.568974	1.5619	0.364284	0.715646
TMPRSS4	60.5244	0.568731	0.493371	1.15275	0.249014	0.750616
NASPP1	43.8112	0.568154	0.324035	1.75337	0.0795383	0.560387
CXADRP3	7.60073	0.568105	0.852453	0.666435	0.505133	0.876896
SGSM3-AS1	0.524884	0.567606	0.606032	0.936595	0.348967
GLIS3-AS1	0.131188	0.56749	1.38834	0.408753	0.682721
ATE1-AS1	0.114367	0.567485	1.4081	0.403016	0.686937
RPL10P6	4.16168	0.56743	0.243115	2.334	0.0195959	0.366854
CTXN3	0.114628	0.567423	1.72725	0.328512	0.742524
LINC02740	0.384599	0.567221	0.786476	0.721218	0.470775
MIR573	20.127	0.566736	0.222879	2.54279	0.0109971	0.302684
BRWD1-IT1	0.351719	0.566539	0.615514	0.920432	0.357347
PAX1	2.54376	0.566246	0.71206	0.795222	0.426484	0.84392
TRIB3	113.6	0.566044	0.193413	2.92661	0.00342683	0.194945
ALX1	1.27219	0.566043	0.459739	1.23123	0.218238	0.728095
FCF1P1	6.71787	0.565749	0.286746	1.973	0.0484954	0.492571
SAR1AP4	0.426645	0.565676	0.667686	0.847219	0.396873
CDKL2	35.5146	0.565643	0.290915	1.94436	0.0518521	0.500564
SULT6B1	0.147903	0.565089	1.39119	0.406191	0.684602
DGKE	200.289	0.564822	0.159064	3.5509	0.000383915	0.0840857
FAM43B	1.51292	0.564812	0.352626	1.60173	0.109215	0.606118
NT5C1B	7.7845	0.564676	0.275254	2.05147	0.0402207	0.467106
SORCS1	124.137	0.564593	0.380014	1.48571	0.137355	0.646515
RNU1-134P	0.168979	0.564553	1.38941	0.406325	0.684504
TST	62.339	0.564166	0.20768	2.71652	0.00659722	0.250261
RPS3AP53	0.716581	0.564108	0.507604	1.11132	0.266432
ROPN1	15.1257	0.563989	0.452635	1.24601	0.21276	0.723125
SNORD67	489.524	0.563944	0.176811	3.18952	0.00142507	0.152064
BCL2L2-PABPN1	39.2882	0.563822	0.199546	2.82553	0.00472023	0.221363
TACSTD2	1072.13	0.563495	0.199447	2.82529	0.00472383	0.221363
LCT	50.2102	0.563336	0.43269	1.30194	0.192937	0.706669
CDRT15	1.80741	0.563111	0.468704	1.20142	0.229588	0.73775
SNHG11	7.51641	0.562784	0.281615	1.99842	0.0456714	0.483933
ENHO	2.00085	0.562534	0.454838	1.23678	0.21617	0.727137
TMEM30A-DT	0.317108	0.562524	0.65895	0.853667	0.39329
SLC24A5	1.91954	0.562431	0.394806	1.42458	0.15428	0.666867
ASIC2	11.6914	0.562266	0.568343	0.989307	0.322513	0.799381
PKD1P2	75.0436	0.561656	0.454976	1.23447	0.217026	0.727354
SEPTIN14P12	1.7054	0.561638	0.451225	1.2447	0.213244	0.723868
FBXO36-IT1	0.133334	0.5615	1.26074	0.445373	0.65605
CDRT15P6	0.331286	0.561434	0.950522	0.590658	0.554749
RBP3	1.50433	0.561271	0.535957	1.04723	0.294993	0.786112
LINC01121	0.106755	0.56113	1.56076	0.359523	0.719204
LINC01538	0.113987	0.56113	2.49681	0.224739	0.822182
ASH2LP3	0.136767	0.561128	2.43556	0.23039	0.817789
PDX1	0.271037	0.561118	2.2364	0.250903	0.801889
SIRLNT	0.117862	0.561094	1.91006	0.293757	0.768944
MIR187	0.173513	0.561084	1.8207	0.30817	0.757953
KNOP1P1	0.10397	0.561073	1.72957	0.324401	0.745634
SLC6A6P1	0.104234	0.561073	1.72537	0.32519	0.745037
RPSAP38	0.109096	0.561072	1.71978	0.326246	0.744238
FOXD3-AS1	0.111406	0.561071	1.71186	0.327755	0.743097
KCNMB3P1	0.114014	0.56107	1.7072	0.32865	0.74242
CSTF3-DT	0.119383	0.561069	1.7017	0.329711	0.741619
RN7SKP38	0.0976384	0.561047	1.5618	0.359231	0.719422
CALCB	0.107982	0.561044	1.54435	0.363289	0.716389
STIM2-AS1	0.117938	0.561041	1.52949	0.366816	0.713757
RN7SL521P	0.119818	0.56104	1.52683	0.367455	0.71328
BET1-AS1	0.130361	0.561038	1.51273	0.370876	0.71073
MIR556	5.72141	0.561033	0.380776	1.47339	0.140645	0.650699
LINC00900	0.110183	0.561011	1.39455	0.402287	0.687473
SALL4	116.811	0.560889	0.283601	1.97774	0.0479581	0.491224
FAM234B	915.873	0.560814	0.28788	1.94808	0.051405	0.499022
DEPDC1	79.8764	0.560683	0.344397	1.62802	0.103522	0.598158
PABPC5	26.7727	0.560639	0.238012	2.3555	0.0184977	0.357251
SNED1-AS1	0.467529	0.560591	0.526595	1.06456	0.287076
TMPRSS11B	0.300131	0.56052	0.979394	0.572313	0.56711
OR7A19P	0.325735	0.560421	0.65386	0.857097	0.391391
COL11A1	592.43	0.560035	0.405246	1.38196	0.166983	0.683063
DAPL1	26.7095	0.559925	0.437891	1.27869	0.201007	0.714806
ZDHHC24	39.1174	0.559838	0.193527	2.89281	0.00381817	0.204173
ADAD2	0.891312	0.559822	0.531001	1.05428	0.291757	0.784471
SLC38A3	26.6943	0.55959	0.360901	1.55054	0.121013	0.6258
FLJ31104	2.22622	0.559443	0.381393	1.46684	0.14242	0.653091
SNORD114-2	3.54531	0.559404	0.361687	1.54665	0.121947	0.626705
ITCH-AS1	0.112462	0.559322	1.40657	0.397651	0.690888
MAPK6P1	5.73183	0.55928	0.520488	1.07453	0.282585	0.778244
RS1	0.965626	0.558773	0.50441	1.10778	0.267959	0.765469
RNF5P1	4.95279	0.558437	0.325869	1.71368	0.0865869	0.568922
HOXA11	3.42861	0.558316	0.526582	1.06026	0.289025	0.782818
ST3GAL5-AS1	0.111213	0.558229	1.39318	0.400687	0.68865
RN7SL258P	0.104349	0.558227	1.40264	0.397984	0.690642
RN7SL12P	0.116024	0.558202	1.53225	0.364301	0.715633
EFCAB13-DT	0.0934996	0.558196	1.56945	0.355663	0.722093
LINC00526	0.10968	0.558175	1.7187	0.324765	0.745359
RNU6-450P	0.106412	0.558174	1.72491	0.323597	0.746243
RNU6-580P	0.0918051	0.558149	1.9681	0.283598	0.776718
HSD17B3-AS1	0.545485	0.558091	0.539197	1.03504	0.30065
SLC4A8-AS1	0.379738	0.557928	0.882831	0.631976	0.527403
SNRPGP1	2.03892	0.557885	0.337885	1.65111	0.0987164	0.589536
GAPDHP35	1.48521	0.557864	0.497152	1.12212	0.261812	0.759716
RPL36AP15	0.365315	0.557764	0.723413	0.771017	0.440697
TMPRSS7	2.40457	0.557651	0.349464	1.59574	0.110548	0.608173
MIR578	3.02838	0.557569	0.433594	1.28592	0.198469	0.710062
GJA3	0.704401	0.557553	0.641573	0.869041	0.384825
MIR505	5.38	0.556982	0.277757	2.00529	0.0449325	0.481262
NAT8L	8.02952	0.556716	0.322793	1.72469	0.0845842	0.564938
RFESDP1	0.33107	0.556384	0.719723	0.773054	0.439491
NPNT	1674.19	0.556358	0.300806	1.84956	0.0643774	0.537187
TIMM23B-AGAP6	1.07618	0.556331	0.40753	1.36513	0.172212	0.687248
LRTM1	2.85764	0.556312	0.415602	1.33857	0.180711	0.698034
GCNT7	123.893	0.556282	0.163815	3.39579	0.000684302	0.108372
MIR626	3.02816	0.556281	0.306615	1.81426	0.0696371	0.545128
OR7E23P	0.100191	0.55561	1.55745	0.356743	0.721284
RGS21	0.750556	0.55561	0.552979	1.00476	0.315013
RPL7P59	1.48281	0.555326	0.482478	1.15099	0.249737	0.751114
CYP4F3	12.0687	0.554877	0.436331	1.27169	0.203484	0.71667
PKP4P1	2.3281	0.554496	0.349237	1.58773	0.112346	0.611956
NPY4R	0.229658	0.554486	1.05418	0.52599	0.598895
RPL7P33	2.81861	0.554405	0.30778	1.8013	0.0716549	0.54749
MIR302C	2.40673	0.554134	0.286966	1.93101	0.0534819	0.503546
KHDRBS3	184.837	0.553975	0.245559	2.25598	0.0240721	0.397365
CREB3L2-AS1	75.9672	0.55361	0.196963	2.81074	0.00494283	0.224404
SCIRT	1.37265	0.553499	0.55843	0.99117	0.321603	0.799221
SRRM1P3	86.6093	0.553317	0.176169	3.14083	0.00168471	0.156261
ARGLU1	2236.42	0.553228	0.136729	4.04616	5.20646e-05	0.026144
TRAV34	1.33395	0.552741	0.486888	1.13525	0.256269	0.757185
SRMS	18.9346	0.552044	0.251216	2.19749	0.0279857	0.416898
FBXL15	8.00067	0.551875	0.247148	2.23298	0.0255504	0.406397
FAT3	76.2854	0.551828	0.349176	1.58037	0.114021	0.616007
ALLC	0.908833	0.551796	0.44313	1.24522	0.21305	0.723687
KCTD6	73.5351	0.551447	0.209779	2.62871	0.008571	0.275288
CIB3	5.94963	0.551177	0.395111	1.39499	0.163018	0.676409
MIR548A3	0.223958	0.551152	0.865425	0.636857	0.524218
RPSAP20	0.317013	0.550881	0.683155	0.806378	0.420025
INTS6P1	1.41863	0.550772	0.389613	1.41364	0.157468	0.671032
FAM201A	2.5883	0.550193	0.466214	1.18013	0.237949	0.744099
PRELID3BP10	0.909883	0.550077	0.428396	1.28404	0.199128	0.71125
RNVU1-28	0.258146	0.550036	1.11067	0.495228	0.620439
CALML3	0.128029	0.549786	1.66997	0.329218	0.741991
H3P11	0.119639	0.549786	1.68343	0.326587	0.743981
SETP1	0.0930789	0.549786	1.73478	0.316919	0.751305
RPL5P28	0.0919591	0.549786	1.73732	0.316456	0.751656
UBE2D3P3	0.0897754	0.549786	1.74238	0.315538	0.752353
RN7SL408P	0.0870164	0.549786	1.74898	0.314346	0.753258
GACAT2	0.0861549	0.549786	1.75109	0.313967	0.753546
RN7SL246P	0.085163	0.549786	1.75356	0.313526	0.753881
C17orf102	0.0803049	0.549786	1.76614	0.311292	0.755579
PLCH1-AS1	0.0801461	0.549786	1.76657	0.311217	0.755636
RNU6-407P	0.0762301	0.549786	1.77742	0.309317	0.75708
SLC1A2-AS1	0.0755692	0.549786	1.77932	0.308987	0.757331
H3P7	0.0752387	0.549786	1.78027	0.308821	0.757457
ELOCP2	0.0728991	0.549786	1.78719	0.307627	0.758367
RNU7-49P	0.0943567	0.549785	1.94769	0.282275	0.777733
LINC-ROR	0.0818837	0.549785	1.98407	0.277099	0.781704
RN7SKP287	0.080157	0.549784	1.98964	0.276323	0.7823
LINC00365	0.0780987	0.549784	1.99647	0.275378	0.783026
MIR6891	0.0751553	0.549784	2.00663	0.273984	0.784097
MIX23P1	0.0735229	0.549784	2.01248	0.273188	0.784709
MIR196A1	0.164022	0.549784	2.05529	0.267497	0.789087
LINC00452	0.103396	0.549783	2.18592	0.251511	0.801419
RFC3P1	0.103974	0.549783	2.18742	0.251339	0.801552
HIGD1AP3	0.0914835	0.549783	2.224	0.247204	0.80475
ALPG	0.0831457	0.549783	2.25451	0.243859	0.80734
SRMP3	0.0759481	0.549782	2.28402	0.240709	0.809781
OR2X1P	0.0614225	0.549782	2.35942	0.233016	0.815749
FAM74A7	0.0731479	0.549779	2.65712	0.206908	0.836081
IL4	2.08535	0.549772	0.399299	1.37684	0.168561	0.684349
HS6ST3	47.3924	0.549295	0.400749	1.37067	0.170478	0.684929
TMEM30CP	0.953685	0.549221	0.44301	1.23975	0.215068	0.725755
SNORA80A	47.2395	0.548798	0.253984	2.16076	0.0307141	0.428416
OR7E91P	2.54537	0.548707	0.48977	1.12034	0.26257	0.760521
KRT8P35	2.33872	0.548628	0.351919	1.55896	0.119005	0.622163
SMIM10L2A	1.14551	0.548503	0.485317	1.13019	0.258394	0.758484
ATF5	134.096	0.548061	0.174717	3.13685	0.00170773	0.156261
BLOC1S3	13.4449	0.547895	0.207218	2.64405	0.00819206	0.271036
EXOSC4	90.8093	0.547862	0.23723	2.30941	0.0209206	0.375841
PURG	8.06477	0.547601	0.267095	2.05021	0.040344	0.467512
C8orf86	19.3548	0.547198	0.434089	1.26056	0.207466	0.719044
LRP8	162.47	0.546913	0.21198	2.58002	0.00987935	0.292491
CHODL	6.8018	0.54644	0.339108	1.61141	0.107091	0.603465
PRSS46P	2.98212	0.54608	0.389547	1.40183	0.160965	0.673396
BOLA2P3	4.67757	0.545865	0.386517	1.41227	0.157871	0.671759
NBAT1	10.1127	0.545716	0.312323	1.74728	0.080588	0.560387
RHOF	17.1431	0.545611	0.312417	1.74642	0.080738	0.560387
TM4SF1-AS1	0.644217	0.545511	0.636995	0.856383	0.391786
CBX3P6	0.234199	0.545362	1.00832	0.540863	0.588602
TCF4-AS1	0.209461	0.54529	0.890448	0.612377	0.540288
PCSK6	595.355	0.545271	0.323167	1.68727	0.091551	0.577111
ZSCAN4	1.05069	0.545097	0.48546	1.12285	0.261503	0.759716
DRC7	2.711	0.54501	0.594873	0.916179	0.359573	0.818471
RPS20P2	3.19694	0.544963	0.291592	1.86892	0.0616337	0.52864
VWA1	67.6319	0.544263	0.251069	2.16778	0.0301752	0.425804
GGH	128.214	0.544185	0.25717	2.11605	0.0343404	0.447751
SNORD115-4	8.53986	0.544059	0.46341	1.17404	0.240381	0.746091
KNDC1	95.2302	0.543932	0.413567	1.31522	0.188436	0.702995
ZNF630-AS1	0.263781	0.543904	0.724556	0.750672	0.45285
NPM2	10.6796	0.543694	0.2782	1.95433	0.050662	0.497866
LINC01550	53.9698	0.543563	0.322545	1.68523	0.0919442	0.577646
DDX4	2.74211	0.543186	0.387657	1.4012	0.161153	0.673396
GADD45B	154.023	0.543115	0.18353	2.95927	0.0030837	0.185526
JSRP1	4.70963	0.542629	0.344493	1.57515	0.115222	0.617852
PLIN5	46.2531	0.542273	0.374051	1.44973	0.147134	0.660709
[truncated: 35,006 more rows]

## Sheet: PDX DIDS inv vs. non-inv cgc
	score	pval
SKI	-0.637724	0.0707029
PRDM16	1.6075	0.660377
RPL22	-3.90175	0.27939
CAMTA1	0.0802583	0.660377
MTOR	-0.0220827	0.431785
PRDM2	0.509496	0.00941476
CASP9	-0.764381	0.660377
SPEN	-0.0491733	0.27939
SDHB	0.126007	0.17881
ARHGEF10L	-0.314869	0.431785
PAX7	2.09556	0.431785
MDS2	0	1
ARID1A	0.0393853	0.660377
LCK	1.99679	0.660377
SFPQ	0.13063	0.431785
THRAP3	0.569923	0.27939
CSF3R	0.534374	0.431785
MYCL	1.95028	0.660377
MPL	-5.99619	0.27939
MUTYH	-3.46109	0.431785
TAL1	1.37047	0.27939
STIL	6.90601	0.0054737
CDKN2C	0.0318947	0.660377
EPS15	0.0433243	0.113125
JUN	0.380612	0.113125
JAK1	0	1
FUBP1	0.430359	0.660377
BCL10	1.09799	0.431785
RPL5	0.0148304	0.660377
RBM15	-0.0588068	0.431785
TRIM33	0.0799743	0.431785
NRAS	0.209504	0.660377
ATP1A1	0.320129	0.431785
TENT5C	0.32547	0.17881
NOTCH2	0.0752502	0.431785
BCL9	-0.132477	0.27939
PDE4DIP	0	1
ARNT	1.9183	0.660377
SETDB1	1.20527	0.660377
MLLT11	0	1
S100A7	11.6633	0.0159327
TPM3	0.439181	0.17881
MUC1	-3.99581	0.17881
LMNA	0	1
PRCC	-0.635595	0.431785
NTRK1	12.1819	0.0054737
FCRL4	6.30916	0.17881
SDHC	0.898972	0.431785
FCGR2B	9.11859	0.0436252
DDR2	0.182591	0.27939
PBX1	0.0520257	0.431785
PRRX1	0.877513	0.660377
ABL2	0.670095	0.660377
TPR	1.89964	0.17881
CDC73	-0.189047	0.431785
ELF3	-2.3091	0.113125
MDM4	-0.210877	0.0707029
ELK4	2.04748	0.27939
SLC45A3	2.10485	0.113125
RGS7	0	1
FH	3.72387	0.00941476
MYCN	2.92513	0.113125
WDCP	-0.835956	0.431785
NCOA1	-2.07465	0.0054737
DNMT3A	0.82297	0.0707029
ASXL2	-0.047913	0.27939
ALK	0	1
BIRC6	-0.0957053	0.0707029
STRN	1.83097	0.0707029
EML4	-0.0671494	0.17881
SIX2	9.01701	0.00941476
EPAS1	1.74881	0.27939
MSH2	-2.77615	0.27939
MSH6	-0.462761	0.431785
FBXO11	1.251	0.27939
BCL11A	-0.426535	0.431785
REL	-0.743024	0.113125
XPO1	-0.166969	0.660377
PCBP1	0.830017	0.27939
DCTN1	0.112584	0.660377
CTNNA2	2.04379	0.431785
TMEM127	0.0319395	0.27939
AFF3	-1.37901	0.431785
RGPD3	0	1
RANBP2	-0.0144798	0.660377
PAX8	0.0387663	0.431785
ERCC3	0.0817583	0.0436252
CXCR4	0.161853	0.17881
LRP1B	2.00696	0.431785
ACVR2A	-2.20586	0.431785
ACVR1	-2.13644	0.0707029
HOXD13	2.05426	0.17881
HOXD11	9.60979	0.113125
NFE2L2	-0.0226163	0.660377
ITGAV	-0.447328	0.113125
COL3A1	-8.62416	0.0265545
PMS1	-0.256899	0.431785
SF3B1	-4.93321	3.1919e-06
CASP8	-1.77839	0.17881
CD28	0.164961	0.431785
CREB1	-0.0098101	0.660377
IDH1	2.60159	0.0707029
ERBB4	-3.99868	0.431785
BARD1	0.319037	0.660377
ATIC	-0.556921	0.660377
FEV	0.0666922	0.431785
PAX3	3.98328	0.431785
ACSL3	4.38639	0.00312783
CUL3	1.45235	0.660377
ACKR3	-4.76656	0.00941476
SRGAP3	-4.94883	0.0707029
FANCD2	5.27603	0.00312783
VHL	-0.293178	0.17881
PPARG	-4.60434	0.0707029
RAF1	-0.460129	0.431785
FBLN2	-0.178879	0.431785
XPC	-0.689198	0.0707029
TGFBR2	-1.7483	0.660377
CCR4	9.99905	0.0436252
MLH1	2.49559	0.0707029
MYD88	-2.8871	0.17881
CTNNB1	-1.08426	0.113125
SETD2	-0.937954	0.0265545
NCKIPSD	-0.559606	0.0436252
RHOA	0.0559105	0.27939
BAP1	-2.27291	0.0054737
PBRM1	-1.2981	0.0436252
CACNA1D	0	1
FHIT	-12.8918	0.00175464
MITF	-2.04964	0.27939
FOXP1	-5.9774	0.0265545
ROBO2	0	1
EPHA3	0.0390641	0.660377
TFG	2.19047	0.000965049
CBLB	-2.63292	0.00312783
POLQ	-1.165	0.660377
GATA2	6.22077	0.0159327
RPN1	2.30733	0.000519642
CNBP	0.158666	0.431785
STAG1	-0.737988	0.0054737
PIK3CB	0.389707	0.17881
FOXL2	0	1
ATR	-0.540822	0.113125
WWTR1	-0.834373	0.27939
GMPS	3.18079	0.0054737
MLF1	0.0566427	0.431785
MECOM	-0.213535	0.660377
TBL1XR1	2.21437	0.0159327
PIK3CA	-0.822781	0.00312783
SOX2	3.99504	0.431785
MAP3K13	2.0628	0.0436252
IGF2BP2	0.349844	0.660377
ETV5	-3.04976	0.431785
EIF4A2	0.00994566	0.660377
BCL6	-4.69687	0.0159327
LPP	-0.579139	0.00312783
TP63	0.0850802	0.660377
MB21D2	-2.86333	0.431785
TFRC	16.899	0.000140444
FGFR3	-5.46976	0.113125
NSD2	-1.59685	0.17881
SLC34A2	-9.21406	0.0436252
N4BP2	-4.13483	0.0054737
RHOH	1.44792	0.27939
PHOX2B	0.179793	0.660377
TEC	0.114102	0.431785
FIP1L1	1.66084	0.27939
CHIC2	1.26971	0.660377
PDGFRA	-0.173635	0.660377
KIT	-5.83242	0.113125
KDR	-2.02708	0.431785
PTPN13	0.00643636	0.660377
AFF1	0.805146	0.27939
RAP1GDS1	2.26153	0.17881
TET2	-0.0863349	0.660377
LEF1	0	1
IL2	0.590846	0.431785
FAT4	1.97232	0.431785
FBXW7	-0.0773236	0.660377
CASP3	1.14247	0.00941476
FAT1	-10.1461	0.0707029
DUX4L1	0	1
SDHA	2.19054	0.0436252
TERT	7.55031	0.0707029
CTNND2	-0.135257	0.431785
CDH10	3.97786	0.431785
DROSHA	7.45434	0.000519642
IL7R	2	0.660377
LIFR	-3.8652	0.17881
IL6ST	-7.15662	0.0159327
MAP3K1	-0.76172	0.0436252
PIK3R1	1.2419	0.0707029
APC	-1.40402	0.660377
ACSL6	0.0277088	0.660377
AFF4	0.177614	0.0707029
ARHGAP26	-4.3833	0.0436252
CSF1R	-3.10579	0.0159327
PDGFRB	-3.14439	0.0265545
CD74	5.10286	0.0265545
ITK	0.0241579	0.660377
EBF1	-2.28589	0.17881
PWWP2A	-1.20634	0.0265545
TLX3	1.89576	0.431785
NPM1	-0.0914133	0.660377
FGFR4	15.3046	0.0054737
NSD1	3.05099	0.00312783
FLT4	-2.37222	0.0707029
IRF4	0	1
DEK	5.27263	0.0159327
HMGA1	-1.99879	0.660377
FANCE	3.24409	0.113125
SRSF3	0.00967462	0.660377
CDKN1A	4.4346	0.0707029
PIM1	0	1
TFEB	-2.81225	0.000965049
CCND3	-0.243744	0.27939
HSP90AB1	0	1
NFKBIE	1.50612	0.113125
BMP5	3.99186	0.431785
EPHA7	-6.01639	0.0265545
CCNC	0.0831771	0.17881
PRDM1	-1.73055	0.660377
FOXO3	0.00530761	0.660377
ROS1	5.47826	0.27939
GOPC	0.416613	0.0707029
RSPO3	4.31085	0.27939
SGK1	-0.973093	0.431785
MYB	0.01326	0.431785
BCLAF1	-0.47396	0.0707029
TNFAIP3	14.7002	7.02219e-05
ECT2L	1.76897	0.27939
LATS1	1.02404	0.431785
ESR1	-19.9545	0.0054737
ARID1B	-1.3501	0.0265545
EZR	0.406391	0.17881
QKI	0.232853	0.660377
AFDN	-0.509804	0.113125
CARD11	0	1
PMS2	-0.0110479	0.660377
RAC1	4.40887	0.000140444
ETV1	-7.49127	0.0436252
MACC1	1.37387	0.431785
HNRNPA2B1	0.0447771	0.431785
HOXA9	0	1
HOXA11	0.432346	0.27939
HOXA13	15.9476	0.00175464
JAZF1	-0.0786024	0.431785
FKBP9	0.438587	0.27939
SFRP4	1.81152	0.660377
IKZF1	-1.39466	0.431785
EGFR	2.06548	0.431785
ZNF479	0	1
SBDS	4.71656	0.000965049
ELN	0	1
HIP1	-0.0239682	0.431785
GRM3	2.0005	0.431785
AKAP9	-0.341606	0.27939
CDK6	-3.7656	0.27939
TRRAP	-0.732718	0.660377
CUX1	0.122361	0.17881
MET	11.4856	0.00941476
POT1	1.71449	0.113125
SND1	-0.137326	0.17881
SMO	-0.15535	0.660377
CREB3L2	-3.98905	0.113125
TRIM24	0.190313	0.113125
KIAA1549	-3.99274	0.431785
BRAF	-3.0662	0.0436252
FAM131B	0	1
EZH2	0.0431617	0.660377
KMT2C	-0.24298	0.0707029
MNX1	0.701285	0.113125
CRLF2	0.078588	0.660377
P2RY8	0	1
ZRSR2	0.0214792	0.431785
EIF1AX	3.13804	0.113125
FAM47C	0.00507706	0.660377
BCOR	-0.0166875	0.660377
DDX3X	0.0225008	0.27939
KDM6A	-2.39614	0.000519642
RBM10	0.272072	0.431785
ARAF	-0.693601	0.00312783
SSX1	3.71425	0.431785
SSX4	0	1
WAS	0.0057805	0.660377
GATA1	0	1
TFE3	0	1
SSX2	0	1
KDM5C	-0.450607	0.0054737
SMC1A	0.624958	0.431785
AMER1	1.89493	0.0436252
MSN	1.2557	0.17881
AR	3.60719	0.0265545
FOXO4	-1.78845	0.0436252
MED12	0.740787	0.660377
ZMYM3	-1.4349	0.0054737
NONO	-0.0456002	0.113125
ATRX	0.21951	0.0707029
BTK	5.749	0.17881
IRS4	2.38222	0.27939
STAG2	-0.171508	0.113125
DCAF12L2	0.0708813	0.431785
BCORL1	0.0960381	0.113125
ELF4	0	1
GPC3	3.72928	0.431785
PHF6	1.21658	0.0707029
ATP2B3	0.211903	0.660377
FLNA	6.08555	0.0265545
RPL10	0	1
MTCP1	-6.43225	0.113125
PCM1	-4.64325	0.00175464
LEPROTL1	-0.204833	0.27939
WRN	-1.36057	0.0436252
NRG1	-12.0121	0.00941476
NSD3	6.58171	0.0265545
FGFR1	-1.02324	0.113125
ANK1	6.81239	0.0265545
KAT6A	1.12257	0.0707029
IKBKB	-5.34407	0.0054737
HOOK3	0.0239951	0.660377
TCEA1	1.89257	0.27939
PLAG1	0.152434	0.660377
CHCHD7	0.574341	0.27939
PREX2	-2.71513	0.0707029
NCOA2	-0.139715	0.113125
HEY1	-6.76553	0.0054737
CNBD1	0.381006	0.27939
NBN	2.97128	0.0265545
RUNX1T1	1.26473	0.660377
CDH17	0	1
COX6C	-2	0.660377
PABPC1	0.961487	0.27939
UBR5	-0.81076	0.000273496
RSPO2	2.15713	0.27939
EIF3E	-1.55394	0.113125
CSMD3	2	0.660377
RAD21	4.06813	0.00941476
EXT1	0.750256	0.660377
MYC	3.89533	0.27939
NDRG1	8.11102	0.0159327
FAM135B	3.99864	0.431785
RECQL4	5.18943	0.113125
JAK2	0	1
CD274	0	1
PDCD1LG2	0.110045	0.660377
NFIB	0.24275	0.660377
PSIP1	0.121784	0.660377
MLLT3	-2.05521	0.17881
CDKN2A	-7.00767	0.0707029
FANCG	-0.200606	0.27939
PAX5	2.02987	0.27939
GNAQ	-2.01648	0.27939
SYK	-3.01072	0.431785
OMD	0	1
WNK2	-7.1616	0.0436252
FANCC	-0.332294	0.27939
PTCH1	1.97293	0.660377
XPA	-0.83664	0.0436252
NR4A3	0.0205533	0.660377
TAL2	2.00559	0.113125
KLF4	0	1
TNC	10.7201	0.0265545
CNTRL	-6.91083	7.02219e-05
PPP6C	2.11217	0.0436252
SET	3.95016	0.00175464
FNBP1	0.371703	0.00312783
ABL1	0.356968	0.00941476
NUP214	0.0537891	0.17881
TSC1	-0.842999	0.27939
RALGDS	-1.02055	0.113125
BRD3	1.29289	0.000519642
NOTCH1	-0.14038	0.431785
NUP98	0.0955089	0.660377
LMO1	-2.20434	0.17881
MYOD1	0	1
FANCF	-2.7183	0.27939
WT1	4.01857	0.27939
LMO2	1.95334	0.660377
EXT2	-0.0645462	0.431785
CREB3L1	4.879	0.0265545
DDB2	-0.420108	0.431785
CLP1	-1.70755	0.0707029
CTNND1	1.21353	0.17881
SDHAF2	1.16749	0.431785
FEN1	8.73669	0.000519642
MEN1	0.0140528	0.660377
MALAT1	0.00816265	0.660377
CCND1	-1.68216	0.0436252
NUMA1	0.659973	0.431785
PICALM	1.35418	0.660377
EED	-0.154388	0.431785
FAT3	2.0206	0.27939
MAML2	0.0473132	0.660377
BIRC3	-11.8374	0.0265545
ATM	-1.77837	0.0265545
DDX10	-0.641053	0.431785
POU2AF1	0.679259	0.431785
SDHD	0	1
ZBTB16	-22.3899	0.000273496
PAFAH1B2	-0.8367	0.431785
KMT2A	-1.37043	0.113125
DDX6	1.92436	0.660377
BCL9L	0.43907	0.660377
CBL	-0.753452	0.113125
ARHGEF12	-0.908734	0.17881
FLI1	1.69416	0.660377
KCNJ5	0	1
LARP4B	2.3632	0.0265545
KLF6	0.0196106	0.431785
GATA3	-3.65235	0.17881
MLLT10	-0.0672867	0.113125
ABI1	1.3696	0.660377
ZEB1	1.83507	0.660377
KIF5B	4.61871	0.0159327
RET	0	1
NCOA4	-0.0104811	0.660377
A1CF	9.42534	0.0436252
CCDC6	1.84119	0.0436252
TET1	0.0406638	0.431785
PRF1	9.94153	0.113125
NUTM2B	0.0618689	0.431785
BMPR1A	-1.87009	0.431785
NUTM2D	0	1
FAS	3.14815	0.113125
CPEB3	-0.37174	0.27939
CYP2C8	-9.98303	0.0265545
TLX1	0	1
NFKB2	0.0600698	0.431785
SUFU	0.0851544	0.660377
NT5C2	0	1
VTI1A	-0.452849	0.27939
TCF7L2	-2	0.660377
SHTN1	0.408771	0.0436252
FGFR2	-7.30784	0.0436252
MGMT	-2.15697	0.431785
KDM5A	-0.385683	0.17881
ERC1	0.215242	0.0436252
CCND2	0	1
CHD4	0.215047	0.17881
ZNF384	1.46206	0.660377
PTPN6	-0.119548	0.27939
ETV6	-0.0402009	0.17881
CDKN1B	-1.14994	0.27939
ETNK1	-0.470845	0.0265545
KRAS	-0.0728934	0.660377
PPFIBP1	1.89496	0.431785
ARID2	-0.143344	0.113125
COL2A1	3.33393	0.431785
KMT2D	0.199738	0.660377
PRPF40B	0.00495195	0.660377
SMARCD1	-0.0391053	0.17881
ATF1	0.192035	0.00941476
HOXC13	2.20166	0.0707029
HOXC11	0.0564428	0.431785
ERBB3	-2.22872	0.0436252
NACA	-0.00857842	0.660377
NAB2	-4.04191	0.00941476
STAT6	-7.708	0.0707029
GLI1	1.99985	0.660377
DDIT3	0.0334376	0.431785
CDK4	1.40378	0.0707029
LRIG3	0.0282626	0.660377
WIF1	0.0358823	0.660377
HMGA2	0	1
MDM2	0.314044	0.660377
PTPRB	1.9981	0.660377
BTG1	1.70684	0.660377
USP44	0	1
CHST11	3.9476	0.27939
SH2B3	-4.04331	0.0054737
ALDH2	7.68277	0.00312783
PTPN11	5.3052	0.00175464
TBX3	-2.23453	0.0707029
HNF1A	0	1
SETD1B	-0.131292	0.17881
CLIP1	0.557027	0.0707029
ZCCHC8	-0.0241662	0.660377
NCOR2	-0.330289	0.431785
POLE	-2.15817	0.17881
ZMYM2	-0.0810614	0.27939
LATS2	-5.99803	0.27939
CDX2	0.0079048	0.660377
FLT3	0.0116282	0.660377
BRCA2	5.67204	0.0054737
NBEA	-1.99936	0.660377
LHFPL6	0	1
FOXO1	-2.89329	0.0159327
LCP1	0.0333571	0.27939
RB1	0.815914	0.113125
CYSLTR2	0.00848445	0.660377
GPC5	2.936	0.27939
SOX21	0.343499	0.17881
ERCC5	0.00518523	0.660377
CCNB1IP1	0.0187283	0.431785
ARHGAP5	-0.810654	0.660377
BAZ1A	1.56656	0.0707029
NKX2-1	2.53802	0.431785
FOXA1	0.0291122	0.660377
NIN	0.128137	0.17881
KTN1	2.62371	0.000519642
SIX1	2.34816	0.113125
HIF1A	5.62207	0.0436252
MAX	1.85871	0.660377
GPHN	-5.31741	0.0265545
RAD51B	-10.6824	0.000140444
TSHR	0	1
TRIP11	-0.190116	0.17881
GOLGA5	4.80295	0.000519642
DICER1	-0.389229	0.0707029
TCL1A	0	1
BCL11B	0.0329978	0.660377
HSP90AA1	6.12556	0.0159327
AKT1	2.53954	0.0265545
NUTM1	0.0652069	0.431785
BUB1B	14.7153	0.000965049
KNSTRN	16.5048	0.000140444
KNL1	7.3158	0.00941476
HMGN2P46	5.36497	0.00312783
USP8	-0.111649	0.431785
MYO5A	0.0213606	0.431785
C15orf65	0.0435283	0.27939
TCF12	0.042657	0.660377
MAP2K1	0.108389	0.660377
SMAD3	1.11358	0.431785
PML	-0.479241	0.17881
NTRK3	-7.68018	0.0265545
POLG	0.116065	0.0159327
IDH2	11.0155	0.000965049
CRTC3	-1.95608	0.17881
BLM	2.50425	0.0159327
FES	-4.5607	0.0054737
CHD2	-1.32787	0.000965049
AXIN1	2.07474	0.113125
NTHL1	0.0110449	0.660377
TSC2	-0.058099	0.431785
TRAF7	1.12236	0.00941476
CREBBP	1.09389	0.660377
GRIN2A	10.0553	0.0707029
CIITA	15.9765	0.00175464
RMI2	8.96125	0.000273496
SOCS1	5.81524	0.0159327
TNFRSF17	0.0136925	0.660377
SNX29	0.66594	0.0707029
ERCC4	-2.01369	0.431785
PALB2	2.33916	0.00941476
PRKCB	-0.124194	0.431785
IL21R	12.207	0.00941476
FUS	-0.333184	0.27939
CYLD	2.20186	0.0707029
HERPUD1	3.68406	0.0054737
CDH11	-1.83111	0.0707029
CBFB	0.0983252	0.431785
CTCF	0.0264275	0.431785
CDH1	-2.00741	0.431785
ZFHX3	0.0284152	0.660377
RFWD3	4.03037	0.00312783
MAF	-4.15207	0.17881
CBFA2T3	0.0707628	0.660377
FANCA	3.07037	0.00941476
USP6	-7.41705	0.00941476
RABEP1	-0.00561668	0.660377
TP53	-3.94278	0.431785
PER1	1.72572	0.660377
GAS7	0.366111	0.660377
MAP2K4	-4.41236	0.000273496
NCOR1	-0.0426702	0.431785
FLCN	-2.19952	0.17881
SPECC1	-3.44001	0.431785
NF1	-1.58098	0.0159327
SUZ12	-1.01294	0.0265545
LASP1	7.85278	0.113125
CDK12	15.9841	0.00941476
ERBB2	11.663	0.0159327
RARA	3.94458	0.113125
CCR7	3.93605	0.27939
SMARCE1	-1.50363	0.00941476
STAT5B	-0.393278	0.431785
STAT3	0.694393	0.17881
BRCA1	2.6887	0.0707029
ETV4	-3.36147	0.0707029
SPOP	1.41223	0.660377
KAT7	2.98479	0.0707029
COL1A1	2.18707	0.431785
HLF	-4.0687	0.113125
MSI2	-0.0443579	0.17881
RNF43	1.50497	0.17881
CLTC	8.2692	0.0159327
PPM1D	7.59027	0.00941476
BRIP1	-0.00757748	0.660377
CD79B	5.91284	0.27939
DDX5	-5.56845	0.0707029
AXIN2	-6.5718	0.0436252
PRKAR1A	-2.01349	0.431785
SRSF2	-2.50317	0.0707029
CANT1	-2.0172	0.431785
RNF213	1.63091	0.0707029
ASPSCR1	-1.76663	0.17881
ZNF521	-4.15765	0.113125
SS18	-0.36054	0.0265545
SETBP1	0	1
SMAD2	-1.50518	0.27939
SMAD4	-5.17359	0.00175464
DCC	0.473767	0.431785
MALT1	-0.422216	0.0436252
BCL2	-17.4703	0.0159327
KDSR	1.53253	0.17881
SIRPA	2.27777	0.113125
CRNKL1	1.23316	0.113125
ASXL1	-0.057131	0.660377
SRC	1.39103	0.431785
MAFB	0.0374173	0.660377
TOP1	3.10906	0.0159327
PLCG1	-1.01473	0.431785
PTPRT	-8.0244	0.0265545
SDC4	0.207485	0.431785
NFATC2	-5.9649	0.0707029
SALL4	0.00575865	0.660377
GNAS	9.5249	0.000965049
SS18L1	2.83844	0.113125
PTK6	4.64974	0.00941476
FSTL3	6.17938	0.00312783
STK11	-1.08288	0.17881
TCF3	4.12304	0.00941476
GNA11	1.8348	0.27939
MAP2K2	1.99252	0.113125
SH3GL1	2.61484	0.0436252
MLLT1	0.0476179	0.17881
VAV1	7.14707	0.0436252
CD209	0	1
MUC16	-10.4211	0.0707029
KEAP1	0.0733767	0.431785
DNM2	0.608493	0.0707029
SMARCA4	1.01734	0.00312783
CALR	6.54885	0.000519642
LYL1	0.045213	0.431785
DNAJB1	1.24469	0.0159327
BRD4	0.97889	0.27939
TPM4	3.8924	0.0707029
JAK3	3.9831	0.17881
ELL	0.415955	0.431785
CRTC1	-0.558639	0.660377
ZNF429	-1.99787	0.0436252
CCNE1	0.758482	0.113125
CEP89	-2.30656	0.27939
CEBPA	-2.65069	0.0436252
AKT2	-0.0129051	0.660377
CD79A	1.62378	0.17881
CIC	-0.740287	0.0707029
BCL3	1.53358	0.113125
CBLC	-10.087	0.0159327
ERCC2	-0.0520855	0.27939
BAX	0.294182	0.0436252
BCL2L12	-0.715785	0.113125
POLD1	-0.0331832	0.431785
KLK2	0	1
PPP2R1A	0.157871	0.17881
ZNF331	4.93632	0.00941476
CLTCL1	0.433385	0.431785
DGCR8	-0.189794	0.113125
LZTR1	-1.59928	0.0436252
MAPK1	1.99822	0.0436252
BCR	0.88992	0.00941476
MN1	0.00746209	0.660377
CHEK2	-0.540978	0.27939
ZNRF3	-0.187934	0.27939
EWSR1	-0.0247298	0.431785
NF2	0	1
PATZ1	0.0246888	0.431785
ISX	2.1052	0.27939
MYH9	3.6961	0.00941476
APOBEC3B	6.17201	0.0265545
PDGFB	1.98151	0.27939
MRTFA	-0.222021	0.431785
EP300	-0.233243	0.113125
OLIG2	0.00647877	0.660377
RUNX1	-9.05401	7.02219e-05
ERG	1.96177	0.660377
TMPRSS2	-1.98644	0.431785
U2AF1	1.21149	0.27939

## Sheet: Patient DIDS inv vs. non-inv cg
	score	pval
SKI	-2.89297	0.147764
PRDM16	-0.158637	0.282393
RPL22	-4.0411	0.147764
CAMTA1	-0.0255916	0.282393
MTOR	0	1
PRDM2	-0.0247843	0.282393
CASP9	0.0117935	0.534091
SPEN	-0.213524	0.0764895
SDHB	-0.155061	0.0764895
ARHGEF10L	1.76233	0.0391553
PAX7	1.2564	0.534091
MDS2	2.00965	0.282393
ARID1A	-1.72307	0.0764895
LCK	0.958361	0.147764
SFPQ	0.0794897	0.282393
THRAP3	0	1
CSF3R	-0.128588	0.534091
MYCL	-1.97224	0.534091
MPL	2.94871	0.147764
MUTYH	-2.86942	0.147764
TAL1	1.72992	0.534091
STIL	0.0320106	0.534091
CDKN2C	-0.0505515	0.534091
EPS15	-0.017669	0.282393
JUN	1.53004	0.534091
JAK1	-0.0289709	0.282393
FUBP1	-1.21731	0.534091
BCL10	-2.00094	0.282393
RPL5	-0.167876	0.534091
RBM15	0.0689561	0.0764895
TRIM33	-1.88643	0.534091
NRAS	-2	0.534091
ATP1A1	-0.0611793	0.0391553
TENT5C	-0.087595	0.282393
NOTCH2	-0.0935399	0.147764
BCL9	-0.0782158	0.0764895
PDE4DIP	-0.00798479	0.534091
ARNT	-1.88651	0.0391553
SETDB1	1.9268	0.282393
MLLT11	0	1
S100A7	0.0248966	0.282393
TPM3	0.345023	0.0391553
MUC1	0	1
LMNA	0.0773199	0.534091
PRCC	-0.0519385	0.0391553
NTRK1	-4.84867	0.0764895
FCRL4	0.0556256	0.534091
SDHC	-2.04324	0.0391553
FCGR2B	-2	0.534091
DDR2	0.012097	0.282393
PBX1	0	1
PRRX1	1.96779	0.534091
ABL2	-1.82899	0.0391553
TPR	-0.16026	0.534091
CDC73	-1.13757	0.0198135
ELF3	2.75277	0.0764895
MDM4	1.11095	0.534091
ELK4	-0.456841	0.0764895
SLC45A3	2.00862	0.282393
RGS7	0	1
FH	-1.25725	0.00489223
MYCN	0	1
WDCP	-2	0.534091
NCOA1	-0.0311836	0.282393
DNMT3A	1.64615	0.534091
ASXL2	-2.26985	0.0391553
ALK	-1.98668	0.282393
BIRC6	-1.34675	0.0764895
STRN	-0.408678	0.282393
EML4	0.0343226	0.282393
SIX2	-2.1397	0.0391553
EPAS1	0	1
MSH2	-0.269702	0.147764
MSH6	-0.869856	0.0198135
FBXO11	-2.04799	0.147764
BCL11A	2.36121	0.0764895
REL	-0.0609716	0.534091
XPO1	-1.35994	0.0764895
PCBP1	-3.87251	0.00990677
DCTN1	1.98646	0.534091
CTNNA2	0.808658	0.534091
TMEM127	-1.79375	0.147764
AFF3	0.694574	0.0198135
RGPD3	-0.0446311	0.534091
RANBP2	-0.948656	0.0764895
PAX8	-2.02098	0.282393
ERCC3	-0.165382	0.147764
CXCR4	0.0170554	0.534091
LRP1B	5.64261	0.0391553
ACVR2A	0.174314	0.282393
ACVR1	-2.09932	0.00238496
HOXD13	0	1
HOXD11	0	1
NFE2L2	-0.411913	0.147764
ITGAV	-0.789237	0.147764
COL3A1	2.01769	0.282393
PMS1	0.432621	0.282393
SF3B1	0.353239	0.0391553
CASP8	-0.0573827	0.534091
CD28	-3.08625	0.282393
CREB1	0.52692	0.0764895
IDH1	-0.593561	0.0198135
ERBB4	-0.249394	0.534091
BARD1	-0.0758499	0.534091
ATIC	-0.0971616	0.0764895
FEV	4.12724	0.0764895
PAX3	0	1
ACSL3	1.99852	0.282393
CUL3	0.243316	0.534091
ACKR3	-3.82319	0.147764
SRGAP3	0.0888623	0.534091
FANCD2	0.138344	0.534091
VHL	-0.0110547	0.534091
PPARG	-2.52502	0.147764
RAF1	0.0663839	0.0764895
FBLN2	-2.0394	0.147764
XPC	0.193889	0.0764895
TGFBR2	-0.0508313	0.282393
CCR4	-2.43445	0.147764
MLH1	0.344772	0.00489223
MYD88	2.04583	0.00990677
CTNNB1	0.0108372	0.534091
SETD2	0.0524506	0.0198135
NCKIPSD	-0.208609	0.282393
RHOA	-0.0133232	0.534091
BAP1	0.222024	0.282393
PBRM1	0	1
CACNA1D	-1.38267	0.282393
FHIT	0	1
MITF	-0.155276	0.147764
FOXP1	-1.92943	0.534091
ROBO2	-3.23647	0.147764
EPHA3	0.00555053	0.534091
TFG	-1.99108	0.534091
CBLB	-0.0130619	0.282393
POLQ	-0.34412	0.0764895
GATA2	0	1
RPN1	0.0563798	0.534091
CNBP	0.534144	0.534091
STAG1	-0.0296576	0.282393
PIK3CB	-0.367866	0.534091
FOXL2	0.18321	0.0764895
ATR	-1.66152	0.534091
WWTR1	-0.215899	0.147764
GMPS	-0.659092	0.534091
MLF1	-0.988215	0.282393
MECOM	0	1
TBL1XR1	-2.0654	0.0198135
PIK3CA	-2.00845	0.282393
SOX2	3.75997	0.282393
MAP3K13	-0.161642	0.147764
IGF2BP2	0.370006	0.534091
ETV5	-2.00339	0.147764
EIF4A2	-1.18786	0.282393
BCL6	0.120648	0.0764895
LPP	0	1
TP63	-5.99606	0.0764895
MB21D2	-2	0.534091
TFRC	-0.026271	0.147764
FGFR3	-2.02071	0.282393
NSD2	-0.019316	0.282393
SLC34A2	0	1
N4BP2	-0.347434	0.534091
RHOH	-0.421622	0.147764
PHOX2B	0	1
TEC	-0.0610469	0.534091
FIP1L1	-0.132558	0.534091
CHIC2	0.295097	0.00990677
PDGFRA	-0.0429083	0.534091
KIT	2.86248	0.00489223
KDR	0.0154619	0.534091
PTPN13	-2.11702	0.147764
AFF1	-0.317055	0.00489223
RAP1GDS1	2.05202	0.0764895
TET2	-0.259601	0.0764895
LEF1	0	1
IL2	0	1
FAT4	0	1
FBXW7	0.848596	0.0011472
CASP3	-2.02709	0.0391553
FAT1	0.210624	0.534091
DUX4L1	0	1
SDHA	-1.66655	0.534091
TERT	0.235	0.0764895
CTNND2	0	1
CDH10	2.07659	0.282393
DROSHA	-0.0380195	0.0764895
IL7R	-2.05225	0.0764895
LIFR	-0.544516	0.534091
IL6ST	-2.15299	0.282393
MAP3K1	0	1
PIK3R1	-0.177605	0.0198135
APC	-0.014495	0.534091
ACSL6	0.0552067	0.147764
AFF4	-1.78698	0.282393
ARHGAP26	-0.0746132	0.0764895
CSF1R	0.00618661	0.534091
PDGFRB	0.120007	0.534091
CD74	0	1
ITK	-2.15535	0.0764895
EBF1	-0.0188751	0.534091
PWWP2A	0.0635772	0.282393
TLX3	0	1
NPM1	0.0353466	0.534091
FGFR4	0.682534	0.282393
NSD1	0.686437	0.0391553
FLT4	-2.1877	0.0391553
IRF4	0.408723	0.147764
DEK	0.0297444	0.282393
HMGA1	-0.083341	0.282393
FANCE	-3.97332	0.282393
SRSF3	1.79937	0.0764895
CDKN1A	0	1
PIM1	1.87095	0.282393
TFEB	-3.99769	0.282393
CCND3	0.156113	0.534091
HSP90AB1	0.215676	0.534091
NFKBIE	-2.05584	0.0764895
BMP5	0	1
EPHA7	2.02034	0.147764
CCNC	-1.73882	0.282393
PRDM1	0.0386231	0.534091
FOXO3	-0.306058	0.282393
ROS1	3.29699	0.0198135
GOPC	0.432982	0.534091
RSPO3	-3.98633	0.147764
SGK1	-0.00661008	0.534091
MYB	-1.9723	0.534091
BCLAF1	0.114565	0.534091
TNFAIP3	0.0353123	0.534091
ECT2L	0.0770797	0.534091
LATS1	-2.92909	0.0764895
ESR1	-0.989963	0.282393
ARID1B	-0.196893	0.0391553
EZR	1.88484	0.147764
QKI	0.0171676	0.282393
AFDN	0.0318432	0.282393
CARD11	-1.72509	0.534091
PMS2	-0.158866	0.282393
RAC1	0	1
ETV1	0.0331438	0.534091
MACC1	0.113505	0.534091
HNRNPA2B1	0.0676501	0.282393
HOXA9	1.63457	0.0764895
HOXA11	0	1
HOXA13	0.234774	0.534091
JAZF1	-0.0701274	0.0764895
FKBP9	0	1
SFRP4	-0.012345	0.534091
IKZF1	0.399469	0.282393
EGFR	2	0.534091
ZNF479	0	1
SBDS	-0.687119	0.282393
ELN	2.04114	0.282393
HIP1	0.213982	0.147764
GRM3	0	1
AKAP9	-1.70254	0.282393
CDK6	1.11579	0.147764
TRRAP	0.0301409	0.534091
CUX1	-0.247833	0.282393
MET	-0.00665917	0.534091
POT1	-1.83078	0.534091
SND1	0.176458	0.534091
SMO	0.33505	0.534091
CREB3L2	0	1
TRIM24	-1.99394	0.534091
KIAA1549	-0.583711	0.0391553
BRAF	-0.316791	0.534091
FAM131B	-2.98856	0.00489223
EZH2	-0.029629	0.147764
KMT2C	-0.175344	0.282393
MNX1	1.17896	0.534091
CRLF2	-2.227	0.147764
P2RY8	-5.04247	0.00990677
ZRSR2	0.280782	0.0764895
EIF1AX	-4.00371	0.147764
FAM47C	1.8614	0.0391553
BCOR	-0.166587	0.147764
DDX3X	-0.16677	0.282393
KDM6A	0.0118147	0.282393
RBM10	1.59818	0.534091
ARAF	0.922195	0.282393
SSX1	0	1
SSX4	0	1
WAS	2.04989	0.147764
GATA1	2.66477	0.147764
TFE3	-0.208842	0.282393
SSX2	0	1
KDM5C	1.54347	0.147764
SMC1A	0.154124	0.0391553
AMER1	0.998289	0.0198135
MSN	0.358435	0.534091
AR	-0.0325305	0.282393
FOXO4	-4.04848	0.00489223
MED12	-0.15526	0.0391553
ZMYM3	0.0265333	0.534091
NONO	-0.00516463	0.534091
ATRX	-0.183034	0.0764895
BTK	0.168669	0.147764
IRS4	2.75537	0.0391553
STAG2	-1.3172	0.282393
DCAF12L2	0.433647	0.282393
BCORL1	-0.818546	0.147764
ELF4	0.215324	0.0391553
GPC3	-1.84517	0.0764895
PHF6	-0.0263125	0.282393
ATP2B3	0	1
FLNA	0.501538	0.147764
RPL10	0.0328456	0.282393
MTCP1	3.57629	0.147764
PCM1	-0.214578	0.282393
LEPROTL1	0	1
WRN	-0.146646	0.534091
NRG1	12.886	0.0011472
NSD3	5.30841	0.0391553
FGFR1	2.16412	0.147764
ANK1	-1.99407	0.534091
KAT6A	0.353363	0.282393
IKBKB	-0.251181	0.0764895
HOOK3	-1.79805	0.534091
TCEA1	0.0256351	0.534091
PLAG1	0.0345625	0.282393
CHCHD7	0.606726	0.282393
PREX2	-0.0265602	0.282393
NCOA2	-1.06491	0.534091
HEY1	0.792266	0.0764895
CNBD1	2.09983	0.282393
NBN	-1.81377	0.534091
RUNX1T1	-0.045903	0.534091
CDH17	-2.53835	0.282393
COX6C	-2.01994	0.147764
PABPC1	2.76676	0.282393
UBR5	-0.00822025	0.534091
RSPO2	0.0582013	0.147764
EIF3E	0.815317	0.147764
CSMD3	-2.42268	0.0391553
RAD21	-1.95881	0.534091
EXT1	-0.102584	0.0391553
MYC	1.05219	0.282393
NDRG1	-0.0761071	0.534091
FAM135B	0.417625	0.147764
RECQL4	1.76679	0.282393
JAK2	-0.503192	0.00990677
CD274	-2.35549	0.147764
PDCD1LG2	-2	0.534091
NFIB	0.220457	0.00489223
PSIP1	1.55145	0.0011472
MLLT3	-0.089768	0.147764
CDKN2A	0.0150955	0.534091
FANCG	2.071	0.0764895
PAX5	1.94357	0.282393
GNAQ	-0.143139	0.282393
SYK	0.0122651	0.534091
OMD	-2.26136	0.0764895
WNK2	-5.0403	0.0764895
FANCC	-0.0136909	0.282393
PTCH1	-0.00557661	0.534091
XPA	-1.16394	0.282393
NR4A3	-1.09361	0.0764895
TAL2	0.174295	0.282393
KLF4	-0.382488	0.0764895
TNC	-1.16465	0.0764895
CNTRL	-1.068	0.282393
PPP6C	-1.98512	0.534091
SET	1.8284	0.0391553
FNBP1	0.0263299	0.282393
ABL1	-0.169921	0.0391553
NUP214	-0.2305	0.282393
TSC1	0.0261602	0.534091
RALGDS	2.00887	0.282393
BRD3	-2.04171	0.282393
NOTCH1	1.85411	0.282393
NUP98	-0.412121	0.534091
LMO1	1.66192	0.534091
MYOD1	0	1
FANCF	0.13763	0.147764
WT1	6.35173	0.00990677
LMO2	0.0116699	0.534091
EXT2	-0.0117721	0.282393
CREB3L1	-4.0897	0.0764895
DDB2	-0.0697895	0.534091
CLP1	1.95276	0.534091
CTNND1	-1.99992	0.534091
SDHAF2	-3.65721	0.00238496
FEN1	-4.27282	0.00990677
MEN1	1.96458	0.147764
MALAT1	0.635036	0.282393
CCND1	2.12069	0.282393
NUMA1	-1.87519	0.147764
PICALM	-1.98989	0.534091
EED	-1.78224	0.0391553
FAT3	4.63882	0.0391553
MAML2	0.375811	0.00489223
BIRC3	0	1
ATM	-0.302434	0.282393
DDX10	0.0959075	0.147764
POU2AF1	-1.67412	0.534091
SDHD	-2	0.534091
ZBTB16	-0.207187	0.282393
PAFAH1B2	-0.0255315	0.282393
KMT2A	-1.08363	0.147764
DDX6	-0.211376	0.147764
BCL9L	-1.59337	0.282393
CBL	0.0218476	0.282393
ARHGEF12	-0.748778	0.282393
FLI1	0.0148985	0.282393
KCNJ5	-0.129742	0.534091
LARP4B	-0.148169	0.534091
KLF6	0.366397	0.147764
GATA3	5.27539	0.00990677
MLLT10	0.127209	0.534091
ABI1	0.055946	0.534091
ZEB1	-0.0806409	0.282393
KIF5B	-0.57364	0.534091
RET	1.00245	0.534091
NCOA4	0	1
A1CF	0	1
CCDC6	-0.0109486	0.534091
TET1	-0.107825	0.282393
PRF1	-5.49644	0.0391553
NUTM2B	1.97116	0.534091
BMPR1A	-2.00598	0.282393
NUTM2D	-2	0.534091
FAS	0.710483	0.147764
CPEB3	0	1
CYP2C8	-4.00561	0.147764
TLX1	0	1
NFKB2	1.47394	0.282393
SUFU	0.291475	0.282393
NT5C2	0.236567	0.0198135
VTI1A	0.156255	0.282393
TCF7L2	-2.1037	0.282393
SHTN1	0.239871	0.534091
FGFR2	-2.36054	0.282393
MGMT	-2.43463	0.147764
KDM5A	0.213183	0.534091
ERC1	0	1
CCND2	0	1
CHD4	-4.88463	0.00489223
ZNF384	-4.94041	0.0198135
PTPN6	-0.591206	0.0198135
ETV6	-0.00499066	0.534091
CDKN1B	-4.2983	0.0391553
ETNK1	0.487772	0.282393
KRAS	0.432824	0.282393
PPFIBP1	-0.101261	0.0764895
ARID2	-1.12607	0.534091
COL2A1	-1.9997	0.534091
KMT2D	-1.86459	0.282393
PRPF40B	-1.12234	0.282393
SMARCD1	0.0246457	0.282393
ATF1	-1.99995	0.534091
HOXC13	0.0439845	0.534091
HOXC11	0	1
ERBB3	0.0623623	0.147764
NACA	-2.02332	0.282393
NAB2	0.0692873	0.534091
STAT6	2.10936	0.282393
GLI1	-2.80095	0.0391553
DDIT3	-3.18509	0.282393
CDK4	-0.017461	0.282393
LRIG3	0.493665	0.0011472
WIF1	-0.919248	0.0764895
HMGA2	0.0119728	0.282393
MDM2	2.03782	0.147764
PTPRB	-0.0597765	0.282393
BTG1	0.0932706	0.147764
USP44	-2.6316	0.0391553
CHST11	-1.46773	0.534091
SH2B3	1.96805	0.534091
ALDH2	0.00587123	0.534091
PTPN11	0.0845303	0.282393
TBX3	-0.046246	0.282393
HNF1A	0	1
SETD1B	1.72484	0.0764895
CLIP1	0	1
ZCCHC8	-0.0122368	0.534091
NCOR2	0.354156	0.534091
POLE	-0.00747922	0.534091
ZMYM2	-2.4098	0.147764
LATS2	0	1
CDX2	0	1
FLT3	-0.0434391	0.534091
BRCA2	-2	0.534091
NBEA	-1.72956	0.282393
LHFPL6	-5.11875	0.0391553
FOXO1	-1.27651	0.282393
LCP1	0.0511474	0.534091
RB1	-0.424571	0.534091
CYSLTR2	0	1
GPC5	2.71965	0.0391553
SOX21	0	1
ERCC5	0.925192	0.147764
CCNB1IP1	-1.77654	0.282393
ARHGAP5	0.145079	0.0764895
BAZ1A	-0.0465005	0.147764
NKX2-1	0	1
FOXA1	-3.98895	0.147764
NIN	0.0836493	0.282393
KTN1	-0.140281	0.534091
SIX1	-0.807409	0.534091
HIF1A	0	1
MAX	-0.0208489	0.282393
GPHN	0	1
RAD51B	-2.02975	0.282393
TSHR	0.0551547	0.282393
TRIP11	-1.26789	0.534091
GOLGA5	-1.91843	0.282393
DICER1	-0.177295	0.534091
TCL1A	2.13568	0.147764
BCL11B	1.97134	0.534091
HSP90AA1	1.99913	0.534091
AKT1	-0.305214	0.147764
NUTM1	0.120365	0.0198135
BUB1B	-0.0309713	0.282393
KNSTRN	-0.14746	0.147764
KNL1	-0.0936044	0.147764
HMGN2P46	0.0876177	0.534091
USP8	-1.70342	0.282393
MYO5A	-0.00719141	0.534091
C15orf65	-2.09113	0.147764
TCF12	-0.0300744	0.282393
MAP2K1	-1.98543	0.282393
SMAD3	0.494003	0.282393
PML	-0.90774	0.0764895
NTRK3	0	1
POLG	1.92922	0.534091
IDH2	0.0398993	0.534091
CRTC3	-0.196151	0.282393
BLM	-1.96332	0.282393
FES	2.00829	0.282393
CHD2	-0.00988834	0.534091
AXIN1	-2.28262	0.00489223
NTHL1	-4.09469	0.0764895
TSC2	1.38684	0.534091
TRAF7	0.127155	0.282393
CREBBP	-1.82388	0.0198135
GRIN2A	1.99799	0.534091
CIITA	0.480972	0.147764
RMI2	-0.875537	0.0764895
SOCS1	-2.86267	0.00990677
TNFRSF17	0	1
SNX29	-0.0923805	0.0764895
ERCC4	-1.95738	0.282393
PALB2	-0.0134131	0.282393
PRKCB	0.78644	0.147764
IL21R	-1.09442	0.0391553
FUS	0.168009	0.534091
CYLD	0.0566006	0.534091
HERPUD1	0.0182689	0.534091
CDH11	0.0620298	0.534091
CBFB	-0.164598	0.282393
CTCF	-0.231196	0.0764895
CDH1	0.111924	0.0764895
ZFHX3	0	1
RFWD3	0.0535797	0.147764
MAF	1.80863	0.534091
CBFA2T3	1.99277	0.282393
FANCA	-1.73619	0.282393
USP6	-3.97609	0.147764
RABEP1	-0.35407	0.282393
TP53	0.0167479	0.282393
PER1	-0.542983	0.534091
GAS7	0.0937552	0.534091
MAP2K4	-0.00857603	0.534091
NCOR1	-1.89432	0.147764
FLCN	1.95227	0.282393
SPECC1	0.0271869	0.534091
NF1	-0.874626	0.147764
SUZ12	-0.00515486	0.534091
LASP1	-0.0584996	0.00990677
CDK12	-0.570643	0.534091
ERBB2	-1.61453	0.282393
RARA	-1.67296	0.282393
CCR7	0.0838584	0.282393
SMARCE1	-2	0.534091
STAT5B	0.0194881	0.282393
STAT3	-0.0049984	0.534091
BRCA1	1.19717	0.282393
ETV4	-2.01477	0.282393
SPOP	-0.0133242	0.282393
KAT7	-0.131829	0.534091
COL1A1	2.00634	0.282393
HLF	0.00961792	0.534091
MSI2	0.529582	0.00990677
RNF43	0	1
CLTC	2.38336	0.147764
PPM1D	1.59766	0.0198135
BRIP1	-0.201802	0.147764
CD79B	-5.71711	0.0764895
DDX5	-0.0535375	0.534091
AXIN2	2.832	0.0764895
PRKAR1A	0.229511	0.282393
SRSF2	-2.38321	0.147764
CANT1	-2.27337	0.147764
RNF213	-0.0466792	0.147764
ASPSCR1	2.02414	0.282393
ZNF521	0.0245979	0.534091
SS18	-1.98166	0.534091
SETBP1	-0.137744	0.147764
SMAD2	0	1
SMAD4	0	1
DCC	-5.95361	0.147764
MALT1	0.0283314	0.147764
BCL2	0.38804	0.0764895
KDSR	0.0425538	0.147764
SIRPA	1.01172	0.534091
CRNKL1	1.24638	0.282393
ASXL1	-0.0235824	0.282393
SRC	-0.092302	0.282393
MAFB	-2.23611	0.147764
TOP1	-0.0238595	0.0764895
PLCG1	-0.0833986	0.282393
PTPRT	-1.78928	0.147764
SDC4	-2.07143	0.147764
NFATC2	-0.082379	0.147764
SALL4	3.50626	0.0198135
GNAS	1.18265	0.147764
SS18L1	4.24359	0.0391553
PTK6	4.76181	0.00990677
FSTL3	0.274039	0.534091
STK11	-2.05566	0.147764
TCF3	-1.26489	0.282393
GNA11	-0.937671	0.0391553
MAP2K2	-2.01231	0.282393
SH3GL1	1.75727	0.282393
MLLT1	-2.07804	0.0764895
VAV1	0.831767	0.147764
CD209	-0.0338927	0.534091
MUC16	0.101519	0.282393
KEAP1	0.0903042	0.282393
DNM2	-0.0218619	0.147764
SMARCA4	-0.0330177	0.282393
CALR	0.329805	0.0198135
LYL1	2.00218	0.147764
DNAJB1	0.53839	0.534091
BRD4	0.595292	0.282393
TPM4	-0.0217957	0.534091
JAK3	0.638822	0.147764
ELL	-1.33836	0.0764895
CRTC1	0.423334	0.534091
ZNF429	-1.9254	0.147764
CCNE1	-3.22842	0.282393
CEP89	0.174505	0.0198135
CEBPA	0.817605	0.147764
AKT2	-0.0132998	0.534091
CD79A	-7.1879	0.0198135
CIC	-4.36171	0.0764895
BCL3	-0.219597	0.282393
CBLC	-1.99968	0.534091
ERCC2	-2	0.534091
BAX	-2.05749	0.0764895
BCL2L12	2.00242	0.282393
POLD1	1.98102	0.282393
KLK2	0	1
PPP2R1A	-0.998037	0.282393
ZNF331	0.0850816	0.147764
CLTCL1	0	1
DGCR8	1.93838	0.00990677
LZTR1	-4.02113	0.0391553
MAPK1	0.954822	0.534091
BCR	2.74206	0.0198135
MN1	-3.87007	0.282393
CHEK2	0	1
ZNRF3	-0.0466021	0.282393
EWSR1	0.0740013	0.147764
NF2	1.51427	0.0391553
PATZ1	1.06723	0.0764895
ISX	0	1
MYH9	1.716	0.282393
APOBEC3B	-4.23258	0.147764
PDGFB	1.9847	0.282393
MRTFA	1.18971	0.282393
EP300	-0.0299225	0.534091
OLIG2	0	1
RUNX1	-0.0374271	0.282393
ERG	-2.0066	0.282393
TMPRSS2	0	1
U2AF1	0.0169361	0.534091

## Sheet: PDX GSEA inv vs. non-inv hallma
pathway	pval	padj	log2err	ES	NES	size	leadingEdge
HALLMARK_E2F_TARGETS	1e-10	6.25e-10		0.764513	2.71292	194	CDC25B CDC20 KIF2C CDK1 KPNA2 UBE2T AURKA TOP2A RRM2 MKI67 NOLC1 E2F8 LMNB1 BUB1B CENPE MYBL2 CSE1L MTHFD2 STMN1 CCNB2 KIF4A ESPL1 DLGAP5 MCM3 CDCA8 RACGAP1 MELK DEPDC1 MCM4 MCM2 RANBP1 PLK1 RAD21 TRIP13 BIRC5 PCNA MAD2L1 PTTG1 CCNE1 PAICS TACC3 TFRC MCM6 DCK CDKN3 USP1 CIT SPAG5 POP7 BRCA2 PLK4 HMMR CHEK1 RAN H2AX PRDX4 JPT1 POLD2 CKS2 CENPM AURKB NOP56 RAD51AP1 DCTPP1 DSCC1 DDX39A SNRPB ORC6 DI…
HALLMARK_G2M_CHECKPOINT	1e-10	6.25e-10		0.773348	2.74386	196	CDC25B CDC20 CDC6 KIF11 KIF2C CDK1 KPNA2 SLC7A5 AURKA TOP2A MKI67 NOLC1 INCENP NEK2 TPX2 LMNB1 CENPE MYBL2 KIF23 STMN1 SQLE CCNB2 KIF4A ESPL1 MCM3 CENPF RACGAP1 STIL MCM2 PLK1 RAD21 BIRC5 H2BC12 MAD2L1 TTK NDC80 KIF20B PTTG1 UBE2C TACC3 MCM6 TOP1 RAD23B CDKN3 EXO1 KNL1 BRCA2 BUB1 PRC1 DKC1 PLK4 RAD54L SMC2 HMMR CHEK1 HIF1A H2AX CDC7 JPT1 TENT4A HMGN2 CKS2 DBF4 AURKB CCNA2 POLQ PBK MT2A NUSAP1 KIF…
HALLMARK_GLYCOLYSIS	1e-10	6.25e-10		0.58854	2.08318	190	CDK1 VCAN AURKA PGK1 CLDN3 G6PD P4HA1 STMN1 SRD5A3 ENO1 KIF20A DEPDC1 CACNA1H ERO1A CLDN9 TXN DDIT4 GFPT1 SOD1 SDC1 NSDHL HK2 MDH2 HMMR TALDO1 IL13RA1 PPIA MET PGAM1 PKM PMM2 CHPF EGLN3 NDUFV3 CENPA GOT1 DLD ISG20 PFKP TPI1 SLC16A3 NANP B4GALT4 AK4 KDELR3 P4HA2 HSPA5 GOT2 IDH1 BPNT1 COPB2 PGLS ALDOA GPC4 ZNF292 ALDH9A1 SDHC HS6ST2 NASP HDLBP ARPP19 EFNA3 XYLT2 SDC3 SLC25A13
HALLMARK_MITOTIC_SPINDLE	1e-10	6.25e-10		0.637781	2.24739	185	KIF11 KIF2C CDK1 AURKA TOP2A INCENP ANLN NEK2 TPX2 LMNB1 CENPE KIF23 CCNB2 KIF4A ESPL1 DLGAP5 STAU1 CENPF RACGAP1 PLK1 ECT2 BIRC5 TTK NDC80 KIF20B BRCA2 BUB1 PRC1 CDC42EP1 BCR MYH9 MID1IP1 TUBD1 NUSAP1 EZR KIF5B SASS6 FLNA CKAP5 DYNC1H1 SMC4 TIAM1 PIF1 ARHGDIA SMC3 STK38L ARL8A PCNT CEP250 FBXO5 CDC42EP4 NCK2 LRPPRC ABL1 WASL CD2AP NET1 MAPRE1
HALLMARK_MTORC1_SIGNALING	1e-10	6.25e-10		0.732586	2.58843	188	STIP1 SLC7A5 AURKA RRM2 PSMD12 PGK1 IDI1 FADS2 G6PD DHCR7 RPN1 PSAT1 P4HA1 PNP MTHFD2 SQLE ENO1 MCM4 MCM2 TXNRD1 PLK1 PSMG1 CCT6A SHMT2 YKT6 ACTR2 ERO1A CACYBP TRIB3 NFIL3 PNO1 TFRC PSPH DDIT4 GMPS EIF2S2 HMGCS1 PRDX1 HSP90B1 CALR BUB1 HK2 GAPDH PSMC2 WARS1 PPIA EPRS1 SSR1 ATP2A2 IMMT EGLN3 MAP2K3 PPA1 PFKL UCHL5 TM7SF2 HSPA9 TMEM97 GOT1 DDX39A PDAP1 CDKN1A ARPC5L TPI1 NAMPT PSMA4 HSPD1 CCNF AK4 …
HALLMARK_MYC_TARGETS_V1	1e-10	6.25e-10		0.691734	2.44193	187	CDC20 KPNA2 NOLC1 PGK1 CCT5 SET GLO1 MCM4 MCM2 RANBP1 CYC1 PCNA MAD2L1 PHB MCM6 RAD23B USP1 SSB RNPS1 EIF2S2 PSMD8 EIF3B PSMD3 UBA2 PSMA7 SNRPB2 SNRPG HDGF VDAC1 XPOT RAN AIMP2 CBX3 PPIA PRDX4 DDX21 ILF2 EPRS1 POLD2 CCNA2 NOP56 ACP1 CCT7 VBP1 RRM1 PSMB2 YWHAQ GSPT1 CCT3 HDAC2 SRPK1 PSMA4 SRM HSPD1 XRCC6 TOMM70 NME1 PTGES3 PSMC6 SNRPD1 PA2G4 SNRPA1 CDC45 NOP16 DDX18 NCBP2 GOT2 C1QBP ERH EIF1AX PWP…
HALLMARK_OXIDATIVE_PHOSPHORYLATION	1e-10	6.25e-10		0.640004	2.26591	189	NDUFS6 IDH2 CYCS VDAC2 CYC1 ECHS1 ATP6AP1 FH PDP1 ATP6V1E1 PHYH ATP5F1E NDUFS8 ATP6V1C1 ATP5PF POR VDAC1 MRPS15 MDH2 ATP5MF MGST3 HCCS IMMT COX17 COX8A COX6B1 NDUFB4 COX7B FDX1 HSPA9 ATP6V1F TIMM17A DLAT ATP5PB DLD NDUFC2 UQCRH SDHB MRPL15 OAT MRPS11 CYB5R3 ATP6V1H COX5B AIFM1 ATP6V0E1 GPX4 TIMM50 TOMM70 NDUFA1 OPA1 NDUFA8 ATP5PD UQCRFS1 GOT2 MTRR NDUFC1 COX7A2 IDH1 MRPL11 ATP6V1G1 NDUFA4 SDHA ID…
HALLMARK_UNFOLDED_PROTEIN_RESPONSE	1e-10	6.25e-10		0.662196	2.19675	110	SLC7A5 NOLC1 PSAT1 MTHFD2 YIF1A TARS1 CEBPG ERO1A DDIT4 PDIA6 BANF1 BAG3 EIF4G1 HSP90B1 CALR DKC1 DNAJC3 XPOT H2AX KHSRP SSR1 YWHAZ SRPRB NOP56 HSPA9 KIF5B LSM4 EIF4A3 DNAJB9 PAIP1 EXOSC4 KDELR3 FKBP14 HERPUD1 SEC31A HSPA5 CKS1B DNAJA4 ATP6V0D1 IFIT1 TUBB2A EIF2AK3 ARFGAP1 LSM1 IARS1 ATF3 NHP2
HALLMARK_INTERFERON_GAMMA_RESPONSE	5.27875e-10	2.93264e-09	0.801216	0.589965	2.06211	171	IL4R PNP ISG15 MTHFD2 MX1 TNFAIP3 CXCL10 IFIT2 IFIT3 NUP93 CIITA HIF1A RIPK2 PTGS2 WARS1 GCH1 IFI44L NCOA3 SOCS1 OASL RSAD2 RIPK1 MT2A METTL7B CASP3 USP18 PSMB2 ISG20 CDKN1A PFKP ZNFX1 SECTM1 EIF2AK2 NAMPT UPP1 TNFSF10 SAMHD1 PSMA3 HELZ2 IFITM3 SPPL2A PTPN1 NMI ADAR VAMP8 STAT1 SP110 IFIT1 IFI44 MX2 OGFR OAS3 TRIM25 BATF2 CASP7 IRF5 ST3GAL5 MYD88 TRIM21 TNFAIP2 C1S FCGR1A CXCL11 SRI CD74 IFIH1 CM…
HALLMARK_CHOLESTEROL_HOMEOSTASIS	4.87316e-08	2.43658e-07	0.719513	0.676839	2.08056	71	TNFRSF12A S100A11 IDI1 FADS2 DHCR7 SQLE TRIB3 NFIL3 ANXA5 HMGCS1 CBS NSDHL MVD TM7SF2 TMEM97 MAL2 PCYT2 ACAT2 LDLR ACTG1 EBP LGMN HMGCR FBXO6 CD9 PLAUR ATF3 GUSB ATF5 LGALS3 MVK CLU STARD4
HALLMARK_UV_RESPONSE_UP	1.35728e-07	6.16946e-07	0.690132	0.566477	1.94119	146	STARD3 STIP1 CTSV FEN1 RPN1 GAL EPCAM TARS1 CEBPG YKT6 CCNE1 BSG TFRC PPIF GGH DNAJB1 PPP1R2 ATP6V1C1 BID H2AX DDX21 GCH1 CHRNA5 ATP6V1F PPAT TMBIM6 CASP3 CYB5R1 PDAP1 HSPA13 PPT1 TYRO3 CDKN2B ALDOA IGFBP2 MARK2 ONECUT1 CDC34 POLE3 SPR BAK1 AGO2 JUNB CREG1 EPHX1 TST RFC4 AP2S1 ATF3 NKX2-5 FGF18 RAB27A POLR2H GRPEL1 RRAD NFKBIA SLC6A8 SOD2 TACR3
HALLMARK_DNA_REPAIR	8.87563e-07	3.18783e-06	0.659444	0.556437	1.889	138	FEN1 STX3 PNP BCAP31 MPC2 PCNA GUK1 NME4 POM121 ADRM1 SEC61A1 RAE1 ARL6IP1 NELFCD POLR2G COX17 ALYREF POLR2K SDCBP POLR2J RFC2 ZWINT TMED2 RAD51 GPX4 SNAPC5 GTF2B NME1 SSRP1 NCBP2 POLD3 TAF13 POLR2C ELOA RFC3 POLR2E BRF2 NUDT21 MPG RBX1 RPA2 RFC4 APRT TYMS DDB1 TP53 POLR2D RPA3 CMPK2 POLR2H GTF2A2 EDF1 GTF2H3 NT5C3A HPRT1 POLR2I DGUOK CANT1 NUDT9 TSG101 SAC3D1 RFC5 GTF2H5 CETN2 PDE4B
HALLMARK_ESTROGEN_RESPONSE_LATE	7.6674e-07	3.18783e-06	0.659444	0.516247	1.82243	187	S100A9 CDC20 CDC6 SLC7A5 TOP2A TH ASS1 DHCR7 GAL LSR PAPSS2 IDH2 STIL KIF20A CLIC3 CCNA1 MDK PPIF ST14 PLK4 DUSP2 PKP3 OPN3 CKB ISG20 CCN5 TIAM1 ID2 PERP CDH1 MAPK13 TOB1 IMPA2 SFN SLC9A3R1 TSPAN13 PRLR LTF PRSS23 SLC2A8 CD9 CPE LLGL2 TST BLVRB NMU COX6C SORD TFAP2C
HALLMARK_PROTEIN_SECRETION	8.92592e-07	3.18783e-06	0.659444	0.612364	1.97956	95	GNAS CLTC RAB22A KRT18 YKT6 SEC24D SOD1 CD63 BNIP3 RAB5A RAB2A LMAN1 ARF1 LAMP2 ATP6V1H PPT1 TMED2 TPD52 SEC31A SEC22B COPE RER1 STX7 USO1 COPB2 TMED10 SCRN1 COPB1 RAB9A AP2S1 YIPF6 IGF2R ERGIC3 ANP32E CTSC MAPK1 ARFGAP3 TOM1L1 TMX1 AP2B1 VAMP7 GOLGA4 ARFIP1 TSG101 ICA1
HALLMARK_INTERFERON_ALPHA_RESPONSE	1.12421e-06	3.74736e-06	0.643552	0.626579	1.99096	83	IL4R ISG15 MX1 CXCL10 IFIT2 IFIT3 RIPK2 WARS1 NCOA7 IFI44L OASL RSAD2 LAMP3 USP18 ISG20 EIF2AK2 PSMA3 HELZ2 IFITM3 OAS1 NMI ADAR SP110 IFI44 OGFR TRIM25 BATF2 TRIM21 C1S CXCL11 SELL CD74 IFIH1 CMPK2 IFITM1
HALLMARK_PI3K_AKT_MTOR_SIGNALING	2.04762e-06	6.3988e-06	0.627257	0.598232	1.92606	93	CDK1 YWHAB CLTC ACTR2 CFL1 TRIB3 RAC1 HSP90B1 CALR PTPN11 MAP2K3 RIPK1 ARF1 GRB2 ARPC3 PRKAG1 CDKN1A E2F1 AKT1 TIAM1 PAK4 ARHGDIA SFN PDK1 SLC2A1 TNFRSF1A MYD88 SLA GSK3B MAPK9 CDK4 DDIT3 RIT1 ACTR3 MAPK1 TRAF2 AKT1S1 MAPK10 LCK DAPP1 GNA14 ADCY2 PIK3R3 ATF1 PLCB1 EIF4E AP2M1 PITX2 RALB CAB39 MKNK2 CXCR4
HALLMARK_TNFA_SIGNALING_VIA_NFKB	3.49799e-06	1.02882e-05	0.627257	0.512356	1.80107	181	KYNU PLAU CCL20 NFIL3 B4GALT5 TNFAIP3 CXCL10 IFIT2 RIPK2 PTGS2 TNC DUSP5 DUSP2 GCH1 MAP2K3 TRIB1 CXCL1 RELA CDKN1A CCN1 NAMPT ID2 LIF LDLR PPP1R15A EDN1 GADD45B ZBTB10 FUT4 TUBB2A ZC3H12A BCL3 KLF6 YRDC RELB TGIF1 SNN JUNB PLAUR KLF2 ETS2 GEM ATF3 PANX1 GADD45A TNFAIP2 IER2 IL1A CXCL11 PLEK IFIH1 LITAF NFKBIA SOD2 EHD1 BCL2A1
HALLMARK_INFLAMMATORY_RESPONSE	4.14777e-06	1.15216e-05	0.610527	0.510433	1.78097	169	CXCL8 IL4R CCL20 FFAR2 CD55 ADM CXCL10 ADRM1 HRH1 HIF1A RIPK2 MET GCH1 ATP2A2 P2RY2 LAMP3 RELA SELENOS CDKN1A EIF2AK2 NAMPT TNFSF10 SLC31A1 SLC7A1 NMI OSMR LIF LDLR EDN1 TNFSF15 CCL22 KLF6 GNAI3 C5AR1 PSEN1 PLAUR ATP2C1 PTAFR IL18RAP IL1A CXCL11 SELL SRI IFITM1 NFKBIA TACR3 LCK BDKRB1 CCL17 ICAM1 C3AR1 CSF3R SPHK1
HALLMARK_MYC_TARGETS_V2	4.48316e-06	1.17978e-05	0.610527	0.677107	2.02503	56	NOLC1 MCM4 PLK1 PHB HK2 PLK4 AIMP2 CBX3 DUSP2 NOP56 MPHOSPH10 TMEM97 DCTPP1 SRM HSPD1 PA2G4 NIP7 NOP16 DDX18 TFB2M WDR43 SLC19A1 IMP4 LAS1L CDK4 SORD PES1 PPRC1 GNL3 RABEPK UTP20 SUPV3L1 FARSA UNG
HALLMARK_P53_PATHWAY	7.67462e-06	1.91866e-05	0.593325	0.495995	1.75948	191	CTSD SLC3A2 S100A10 CD81 NDRG1 PCNA TRIB3 NUDT15 CLCA2 DDIT4 ST14 SDC1 POM121 SEC61A1 RXRA PITPNC1 GM2A SOCS1 H1-2 APP CDKN1A IRAK1 DNTTIP2 UPP1 PERP NUPR1 PPM1D CDKN2B VAMP8 TOB1 LIF CDK5R1 ZNF365 PPP1R15A RAD51C CSRNP2 SFN RB1 RETSAT BAK1 EPHX1 S100A4 ITGB4 ATF3 DDIT3 TP53 GADD45A IL1A PLXNB2 TRAF4 RRAD PLK3
HALLMARK_PEROXISOME	1.21553e-05	2.89411e-05	0.593325	0.565427	1.83622	98	TOP2A FABP6 IDI1 CACNA1B IDH2 ABCD1 SOD1 DIO1 CRABP2 PRDX1 PRDX5 ALDH1A1 TTR STS IDH1 NUDT19 SCGB1A1 CRABP1 ALDH9A1 RETSAT YWHAH ABCB9 CRAT TSPO CEL IDE RDH11 ITGB1BP1 SEMA3C CTPS1 SOD2 ACOX1 PEX2 DHCR24 FIS1 MVP
HALLMARK_ADIPOGENESIS	2.23557e-05	5.08084e-05	0.57561	0.482575	1.70854	189	ORM1 DHCR7 CYC1 ECHS1 SOD1 PHYH GHITM POR MDH2 TALDO1 ATP1B3 MGST3 IMMT COX8A RTN3 PFKL COX7B DLAT UBC DLD SLC25A1 SDHB IFNGR1 DNAJB9 MRPL15 AIFM1 DHRS7B SLC5A6 GPX4 GPAT4 G3BP2 GPD2 DNAJC15 TOB1 ESYT1 IDH1 UBQLN1 ALDOA IDH3A SLC19A1 DHRS7 CS UQCRQ SQOR SDHC MCCC1 RETSAT ALDH2 CRAT COX6A1 NDUFA5 PRDX3 TST IDH3G GADD45A TKT AGPAT3 UQCR10 GPAM UQCR11 VEGFB SLC66A3 MGLL PGM1 GRPEL1 NKIRAS1 NDUFB7 AC…
HALLMARK_XENOBIOTIC_METABOLISM	4.07271e-05	8.85371e-05	0.557332	0.479538	1.68282	176	KYNU ABCC2 PAPSS2 SHMT2 ADH5 PGD AKR1C2 POR LPIN2 NQO1 VNN1 GCH1 ATP2A2 MT2A SPINT2 ACP1 TMBIM6 TMEM97 ABCC3 UPP1 PPARD SLC35B1 ID2 PTGES3 AKR1C3 DDC HES6 IDH1 PGRMC1 GSTA3 TGFB2 HSD17B2 DHRS7 ALDH9A1 RETSAT ALDH2 TNFRSF1A MARCHF6 ARPP19 CYP2S1 EPHX1 KARS1 MTHFD1 BLVRB ETS2 JUP CCL25 CYB5A GCKR ACOX1 PEMT PYCR1 HPRT1 SAR1B GSR CYP26A1 GSS PTGR1 SSR3 UPB1
HALLMARK_IL2_STAT5_SIGNALING	9.77988e-05	0.000203747	0.538434	0.47292	1.66715	184	CDC6 ECM1 IL4R CKAP4 P4HA1 PNP CD81 NDRG1 NCS1 CCNE1 NFIL3 CTSZ CXCL10 MAPKAPK2 HK2 ICOS TWSG1 NCOA3 SOCS1 IL1RL1 CASP3 HOPX PTRH2 IFNGR1 TIAM1 GPX4 SYNGR2 TNFSF10 CDCP1 IFITM3 ANXA4 UCK2 PENK SWAP70 LIF PLEC GADD45B KLF6 GPR65 PRNP PHTF2 ST3GAL4 SPRY4 IGF2R MUC1 ITGAE MYO1C SELL DCPS TLR7
HALLMARK_ANDROGEN_RESPONSE	0.000329341	0.000658682	0.498493	0.523175	1.70234	99	ABCC4 IDI1 UBE2I KRT8 NDRG1 HMGCS1 SEC24D ADRM1 CENPN LMAN1 MYL12A DNAJB9 AKT1 UBE2J1 XRCC6 TPD52 XRCC5 PA2G4 ACSL3 DBI ZBTB10 ADAMTS1 RAB4A APPBP2 GNAI3 HMGCR SMS STEAP4 SORD UAP1 MAP7
HALLMARK_REACTIVE_OXYGEN_SPECIES_PATHWAY	0.000365061	0.000702041	0.498493	0.639934	1.82543	43	G6PD MGST1 TXNRD1 TXN SOD1 PRDX1 ATOX1 NQO1 PRDX4 NDUFB4 PRDX2 SELENOS PRDX6 PFKP GPX4 NDUFS2 PRNP JUNB FTL CDKN2D GLRX2
HALLMARK_APOPTOSIS	0.000404884	0.000749785	0.498493	0.475935	1.63774	153	CDC25B TOP2A TNFRSF12A ERBB2 BCAP31 VDAC2 KRT18 CCNA1 HSPB1 SOD1 DNAJC3 BID GCH1 CASP3 RELA APP ISG20 CDKN1A DAP IFNGR1 PPT1 GPX4 TNFSF10 IFITM3 TGFB2 GADD45B WEE1 EBP RETSAT CASP7 TSPO PSEN1 ANXA1 ATF3 PLCB2 HMGB2 DDIT3 IGF2R GADD45A LGALS3 IL1A DAP3 RARA CLU CASP4 H1-0 SOD2 PAK1
HALLMARK_APICAL_JUNCTION	0.000750832	0.00125139	0.477271	0.450668	1.58422	181	CDH3 VCAN ACTB NFASC CLDN9 VAV2 MDK ACTA1 CAP1 GRB7 NECTIN1 CLDN4 MPZL1 MVD CD99 MYH9 ICAM5 MYL12B CRB3 AMH CDH1 SLC30A3 MAPK13 RSU1 ATP1A3 ACTG1 PPP2R2C ITGB1 NRAP YWHAH CRAT CTNNA1 CERCAM WASL SDC3 INPPL1 ITGB4 DMP1 JUP RHOF CNTN1 CDH15 LIMA1 ITGA3 CD276 TNFRSF11B SGCE
HALLMARK_HYPOXIA	0.000714321	0.00125139	0.477271	0.448085	1.57894	185	PGK1 P4HA1 ENO1 NDRG1 TMEM45A ERO1A NFIL3 DDIT4 TNFAIP3 ADM HK2 PRDX5 ANXA2 ILVBL GAPDH HK1 MYH9 MT2A PFKL ISG20 SLC25A1 CDKN1A CCN1 PFKP TPI1 CCN5 AK4 KDELR3 P4HA2 TPD52 HSPA5 PPP1R15A NAGK ALDOA PDK1 GPC4 SLC2A1 B4GALNT2 ZNF292 KLF6 HDLBP EFNA3 SDC3 S100A4 PLAUR SLC2A5 ATF3 DDIT3 CITED2 NOCT PGM1 TES
HALLMARK_IL6_JAK_STAT3_SIGNALING	0.000729573	0.00125139	0.477271	0.546713	1.69966	74	TNFRSF12A IL4R LTBR CXCL10 PLA2G2A PTPN11 IL13RA1 IL12RB1 SOCS1 GRB2 CXCL1 IFNGR1 PTPN1 OSMR STAT1 TNFRSF1A BAK1 CD9 MYD88
HALLMARK_COMPLEMENT	0.00156798	0.002529	0.45506	0.431121	1.51479	178	S100A9 KYNU CTSD CTSV CD55 PPP4C TNFAIP3 ANXA5 PDP1 GNB4 ATOX1 DUSP5 CALM1 FDX1 GRB2 CXCL1 CASP3 PCSK9 LAMP2 BRPF3 DUSP6 GNB2 USP14 HSPA5 GPD2 CTSL MMP12 CDK5R1 MMP15 CTSH LTF FCER1G LGMN GNAI3 CASP7 USP16 PSEN1 PLAUR GZMB ITGAM LGALS3 C1S CTSC PLEK CASP10 CLU FN1 CASP4 CTSB LCK EHD1
HALLMARK_SPERMATOGENESIS	0.00445481	0.00696064	0.407018	0.460855	1.53693	112	KIF2C CDK1 AURKA NEK2 CCNB2 PSMG1 CCNA1 TTK NCAPH CDKN3 BUB1 TALDO1 RPL39L DBF4 ACE CFTR PEBP1 TSN PCSK1N VDAC3 CLPB LPIN1 SIRT1 RFC4 SLC2A5 IDE CLGN GMCL1 MAP7 H1-6 ALOX15
HALLMARK_FATTY_ACID_METABOLISM	0.00610057	0.00924329	0.407018	0.426921	1.46747	148	IDI1 HSP90AA1 S100A10 ECHS1 HMGCS1 FH NSDHL MDH2 VNN1 ALDH1A1 HCCS PRDX6 DLD TP53INP2 GPD2 IDH1 ACAT2 AADAT SDHA ALDOA ALDH9A1 SDHC MCEE RETSAT YWHAH HSPH1 CRAT SUCLA2 PCBD1 EPHX1 OSTC CEL SMS RDH11 IDH3G IL4I1 RDH16 MGLL BLVRA CYP4A11 ACOX1 DHCR24 CBR3 REEP6 HPGD UBE2L6 FASN IDH3B SUCLG1 SERINC1 UROS ALDH3A1 ECI1 NBN NTHL1 CPT2 CBR1 HADH ENO2
HALLMARK_ALLOGRAFT_REJECTION	0.0369427	0.0543275	0.266351	0.387682	1.3285	146	IL4R UBE2D1 HIF1A RIPK2 IL12RB1 WARS1 MRPL3 SOCS1 FLNA IFNGR1 AKT1 AARS1 NME1 TPD52 KRT1 LIF STAT1 DEGS1 ELF4 TGFB2 CCL22 CD79A BCL3 GPR65 CSK CCR2 IL11 EIF3A GZMB IL18RAP CD74 TRAF2 CD4 GCNT1 LCK CD47 ICAM1 CXCR3 CXCL13 GBP2
HALLMARK_KRAS_SIGNALING_DN	0.0465409	0.066487	0.234393	0.374663	1.30398	168	AKR1B10 RYR1 CCNA1 CAMK1D MX1 SLC38A3 SLC5A5 HTR1D RYR2 CALML5 NPHS1 KRT4 IFI44L PNMT RSAD2 ADRA2C CPB1 CACNG1 RIBC2 ARHGDIG KRT1 SLC30A3 SPRR3 GP2 SPTBN2 TGFB2 EDN1 IGFBP2 MYH7 SCGB1A1
HALLMARK_KRAS_SIGNALING_UP	0.0480888	0.06679	0.227987	0.364784	1.28383	183	GPNMB PLAU APOD CCL20 PRELID3B ERO1A TNFAIP3 CXCL10 H2BC3 PTGS2 TRIB1 ADAM8 TOR1AIP2 ACE DUSP6 USH1C ID2 CBX8 MYCN ST6GAL1 CD37 LIF PPP1R15A GALNT3 TSPAN13 AVL9 PCSK1N FCER1G YRDC PEG3 USP12 CPE PIGR PLAUR JUP STRN
HALLMARK_HEME_METABOLISM	0.0552147	0.0746145	0.2114	0.360276	1.26953	185	RBM38 CDR2 BSG TFRC TOP1 GMPS HDGF NUDT4 LPIN2 MGST3 MAP2K3 PRDX2 UBAC1 ENDOD1 SLC10A3 RNF19A LAMP2 SDCBP EIF2AK1 HTATIP2 P4HA2 PDZK1IP1 TRAK2 ANK1 RAD23A DAAM1 PGLS CIR1 SLC6A9 OSBP2 HMBS SLC2A1 TCEA1 GDE1 ADIPOR1
HALLMARK_HEDGEHOG_SIGNALING	0.0683891	0.0899856	0.2114	0.500781	1.38458	35	L1CAM SCG2 ADGRG1 MYH9 NRCAM CDK5R1 AMOT ETS2 SHH
HALLMARK_BILE_ACID_METABOLISM	0.0976253	0.122032	0.161979	0.37929	1.25429	108	IDI1 FADS2 IDH2 ABCD1 SOD1 DIO1 PHYH PRDX5 RXRA ALDH1A1 ABCA4 TTR BBOX1
HALLMARK_MYOGENESIS	0.0956522	0.122032	0.158514	0.34578	1.21494	178	MYH4 APOD TNNC2 RYR1 MYH2 TCAP CACNA1H MYH1 ACTA1 ATP6AP1 CAMK2B NQO1 MYH9 CKB TEAD4 APP CDKN1A TNNT1 CSRP3 CACNG1 SYNGR2 SVIL ABLIM1 GADD45B MYH7 MYOZ1 TPM3 RB1 MYH8 MYBPC3 ITGB1 LPIN1 CRAT PRNP ITGB4 MYL3 RIT1 MYO1C ANKRD2 PLXNB2 CLU MAPK12 SLC6A8 SOD3 PDLIM7 PPFIA4 CASQ2
HALLMARK_COAGULATION	0.178478	0.217656	0.11524	0.349789	1.16583	117	FGG PLAU CTSV FGA RAC1 SH2B2 LAMP2 CAPN2 CRIP2 DUSP6 GNB2 CPB2 MSRB2 MMP15 CTSH C8B PRSS23 LGMN CD9 ANXA1 WDR1 C1S PLEK CLU FN1 CTSB
HALLMARK_ESTROGEN_RESPONSE_EARLY	0.246061	0.292929	0.0905429	0.313537	1.11223	191	SLC7A5 DHCR7 PAPSS2 KRT8 KRT18 CLIC3 PPIF LAD1 P2RY2 ENDOD1 OPN3 SLC37A1 SYT12 KCNK15 CCN5 TIAM1 TSKU UGCG RHOD ISG20L2 SVIL TOB1 ABLIM1 SFN SLC9A3R1 SLC2A1 RETREG1 PRSS23
HALLMARK_ANGIOGENESIS	0.333844	0.38819	0.08654	0.401542	1.09076	32	VCAN VAV2 APP S100A4 LRPAP1 PTK2 VEGFA TNFRSF21
HALLMARK_TGF_BETA_SIGNALING	0.363229	0.41276	0.0806388	0.369082	1.06688	48	TGFBR1 ID2 CDH1 SMAD1 PPP1R15A FKBP1A TGIF1 JUNB FNTA BMPR1A SMURF2 PPM1A CDK9 SLC20A1 SKIL THBS1 BCAR3 PPP1CA LTBP2
HALLMARK_EPITHELIAL_MESENCHYMAL_TRANSITION	0.460606	0.511785	0.0583453	0.281806	0.99956	197	CXCL8 VCAN ECM1 TNFRSF12A FSTL3 DKK1 TNFAIP3 SCG2 SDC1 TPM4 CRLF1 TNC COL8A2 CXCL1 FLNA CCN1 PPIB ID2 FBN2 CALU MXRA5 GADD45B IGFBP2 ITGB1 SERPINH1 PLAUR GEM COL11A1 COL7A1 COLGALT1 GADD45A
HALLMARK_PANCREAS_BETA_CELLS	0.621622	0.675676	0.057006	0.343155	0.902483	28	PAX6 SRPRB PCSK2 SRP14 SCGN DCX
HALLMARK_APICAL_SURFACE	0.714719	0.744499	0.0484088	0.29741	0.838731	40	HSPB1 EPHB4 APP PCSK9 FLOT2
HALLMARK_UV_RESPONSE_DN	0.70155	0.744499	0.0419082	0.265165	0.899696	136	ERBB2 VAV2 ANXA2 RXRA TENT4A MET CCN1 LTBP1 SLC7A1 ANXA4 AMPH LDLR DDAH1 ATP2C1 MAP1B COL11A1 SRI CITED2 MGLL GCNT1 BMPR1A PLPP3 IGFBP5 PLCB4 ATP2B4 ICA1 INSIG1 PIK3R3
HALLMARK_NOTCH_SIGNALING	0.857534	0.875035	0.067676	-0.267193	-0.776124	30	KAT2A ST3GAL6 FZD1 MAML2 FZD7 TCF7L2 HES1 WNT5A FZD5
HALLMARK_WNT_BETA_CATENIN_SIGNALING	0.900154	0.900154	0.0383996	0.258069	0.717136	38	DKK1 HDAC2 AXIN1 PPARD SKP2 TP53 NKD1

## Sheet: Patient GSEA inv vs. non-inv h
pathway	pval	padj	log2err	ES	NES	size	leadingEdge
HALLMARK_ADIPOGENESIS	0.536646	0.740602	0.0523759	0.287382	0.959664	190	ALDOA ATL2 TST PIM3 BCKDHA SLC27A1 MRAP COX8A DNAJB9 CYC1 DHRS7B PHYH ELMOD3 VEGFB ACADS GRPEL1 RMDN3 MCCC1 AK2 SLC19A1 ETFB PEX14 GPX4 MRPL15 ECHS1 POR COQ5 ADIG
HALLMARK_ALLOGRAFT_REJECTION	6.04292e-05	0.00100715	0.557332	-0.530005	-1.90593	166	CXCL13 CTSS BCAT1 CARTPT JAK2 FGR IL2 LY86 CSF1 CCL11 FCGR2B IL16 CD4 CCND2 CCR1 TLR1 ITGB2 SPI1 CD86 CD79A INHBB TIMP1 CD74 IL2RG CD28 F2R CAPG IL12RB1 FASLG WAS MMP9 ZAP70 IL2RA RPL39 CD247 LCP2 SRGN IL18RAP CCL13
HALLMARK_ANDROGEN_RESPONSE	0.346863	0.568182	0.142057	-0.301797	-1.0226	99	KLK2 SLC26A2 B4GALT1 KLK3 NKX3-1 ADAMTS1 ABHD2 ITGAV RPS6KA3 TNFAIP8 MERTK GSR ELOVL5 FKBP5 SRF TMEM50A RAB4A
HALLMARK_ANGIOGENESIS	0.235294	0.437675	0.164406	-0.410579	-1.16	33	S100A4 LUM CCND2 ITGAV SPP1 TIMP1 LPL NRP1 SLCO2A1
HALLMARK_APICAL_JUNCTION	0.238806	0.437675	0.204295	-0.301572	-1.08655	182	NEGR1 B4GALT1 LAMC2 SLIT2 SLC30A3 PECAM1 TSPAN4 ITGA10 CDH15 CD86 CD34 ADAM23 MAP3K20 YWHAH TGFBI TUBG1 CD209 ACTG2 MYL9 MMP9 NECTIN1 CNN2 VASP TAOK2 CAP1 STX4 DLG1 COL17A1 CLDN19 SORBS3 IRS1 ADAMTS5 SYK NECTIN3 JAM3 EPB41L2 ACTN2 ITGB4 MPZL1 GNAI2 LAMB3 ITGA3 MSN NFASC DMP1 KCNH2 AMIGO1 NRXN2 CTNNA1 FLNC BAIAP2 MAP4K2 ACTC1 MMP2 RRAS LAMA3 GRB7 CLDN11
HALLMARK_APICAL_SURFACE	0.503401	0.719145	0.109684	-0.325703	-0.959503	42	PKHD1 B4GALT1 SRPX PLAUR IL2RG
HALLMARK_APOPTOSIS	0.0515096	0.143082	0.321776	-0.361671	-1.28236	156	LGALS3 PLPPR4 IGF2R GSN DCN IFNB1 HMOX1 SOD2 LEF1 LUM TIMP2 GPX3 CCND2 TXNIP TIMP1 RNASEL CASP8 F2R PPT1 MADD FASLG GSR CD14 DPYD CDK2 CREBBP FEZ1 CASP1 GSTM1 PSEN2 IFNGR1 F2 TGFB2 CD38 IGFBP6 CAV1
HALLMARK_BILE_ACID_METABOLISM	0.36119	0.568182	0.0780892	0.346711	1.06247	107	PAOX AKR1D1 IDI1 ABCA4 SLC23A1 PEX11G PHYH OPTN TTR CYP46A1 BBOX1 HSD3B1 RBP1 ACSL5
HALLMARK_CHOLESTEROL_HOMEOSTASIS	0.245098	0.437675	0.0992333	0.385802	1.13892	71	GLDC ATF5 TRIB3 CYP51A1 PNRC1 IDI1 MVD CHKA SQLE MVK ALDOC
HALLMARK_COAGULATION	0.000317586	0.00317586	0.498493	-0.556028	-1.91926	118	MMP8 P2RY1 MEP1A APOC1 SERPING1 C1QA CTSB GSN C1S A2M LGMN CD9 PECAM1 MMP1 CFH RGN TIMP1 ITGB3 CTSK RAPGEF3 ANG CTSH ITIH1 TMPRSS6 HTRA1 MMP9 F10 LRP1 F8 MMP7 CSRP1 RAC1 GDA S100A1 CPQ PLG PRSS23 F2 PROS1 ISCU GNG12 C3 DPP4 MSRB2
HALLMARK_COMPLEMENT	5.29984e-05	0.00100715	0.557332	-0.508304	-1.85158	186	MMP8 FCER1G PLA2G7 LGALS3 CTSD CTSS LIPA MMP12 APOC1 SERPING1 ITGAM C1QA CTSB C1S JAK2 CPM CTSC CR1 C1QC RHOG LGMN SCG3 TIMP2 CTSL SPOCK2 GNG2 CFH TIMP1 PLAUR HPCAL4 PRCP ANG CTSH GZMK ITIH1 WAS TMPRSS6 KLK1 PIK3CG F10 LRP1 F8 LCP2 STX4 FDX1 CSRP1 CASP1 PPP2CB USP8 CPQ PLG F2 CA2 CBLB ANXA5 C3 DPP4
HALLMARK_DNA_REPAIR	0.00796134	0.0306206	0.38073	0.467285	1.5073	139	COX17 APRT UPF3B CSTF3 RAE1 NELFCD POLD1 ADRM1 LIG1 TYMS BRF2 HPRT1 RNMT SRSF6 NME3 RFC3 NME1 TP53 ITPA POLR2F GPX4 POLR2K SNAPC4 RAD51 CETN2 BCAM DGCR8 GTF3C5 RFC5 POLE4 POLR2H TAF1C NELFB RBX1 PRIM1 SUPT5H SAC3D1 FEN1 UMPS CCNO SF3A3 POLR2J
HALLMARK_E2F_TARGETS	0.000207716	0.00259645	0.518848	0.484606	1.6247	194	MXD3 AURKA PPM1D PSIP1 RAD51C CDC25B POLD1 CKS2 MAD2L1 LUC7L3 LIG1 HMGB2 BIRC5 NAP1L1 MCM4 PNN CENPE CCNE1 DSCC1 PRKDC RFC3 SMC1A SUV39H1 STMN1 NME1 TP53 ORC6 H2AZ1 POP7 UNG PAICS XPO1 DEPDC1 RANBP1 AK2 DNMT1 CENPM KPNA2 HELLS NAA38 TK1 PMS2 SNRPB MLH1 SPAG5 SMC3 CDKN2A POLE4 BRMS1L CDC25A AURKB RFC1 WDR90 CDCA8 EZH2 BRCA2 SRSF1 SLBP MYC MELK CHEK2 PTTG1 CDK1 DCK CIT RAN MCM2 NOP56 ZW10 PLK4 HUS1…
HALLMARK_EPITHELIAL_MESENCHYMAL_TRANSITION	0.0072634	0.0302642	0.407018	-0.411741	-1.49191	198	FUCA1 DAB2 LAMC2 LAMC1 DCN SLIT3 EMP3 FBLN5 LAMA2 LUM SLIT2 ITGAV PMP22 TGM2 GJA1 IGFBP3 SPP1 MMP1 TIMP1 PLAUR ITGB3 TGFBI CAPG SGCD ANPEP VIM EDIL3 FMOD FBLN1 MYL9 HTRA1 NOTCH2 LRP1 ABI3BP PTHLH ECM1 SFRP4 CXCL12 COL6A2 COL5A3 P3H1 COL12A1 SLC6A8 BASP1 TAGLN WNT5A TGFBR3 ACTA2 ITGB5 VEGFC ITGA5 SERPINE2 ENO2
HALLMARK_ESTROGEN_RESPONSE_EARLY	0.00644455	0.0302642	0.407018	-0.422659	-1.53223	192	RBBP8 SLC26A2 TFF3 B4GALT1 JAK2 RPS6KA2 SIAH2 CYP26B1 SLC27A2 TFF1 MED24 ENDOD1 SLC7A2 RHOBTB3 ABHD2 CALCR PGR TGM2 GJA1 SEC14L2 REEP1 TMEM164 SYBU NPY1R INHBB SEMA3B CELSR2 MAST4 ABAT ZNF185 TIPARP OLFML3 KLF4 AQP3 ELOVL5 FRK FCMR PDZK1 FKBP5 KLK10 GREB1 CXCL12 ABCA3 RAB31 PRSS23 DYNLT3 OPN3
HALLMARK_ESTROGEN_RESPONSE_LATE	0.00153202	0.00957512	0.45506	-0.460166	-1.67086	189	KLK11 EMP2 PLAC1 RBBP8 SLC26A2 TFF3 CPE JAK2 RPS6KA2 SIAH2 CYP26B1 LAMC2 SLC27A2 TFF1 UGDH IGSF1 ABHD2 CALCR JAK1 CD9 PGR NPY1R SEMA3B CELSR2 ATP2B4 KLF4 ELOVL5 FRK DCXR PDZK1 FKBP5 KLK10 TH CXCL12 ABCA3 CDC6 RAB31 PRSS23 DYNLT3 OPN3 CA2
HALLMARK_FATTY_ACID_METABOLISM	0.636364	0.795455	0.110122	-0.258025	-0.906392	147	ALDH1A1 GLUL ACOX1 UGDH CBR1 EHHADH SDHA EPHX1 YWHAH INMT VNN1 ELOVL5 CA4 CYP4A11 GABARAPL1 HSD17B11 AOC3 HADHB MGLL CA2 FH PRDX6 ACSL4
HALLMARK_G2M_CHECKPOINT	0.00708698	0.0302642	0.407018	0.43521	1.45989	196	ATF5 SLC7A5 AURKA CDC25B CKS2 MAD2L1 TFDP1 HMGN2 BIRC5 CHMP1A CENPE RBM14 SNRPD1 MARCKS SQLE CHAF1A SS18 SMC1A SUV39H1 CCNA2 STMN1 SFPQ ORC6 H2AZ1 XPO1 KIF20B KIF5B LIG3 EGF RBL1 KPNA2 DBF4 FBXO5 NCL NUMA1 CDC7 PTTG3P BCL3 KMT5A TROAP MT2A EWSR1 SRSF10 CDC25A NDC80 AURKB STIL EZH2 BRCA2 SRSF1 MYC MNAT1 PTTG1 CDK1 UCK2 MCM2 TTK CCND1 KIF11 DMD PLK4 HUS1 RACGAP1 BARD1 RAD21 CENPA H2AX STAG1 KIF2C T…
HALLMARK_GLYCOLYSIS	0.552795	0.740602	0.0510114	0.285754	0.954225	190	PFKFB1 CLDN3 DDIT4 ALDOA AURKA PYGL GAL3ST1 STC1 SLC25A13 DSC2 MIOX ELF3 GYS1 B4GALT7 SPAG4 STMN1 PGK1 LHPP DEPDC1 AK4 CYB5A CLDN9 TXN BIK LDHC NOL3 GPC1 AGRN B3GAT3 CHST12 HOMER1
HALLMARK_HEDGEHOG_SIGNALING	0.932258	0.959596	0.0716527	-0.234379	-0.678953	36	ETS2 NRP1 NRP2 DPYSL2 PLG NRCAM
HALLMARK_HEME_METABOLISM	0.0621503	0.155376	0.321776	-0.344926	-1.25046	187	ACP5 MPP1 CTSB SLC30A1 ALDH1L1 CLIC2 ENDOD1 SPTB XPO7 TENT5C HBB GYPC SNCA TNS1 NNT RCL1 EPB42 GAPVD1 CAST ATP6V0A1 AQP3 KLF3 SEC14L1 CLCN3 RHAG CIR1 CA2 RHCE SLC6A8 FN3K C3
HALLMARK_HYPOXIA	0.57767	0.740602	0.124434	-0.259378	-0.944826	186	SRPX S100A4 BCAN SIAH2 CSRP2 DCN PYGM PAM PLIN2 HMOX1 SLC2A3 IGFBP1 TGM2 IGFBP3 KDELR3 PLAUR TGFBI PRKCA TIPARP GLRX ANXA2 SAP30 SLC2A5 PGM2 PCK1 PPARGC1A HDLBP GPC4 CAV1 GALK1 NOCT TMEM45A ADORA2B HEXA GPC3 AKAP12 NDRG1 GAA
HALLMARK_IL2_STAT5_SIGNALING	0.0391464	0.115136	0.321776	-0.36472	-1.32218	192	GALM IGF2R CTSZ SYT11 CSF1 PLIN2 WLS CCND2 SLC2A3 ITGAV TGM2 COL6A1 TNFRSF1B SPP1 CD86 ITGA6 AHNAK DRC1 CAPG MXD1 CDCP1 NRP1 ITIH5 CDC42SE2 TWSG1 IL2RA PDCD2L MAPKAPK2 GABARAPL1 ECM1 PRNP IFNGR1 CDC6 S100A1 CA2 CD79B AHR GPR65 GSTO1 IRF6 TNFRSF21 HUWE1 FAH DCPS NDRG1
HALLMARK_IL6_JAK_STAT3_SIGNALING	0.0014409	0.00957512	0.45506	-0.555184	-1.81023	78	CXCL13 A2M CSF1 HMOX1 CCR1 CD9 PDGFC TNFRSF1B LEPR IL2RG ITGB3 OSMR CRLF2 IL12RB1 CD14 IL2RA CBL IL15RA
HALLMARK_INFLAMMATORY_RESPONSE	6.70841e-07	3.3542e-05	0.659444	-0.5608	-2.0428	186	SLC4A4 MARCO CCRL2 MEP1A PTAFR EMP3 CSF1 RHOG MSR1 CYBB C3AR1 PTPRE SLC7A2 CCL24 P2RX7 TLR1 BEST1 HRH1 TNFRSF1B TIMP1 PLAUR ITGB3 C5AR1 OSMR PROK2 PTGER4 MXD1 CMKLR1 TACR1 CD14 SRI BDKRB1 LCP2 IL18RAP IL15RA TNFSF15 CXCR6 ADGRE1 FPR1 AHR PDPN FZD5 TACR3
HALLMARK_INTERFERON_ALPHA_RESPONSE	0.681319	0.811094	0.0956031	-0.263089	-0.86474	83	CCRL2 C1S CSF1 TXNIP CD74 CASP8 NCOA7 ADAR CASP1
HALLMARK_INTERFERON_GAMMA_RESPONSE	0.884058	0.959596	0.096563	-0.227555	-0.817016	176	SERPING1 C1S JAK2 SOD2 XCL1 CD86 CFH TXNIP CD74 CASP8 METTL7B CMKLR1 SRI ADAR LCP2 IL15RA CASP1 IRF5 PSMA2 SAMHD1 ST3GAL5 SPPL2A FPR1 CD38 FCGR1A SLAMF7
HALLMARK_KRAS_SIGNALING_DN	0.790932	0.919688	0.0351652	0.256651	0.850312	174	SCGB1A1 HTR1D CAMK1D CLDN8 CALML5 SPHK2 SERPINB2 IL5 KLK7 ATP6V1B1 KRT15 SIDT1 KLK8 MYO15A IRS4 TAS2R4 SOX10 NOS1 TSHB RYR2 CACNA1F SLC38A3 EGF COL2A1 OXT FGFR3 GTF3C5 IFI44L NRIP2
HALLMARK_KRAS_SIGNALING_UP	0.00147252	0.00957512	0.45506	-0.459944	-1.67542	186	FCER1G CTSS FUCA1 LAPTM5 GPNMB ADAMDEC1 CPE C3AR1 SCG3 VWA5A GYPC GABRA3 CCND2 USH1C IGF2 PECAM1 TNFRSF1B IGFBP3 ITGB2 F13A1 SPP1 CFH HSD11B1 SPRY2 PLAUR IL2RG SEMA3B TLR8 TMEM100 NRP1 ST6GAL1 KLF4 GLRX CMKLR1 MMP9 PIGR PDCD1LG2 CBL F2RL1 IL33 PTPRR AMMECR1 CA2 RELN LY96 TMEM176B ENG TMEM176A
HALLMARK_MITOTIC_SPINDLE	0.130818	0.272537	0.134273	0.358645	1.19118	185	TUBD1 RAPGEF6 AURKA KLC1 RASA1 ARFGEF1 BIRC5 CEP192 BCR CENPE MARCKS RHOF SMC1A KPTN NCK2 ATG4B KIF20B FSCN1 KIF5B STAU1 CEP131 FBXO5 TUBGCP6 EPB41 KNTC1 CDC42EP1 CEP250 SMC3 NUMA1 MYH10 CYTH2 ARHGAP5 ROCK1 SASS6 CNTROB MAP1S PDLIM5 EZR LRPPRC NDC80 RFC1 SAC3D1 ARHGEF7 BRCA2 MARK4
HALLMARK_MTORC1_SIGNALING	0.169765	0.339529	0.114751	0.34908	1.16593	188	SLC7A5 DDIT4 ALDOA TRIB3 AURKA ACSL3 CYP51A1 IDI1 COPS5 PSAT1 MTHFD2L STC1 CACYBP NUFIP1 DDIT3 PSMG1 TCEA1 HPRT1 POLR3G MCM4 INSIG1 SQLE ATP5MC1 UNG PGK1 HSP90B1 AK4 PSMD12 NAMPT BHLHE40 UFM1 PSPH
HALLMARK_MYC_TARGETS_V1	0.031211	0.0975343	0.287857	0.404014	1.34606	187	PABPC1 COPS5 NHP2 MAD2L1 SET GLO1 TFDP1 TYMS EIF3J CYC1 PSMA7 NAP1L1 HPRT1 PSMA6 MCM4 RPS3 POLE3 SRSF3 SNRPD1 RPL18 DDX21 CCNA2 NME1 H2AZ1 SRM PGK1 XPO1 TRIM28 RANBP1 RPL34 EIF4E GNL3 C1QBP KPNA2 PSMD7 NPM1 SF3B3 PTGES3 UBE2E1 CCT2 GOT2 ABCE1 HNRNPC RPS5 SRSF1 RPL14 MYC EIF2S2 RAN SNRPG IARS1 MCM2 PWP1 RUVBL2 RSL1D1 NOP56 RPS6 SNRPA HSP90AB1 HNRNPA1 EIF4A1 NOP16 NCBP1 CDC20 IFRD1 PSMD14 SNRPD2 AP…
HALLMARK_MYC_TARGETS_V2	0.0931232	0.211644	0.173748	0.470092	1.33568	56	MYBBP1A SUPV3L1 MCM4 EXOSC5 SRM PUS1 UNG GNL3 SLC19A1 NPM1 GRWD1 DUSP2 MYC RRP12 PRMT3 NOP56 PLK4 MRTO4 MPHOSPH10 NIP7 UTP20 NOP16
HALLMARK_MYOGENESIS	0.363636	0.568182	0.164406	-0.286272	-1.02657	180	FST GSN PYGM TNNC2 LAMA2 KCNH1 CNN3 GPX3 REEP1 IGFBP3 FABP3 HRC PDE4DIP MEF2D MEF2C SGCD CASQ2 RIT1 PRNP MYL3 PSEN2 COL6A2 SORBS3 SLC6A8 TAGLN GJA5 ACTN2 ITGB4 ITGB5 PICK1 SPTAN1 GAA BDKRB2 CTF1 KCNH2 PFKM TNNT2 ATP2A1 IGF1
HALLMARK_NOTCH_SIGNALING	0.415902	0.630155	0.11524	-0.357085	-0.996701	30	FZD1 APH1A PRKCA SAP30 NOTCH2 PSEN2 PSENEN FZD5 WNT5A
HALLMARK_OXIDATIVE_PHOSPHORYLATION	0.0584577	0.153836	0.206588	0.385985	1.28762	189	COX17 ATP5F1E BCKDHA ATP6V1G1 TOMM22 NDUFV2 ATP6V1H PDP1 UQCRB COX8A SUPV3L1 CYC1 COX15 PHYH COX11 GRPEL1 ATP5MC1 UQCRFS1 SUCLA2 POLR2F CYB5A MRPL34 TIMM13 ETFB OAT GPX4 MRPL15 ECHS1 ACADSB POR GOT2 PDHX MAOB HTRA2 ATP5F1C COX10 ATP5MF NDUFB1 VDAC2 MTRF1 LRPPRC AFG3L2 ACAA1 ATP5F1D SLC25A6 ACADVL ATP5PO TIMM8B COX4I1 PDHB MRPS15 ATP5F1A GLUD1 AIFM1 MRPL11 COX7A2 PDHA1 ACAT1 NDUFB7
HALLMARK_P53_PATHWAY	0.572319	0.740602	0.0495902	0.283721	0.947672	191	CDKN2B DDIT4 FBXW7 TRIB3 TRAF4 PPM1D RPL36 RAD51C NUDT15 RALGDS DDIT3 PMM1 PROCR KLK8 JAG2 EPS8L2 RPL18 GLS2 MDM2 PITPNC1 PRMT2 SLC3A2 TP53 RGS16 MXD4 IRAK1 TSC22D1 TRAFD1 SERTAD3 ABCC5 RAD9A CDKN2A APP TCHH CLCA2 ELP1 RXRA LIF OSGIN1 TSPYL2 BTG2 SPHK1 TPRKB
HALLMARK_PANCREAS_BETA_CELLS	0.0125542	0.0448366	0.38073	-0.631703	-1.71691	26	SYT13 INSM1 SCGN VDR PCSK1 DPP4 ISL1 HNF1A
HALLMARK_PEROXISOME	0.8125	0.923295	0.0857844	-0.244775	-0.827424	98	ALDH1A1 ACOX1 SLC27A2 PEX11B SOD2 SLC25A19 EHHADH YWHAH GNPAT ELOVL5 HSD11B2 HSD17B11
HALLMARK_PI3K_AKT_MTOR_SIGNALING	0.44249	0.65072	0.0655321	0.328136	1.00837	96	TRIB3 CAB39L CLTC PAK4 TRAF2 MAP3K7 DDIT3 PLA2G12A MAPK8 HSP90B1 EIF4E MYD88 AKT1S1
HALLMARK_PROTEIN_SECRETION	0.864754	0.959596	0.0347904	0.256005	0.784168	95	CLTC ATP6V1H ARFGEF1 STX16 ATP6V1B1 BET1 TOM1L1 RAB22A DNM1L TPD52 GNAS LMAN1 AP1G1 DOP1A NAPG AP2B1 GOSR2
HALLMARK_REACTIVE_OXYGEN_SPECIES_PATHWAY	0.129252	0.272537	0.231127	-0.428384	-1.262	42	FTL SOD2 HHEX GPX3 NDUFS2 GLRX GSR PRNP PRDX6 IPCEF1 MGST1 TXNRD2 GLRX2 GCLM
HALLMARK_SPERMATOGENESIS	0.664393	0.810235	0.046882	0.288328	0.90168	116	NEFH CCT6B AURKA PDHA2 TCP11 PSMG1 ART3 COIL PHF7 PCSK1N NOS1 LDHC PGS1 DBF4 PIAS2 DDX4 STRBP MLLT10 PEBP1 THEG CLVS1 CHFR TNP1 EZH2
HALLMARK_TGF_BETA_SIGNALING	0.920863	0.959596	0.0342688	0.261839	0.728739	48	SMURF2 MAP3K7 FNTA TGIF1 XIAP CDH1
HALLMARK_TNFA_SIGNALING_VIA_NFKB	0.948718	0.959596	0.0959207	-0.222465	-0.803965	188	CCRL2 PLPP3 B4GALT1 CSF1 SOD2 PTPRE SLC2A3 ETS2 TNFAIP8 PLAUR PTGER4 MXD1 TIPARP KLF4 DUSP4 BCL2A1 TNIP1 IL15RA RNF19B F2RL1 PLK2 NINJ1
HALLMARK_UNFOLDED_PROTEIN_RESPONSE	0.00196876	0.0109376	0.431708	0.507411	1.56703	111	LSM1 SLC7A5 DDIT4 EIF4EBP1 ARFGAP1 NHP2 ATF4 EXOSC4 PSAT1 DNAJB9 SDAD1 BANF1 EXOSC5 RPS14 HSP90B1 KIF5B YWHAZ EIF4E ERN1 NPM1 NFYB EXOSC9 CEBPG NOP14 GOSR2 KHSRP DCP2 TSPYL2 DNAJC3 VEGFA SRPRB DCTN1
HALLMARK_UV_RESPONSE_DN	0.028641	0.0954701	0.352488	-0.394485	-1.38224	137	EFEMP1 PLPP3 DAB2 MAGI2 LAMC1 AMPH FBLN5 PTPRM PMP22 GJA1 PIK3CD RUNX1 ITGB3 PRKCA NRP1 ATP2B4 ANXA2 NOTCH2 SRI PTGFR SYNE1 SCAF8 DLG1 MGLL IRS1 RND3 TGFBR2 CAV1 CELF2 ADORA2B TGFBR3 NFKB1 RBPMS TENT4A ATRN CDON CCN1 DLC1
HALLMARK_UV_RESPONSE_UP	0.25887	0.446327	0.0922597	0.343979	1.11529	145	CDKN2B ALDOA TST MARK2 HSPA13 GGH GLS CHKA POLE3 CCNE1 DDX21 GRPEL1 CNP WIZ PPAT FGF18 MSX1 COL2A1 CEBPG CTSV RASGRP1 SELENOW TCHH CLCN2 POLR2H NPTX2 E2F5 GRINA BTG2 IL6 ACAA1 FEN1 BTG1 NKX2-5 STIP1 CDC34 FKBP4 CASP3 AGO2
HALLMARK_WNT_BETA_CATENIN_SIGNALING	0.959596	0.959596	0.0723571	-0.233722	-0.680285	39	LEF1 CCND2 FZD1 NCSTN PSEN2
HALLMARK_XENOBIOTIC_METABOLISM	0.0777158	0.185038	0.287805	-0.343778	-1.23151	175	ATOH8 BCAT1 ACOX1 UGDH CBR1 HMOX1 AOX1 IGFBP1 ETS2 CYP27A1 PDK4 MAN1A1 HSD11B1 GSTM4 EPHX1 APOE ENPEP LEAP2 ACP2 VNN1 HGFAC ITIH1 FBLN1 ABCC3 GSR CYFIP2 CYP26A1 ELOVL5 DCXR F10 NMT1 GABARAPL1 NINJ1 PLG PEMT PROS1 CA2 TGFB2 TMEM176B SLC22A1 GSTO1 SLC12A4
