# Supplementary material for: A living biobank of patient-derived ductal carcinoma in situ mouse-intraductal xenografts identifies risk factors for invasive progression
Source: Cancer Cell. 2023 May 8;41(5):986–1002.e9. doi: 10.1016/j.ccell.2023.04.002 (PMC10171335; doi:10.1016/j.ccell.2023.04.002)
Supplement: Table S5. Raw data of differently expressed genes, GSEA analyses and DIDS scores, related to Figure 4 [file mmc6.xlsx]

## Sheet: PDX GISTIC2 non-invasive amp
cytoband	16p11.1	1q21.3	17q21.1	17q21.31	1q42.12	1q21.1	1p34.3	17q21.2	17q21.2	17q12
q value	0.0023973	0.0023973	0.11361	0.17946	0.2163	0.053506	0.2163	0.2163	0.2163	0.2163
residual q value	0.0023973	0.066875	0.11361	0.17946	0.2163	0.2163	0.2163	0.2163	0.2163	0.2163
wide peak boundaries	chr16:35197502-35542500	chr1:148357502-155647500	chr17:39667502-40147500	chr17:46057502-46732500	chr1:198727502-248956422	chr1:146032502-147832500	chr1:1-53017500	chr17:41587502-41992500	chr17:40567502-41407500	chr17:36727502-36967500
genes in wide peak	FRG2DP	ADAR	CSF3	NSF	hsa-mir-664	BCL9	hsa-mir-551a	ACLY	KRT10	LHX1
	LINC01566	ARNT	ERBB2	LRRC37A	ACTA1	FMO5	AK2	CNP	KRT12	AATF
	TP53TG3HP	CHRNB2	GRB7	ARL17A	ACTN2	GJA5	ALPL	GAST	KRT31	LOC102723471
		CKS1B	PNMT	KANSL1	ADORA1	PRKAB2	RERE	JUP	KRT33A
		CLK2	PSMD3	LRRC37A2	PARP1	RNU1-4	ATP6V0B	KRT16	KRT33B
		CTSK	THRA	KANSL1-AS1	ADSS	CHD1L	ADGRB2	KRT17	KRT34
		CTSS	NR1D1	NSFP1	AGT	RNU1-3	BMP8B	DNAJC7	SMARCE1
		ECM1	MED24	ARL17B	ARF1	RNU1-2	C1QA	HAP1	KRT23
		EFNA1	CASC3		ATF3	RNU1-1	C1QB	EIF1	KRT20
		EFNA3	IKZF3		ATP2B4	ACP6	C1QC	P3H4	KRTAP1-3
		EFNA4	GSDMB		AVPR1B	NBPF12	CA6	KLHL11	KRTAP1-1
		ENSA	MIEN1		C4BPA	NUDT4P2	CAPZB	FKBP10	KRTAP9-9
		FCGR1A	PGAP3		C4BPB	PDIA3P1	CASP9	TTC25	KRTAP4-6
		FDPS	ORMDL3		CACNA1S	NOTCH2NL	RUNX3	NT5C3B	KRTAP2-1
		FLG	ZPBP2		CAPN2	NUDT4P1	TNFRSF8	KRT42P	KRTAP4-12
		GBA	GSDMA		CD34	NBPF13P	CDA	KLHL10	KRTAP1-5
		GBAP1	MSL1		CENPF	LOC728989	CDK11B		KRTAP3-1
		IL6R	LRRC3C		CHI3L1	NBPF10	CDC20		KRTAP3-2
		ILF2	MIR4728		CHIT1	HYDIN2	CDC42		KRTAP9-2
		IVL	SNORD124		CHML	LINC00624	CDKN2C		KRTAP9-3
		KCNN3	MIR6884		LYST	RNVU1-8	CD52		KRTAP9-8
		LOR			CHRM3	LOC101928979	RCC1		KRTAP17-1
		MCL1			CR1	RNVU1-6	CLCN6		KRTAP4-4
		SMCP			CR1L	CH17-408M7.1	CLCNKA		KRTAP9-4
		MTX1			CR2		CLCNKB		KRTAP4-1
		MUC1			CSRP1		PLK3		KRTAP4-5
		NPR1			CTSE		CNR2		KRTAP4-3
		PI4KB			CD55		COL8A2		KRTAP4-2
		PKLR			EIF2D		COL9A2		KRTAP3-3
		PSMB4			ELF3		COL16A1		KRTAP2-4
		PSMD4			ELK4		CORT		KRT222
		RAB13			EPHX1		CSF3R		KRT40
		RFX5			EPRS		CTPS1		KRT25
		RORC			ESRRG		CYP4A11		TMEM99
		RPS27			FH		CYP4B1		KRT28
		S100A1			FMOD		DDOST		KRT24
		S100A2			NR5A2		DFFA		KRT27
		S100A3			GALNT2		DFFB		KRT26
		S100A4			GNG4		DPH2		KRT39
		S100A5			GPR25		DVL1		KRTAP4-11
		S100A6			GUK1		E2F2		KRTAP4-8
		S100A7			H3F3A		ECE1		KRTAP1-4
		S100A8			HLX		EDN2		KRTAP2-2
		S100A9			HNRNPU		PHC2		KRTAP9-1
		S100A10			HSD11B1		MEGF6		KRTAP2-3
		S100A11			IL10		EPHA2		KRTAP4-9
		S100A12			IRF6		ELAVL4		KRTAP4-7
		S100A13			ITPKB		ENO1		KRTAP9-7
		SHC1			KCNH1		EPB41		KRTAP16-1
		SPRR1A			KCNK1		EPHA8		LOC100505782
		SPRR1B			KCNK2		EPHB2		KRTAP9-6
		SPRR2A			KISS1		EPS15		KRTAP29-1
		SPRR2B			LAD1		EXTL1
		SPRR2C			LAMB3		EYA3
		SPRR2D			LBR		FAAH
		SPRR2E			LGALS8		FABP3
		SPRR2F			MARK1		FGR
		SPRR2G			CD46		FHL3
		SPRR3			MDM4		FOXE3
		VPS72			MTR		FOXD2
		THBS3			MYBPH		MTOR
		TCHH			MYOG		FUCA1
		TPM3			PPP1R12B		IFI6
		TUFT1			NEK2		GABRD
		HIST2H2AA3			NID1		GALE
		HIST2H2AC			NVL		GJA4
		HIST2H2BE			CDK18		GJB3
		HIST2H4A			PFKFB2		GJB5
		PIP5K1A			PIGR		GNB1
		ANXA9			PIK3C2B		SFN
		ADAM15			PKP1		GPR3
		SELENBP1			PLXNA2		GPX7
		PRPF3			PPP2R5A		GRIK3
		PDE4DIP			PRELP		GUCA2A
		SETDB1			PROX1		GUCA2B
		UBAP2L			PSEN2		HCRTR1
		SV2A			PTPN7		HDAC1
		DENND4B			PTPN14		ZBTB48
		SCAMP3			PTPRC		HMGN2
		SF3B4			RAB4A		HMGCL
		HAX1			RABIF		HPCA
		SEMA6C			RBBP5		HSPG2
		PMVK			REN		HTR1D
		FAM189B			RGS7		HTR6
		JTB			RNPEP		ID3
		MTMR11			RYR2		TNFRSF9
		MLLT11			SNRPE		INPP5B
		SLC27A3			SRP9		IPP
		TDRKH			AURKAPS1		STMN1
		CELF3			TARBP1		LCK
		VPS45			CNTN2		MATN1
		POGZ			TBCE		MFAP2
		RPRD2			TGFB2		MPL
		SNAPIN			LEFTY2		MTF1
		RUSC1			TLR5		MTHFR
		CA14			GPR137B		MUTYH
		NBPF14			TNNI1		MYCL
		C1orf43			TNNT2		NASP
		CHTOP			TP53BP2		NBL1
		LCE2B			TRAF5		NDUFS5
		SLC39A1			TSNAX		NFYC
		TMOD4			USH2A		NPPA
		CERS2			WNT9A		NPPB
		CRNN			ZNF124		NRDC
		BOLA1			SLC30A1		YBX1
		ZBTB7B			BTG2		OPRD1
		APH1A			HIST3H3		ORC1
		PLEKHO1			GNPAT		PAFAH2
		OAZ3			DYRK3		PRDX1
		DPM3			CDC42BPA		PAX7
		MRPS21			PPFIA4		PEX10
		ADAMTSL4			DEGS1		PEX14
		CRCT1			KMO		PGD
		C1orf56			RAB29		PIK3CD
		MSTO1			TAF1A		PLA2G2A
		GOLPH3L			EXO1		PLA2G5
		UBE2Q1			FCMR		PLOD1
		FAM63A			MAPKAPK2		EXOSC10
		ASH1L			GPR37L1		POU3F1
		LENEP			GGPS1		PPP1R8
		SLC50A1			SOX13		PPT1
		CDC42SE1			IKBKE		PRKCZ
		OTUD7B			TMEM63A		PSMB2
		PGLYRP4			TOMM20		PTAFR
		ATP8B2			URB2		PTPRF
		LINC00869			CEP170		RAB3B
		PBXIP1			ZC3H11A		RAP1GAP
		S100A14			TMCC2		RBBP4
		GATAD2B			LPGAT1		RHCE
		CGN			KIF14		RHD
		ZNF687			AKT3		RLF
		HCN3			BPNT1		RNU1-4
		PRUNE1			TIMM17A		SNORA73A
		MRPL9			LRRN2		RPA2
		INTS3			ZBTB18		RPL11
		SCNM1			LEFTY1		RPL22
		TNFAIP8L2			SPHAR		RPS6KA1
		C1orf54			CAPN9		RPS8
		TRIM46			KDM5B		RSC1A1
		TARS2			SDCCAG8		SCNN1D
		FLAD1			IL24		SCP2
		SNX27			DUSP10		SDHB
		ANP32E			COG2		SFPQ
		HORMAD1			PLEKHA6		SRSF4
		LCE3D			RBM34		ST3GAL3
		AQP10			KIF21B		STIL
		PYGO2			NFASC		SKI
		NUP210L			FBXO28		SLC2A1
		PGLYRP3			CAMSAP2		SLC2A5
		THEM4			SRGAP2		SLC6A9
		GABPB2			ABCB10		SLC9A1
		TCHHL1			ZNF281		SRM
		RPTN			OPN3		TAF12
		TDRD10			PHLDA3		TAL1
		SHE			DSTYK		TCEA3
		DCST2			RAB3GAP2		TCEB3
		S100A16			LMOD1		TIE1
		CREB3L4			TRIM58		TNFRSF1B
		CIART			INTS7		TP73
		LELP1			AHCTF1		TNFRSF4
		DCST1			NSL1		UQCRH
		BNIPL			OR1C1		UROD
		SPRR4			OR2M4		ZSCAN20
		NUDT4P2			OR2L2		ZBTB17
		LCE4A			OR2L1P		SLC30A2
		KRTCAP2			OPTC		LUZP1
		CRTC2			OR2T1		PRDM2
		LCE5A			RPS6KC1		DNALI1
		RIIAD1			DIEXF		LAPTM5
		THEM5			TAF5L		PTP4A2
		RUSC1-AS1			DISC2		ARID1A
		HIST2H2AB			DISC1		SNHG3
		HIST2H3A			FLVCR1		NR0B2
		HIST2H2BC			UBE2T		RAD54L
		S100A7A			CNIH4		PIK3R3
		LINGO4			PYCR2		MMP23B
		FLG-AS1			NENF		MMP23A
		LOC343052			IL19		KCNAB2
		LCE1A			G0S2		FCN3
		LCE1B			IL20		YARS
		LCE1C			RRP15		MKNK1
		LCE1D			DESI2		AKR7A2
		LCE1E			ADIPOR1		PTCH2
		LCE1F			SCCPDH		ALDH4A1
		LCE2A			TRIM17		EIF3I
		LCE2C			KCTD3		EIF4G3
		LCE2D			DTL		B4GALT2
		LCE3A			CYB5R1		TNFRSF25
		LCE3B			ARID4B		PABPC4
		LCE3C			EGLN1		TNFRSF14
		LCE3E			MAP10		TNFRSF18
		LINC01138			LAX1		PER3
		LOC388692			2022-03-02		EIF2B3
		LYSMD1			SUSD4		ARTN
		HRNR			KIF26B		MAP3K6
		FLG2			GPATCH2		KCNQ4
		C1orf189			HEATR1		ZMYM4
		NBPF9			KLHDC8A		ZMYM6
		NUDT4P1			ETNK2		DHRS3
		HIST2H2BF			TMEM206		VAMP3
		NBPF18P			YOD1		ZFYVE9
		KPRP			BATF3		SNRNP40
		LCE6A			SLC30A10		THEMIS2
		ADAMTSL4-AS1			ZNF692		H6PD
		PRR9			IARS2		ISG15
		PPIAL4G			IPO9		PLCH2
		FAM231D			HHAT		IPO13
		ASH1L-AS1			ENAH		SDC3
		POU5F1P4			NUP133		KDM4A
		S100A7L2			RCOR3		CROCC
		PPIAL4C			C1orf106		PUM1
		HIST2H3D			SERTAD4		CEP104
		MIR554			ERO1B		RIMS3
		MIR555			FMN2		EFCAB14
		MIR92B			SMYD2		KLHL21
		MIR190B			COQ8A		SLC35E2
		C1orf68			ZNF695		ZBTB40
		MSTO2P			GJC2		MFN2
		LOC100131107			CAMK1G		THRAP3
		LOC100132057			SIPA1L2		PTPRU
		LOC100132111			ZP4		TSPAN1
		C2CD4D			RHOU		CELA3A
		MIR4257			KLHL12		PDZK1IP1
		MIR4258			LGR6		WASF2
		LOC100505666			TFB2M		ANGPTL7
		LOC100507670			GREM2		HNRNPR
		TNFAIP8L2-SCNM1			NUCKS1		SRRM1
		MIR5698			ACBD3		CNKSR1
		FALEC			SMYD3		ZMPSTE24
		UBE2Q1-AS1			2022-03-01		UBE4B
		GBAT2			ARV1		AKR1A1
		LOC101928009			AIDA		TESK2
		LOC101928034			JMJD4		PPIE
		LOC101928120			C1orf116		MAD2L2
		RNVU1-3			C1orf35		PPIH
		RNVU1-1			TTC13		CAP1
		MIR6737			PGBD5		LRRC41
		MIR6878			C1orf115		PDPN
		MIR6077			HHIPL2		KHDRBS1
		MIR8083			VASH2		GMEB1
		LOC105371433			ZNF669		NUDC
					ZNF672		MASP2
					PCNX2		SRSF10
					WDR26		UTS2
					TRAF3IP3		SF3A3
					SH3BP5L		EBNA1BP2
					OR2L5		KIF2C
					OR2G3		RER1
					OR2G2		RCAN3
					OR2C3		FAF1
					TRIM11		MST1P2
					NUAK2		MST1L
					DDX59		PADI2
					RASSF5		LYPLA2
					MIXL1		PARK7
					SPRTN		CTRC
					FCAMR		ACOT7
					OBSCN		DNAJC8
					NTPCR		CLSTN1
					EFCAB2		FOXJ3
					MLK4		SCMH1
					LINC00260		AKR7A3
					LINC00467		TTC39A
					ZNF496		SPEN
					C1orf198		KDM1A
					PPP1R15B		WDTC1
					DISP1		EMC1
					SLC45A3		KIF1B
					WNT3A		MAST2
					NAV1		NCDN
					ANGEL2		PLEKHM2
					IGFN1		OTUD3
					TMEM183A		KAZN
					HIST3H2A		CAMTA1
					LEMD1		ZCCHC11
					ZNF670		SZT2
					NLRP3		DNAJC16
					SLC26A9		UBR4
					COX20		ATP13A2
					SNAP47		TARDBP
					CCSAP		CELA3B
					LYPLAL1		ICMT
					OR2M5		MACF1
					OR2M3		PADI4
					OR2T12		TMEM50A
					OR14C36		KPNA6
					OR2T34		STX12
					OR2T10		CLIC4
					OR2T4		SYF2
					OR2T11		MMACHC
					DNAH14		CHD5
					OR2B11		SZRD1
					ARL8A		LDLRAP1
					SYT2		NOC2L
					LINC00628		FBXO2
					GOLT1A		FBXO6
					WDR64		PLA2G2D
					C1orf131		MYCBP
					SPATA17		HEYL
					EDARADD		AGO1
					MRPL55		SNORA73B
					HIST3H2BB		SNORD55
					TATDN3		RNU11
					C1orf74		RNU6-1
					BROX		RNU5F-1
					SLC35F3		RNU5E-1
					LOC148696		RNU5D-1
					LOC148709		RNU1-3
					PTPRVP		RNU1-2
					B3GALNT2		RNU1-1
					MFSD4A		RNF11
					PM20D1		TRAPPC3
					GCSAML		HSPB7
					GCSAML-AS1		ARHGEF16
					CNIH3		AHDC1
					LINC01341		TEKT2
					SHISA4		SMPDL3B
					EXOC8		LINC00339
					LOC149373		SSU72
					RNF187		GNL2
					SPATA45		UBIAD1
					FAM71A		PADI1
					SDE2		PLA2G2E
					CNST		WRAP73
					CCDC185		SLC45A1
					PLD5		HP1BP3
					C1orf100		CELA2B
					IBA57		ZNF593
					TMEM9		ZNF691
					SLC41A1		TXNDC12
					OR2T6		MECR
					LOC255654		UTP11
					SYT14		SDF4
					C1orf101		MRTO4
					PGBD2		TMEM69
					OR2L13		HPCAL4
					OR14A16		YTHDF2
					LINC00303		ZCCHC17
					LEMD1-AS1		PADI3
					LOC284578		CMPK1
					LOC284581		ERRFI1
					LIN9		WNT4
					VN1R5		FBXO42
					RAB7B		RNF186
					ZNF678		SPATA6
					PRSS38		MXRA8
					LOC339529		HES2
					LINC01139		GPN2
					RD3		FBLIM1
					OR6F1		MED18
					OR2W3		TRIT1
					OR2T8		PQLC2
					OR2T3		CASZ1
					OR2T29		RHBDL2
					IRF2BP2		ADPRHL2
					MIA3		TRNAU1AP
					STUM		C1orf109
					FAM89A		CPSF3L
					RPS10P7		C1orf159
					TMEM81		AURKAIP1
					CAPN8		MRPL20
					COA6		AIM1L
					C1orf229		TMEM51
					OR2M1P		BSDC1
					OR11L1		XKR8
					OR2L8		TMEM39B
					OR2AK2		CDCA8
					OR2L3		ARHGEF10L
					OR2M2		RNF220
					OR2T33		VPS13D
					OR2M7		EVA1B
					OR2G6		ATAD3A
					C1orf140		TMEM57
					FAM177B		TRIM62
					ZNF847P		PANK4
					OR2T2		ECHDC2
					OR2T5		CAMK2N1
					OR14I1		ASAP3
					OR2T27		POMGNT1
					OR2T35		PNRC2
					MIR181B1		PIGV
					MIR194-1		NBPF1
					MIR205		MAP7D1
					MIR181A1		NECAP2
					MIR215		IQCC
					MIR29B2		DNAJC11
					MIR29C		RCC2
					C1orf186		DMAP1
					TRIM67		AJAP1
					MAP1LC3C		TMEM234
					H3F3AP4		MTFR1L
					GTF2IP20		CTNNBIP1
					BECN2		RSRP1
					OR2W5		AGTRAP
					OR13G1		PITHD1
					MIR135B		MAN1C1
					LINC00862		NIPAL3
					DUSP5P1		SEPN1
					SERTAD4-AS1		TP73-AS1
					C1orf145		PLEKHG5
					IBA57-AS1		LRRC47
					MGAT4EP		DISP3
					MIR205HG		KIF17
					FLVCR1-AS1		ZSWIM5
					LYPLAL1-AS1		KIAA1522
					SNRPD2P2		HES4
					MT1HL1		GRHL3
					RPS7P5		DLGAP3
					LYPD8		IL22RA1
					ASCL5		HIVEP3
					SNORA14B		GPBP1L1
					SNORA36B		MIIP
					SNORA77		CELA2A
					SNORA16B		GPATCH3
					TGFB2-AS1		DMRTA2
					FAM72A		CLSPN
					LINC01136		PRDM16
					LINC01347		OXCT2
					LINC01348		RRAGC
					C1orf132		TINAGL1
					BTNL10		P3H1
					LOC100130331		PLA2G2F
					RPL21P28		SMAP2
					MIR181A1HG		ATPAF1
					RNA5S1		S100PBP
					RNA5S2		MEAF6
					RNA5S3		EXO5
					RNA5S4		CEP85
					RNA5S5		NMNAT1
					RNA5S6		ELOVL1
					RNA5S7		VWA1
					RNA5S9		MRPS15
					RNA5S10		PINK1
					RNA5S11		MARCKSL1
					RNA5S12		PRAMEF1
					RNA5S13		PRAMEF2
					RNA5S14		NADK
					RNA5S15		ZFP69B
					RNA5S16		COA7
					RNA5S17		PHACTR4
					LOC100287497		AUNIP
					LINC00582		ERI3
					LGALS8-AS1		C1orf50
					MIR1182		CCDC28B
					MIR1537		EFHD2
					MIR1231		MMEL1
					MIR548F3		RSG1
					MIR664A		OR4F5
					LINC00184		NKAIN1
					TSNAX-DISC1		MUL1
					MIR320B2		TMEM53
					ZBED6		AKIRIN1
					MIR3123		HECTD3
					MIR3124		BEND5
					MIR4260		YRDC
					MIR3122		ZYG11B
					MIR3620		NOL9
					MIR3916		PPCS
					PROX1-AS1		LIN28A
					TAF1A-AS1		SH3D21
					ITPKB-IT1		SNIP1
					PCAT6		AGMAT
					LOC100506747		ZMYM1
					LINC01353		LINC00115
					LINC01354		MORN1
					LINC01132		FAM110D
					CHRM3-AS2		KIAA0319L
					ZNF670-ZNF695		DHDDS
					MIR4428		GPR157
					MIR4753		ZC3H12A
					MIR4454		SPSB1
					MIR4666A		CPTP
					MIR4677		ZNF436
					MIR4671		TAS1R2
					MIR4427		TAS1R1
					MIR5096		GJA9
					MIR4742		OR4F16
					MIR5191		SYNC
					MIR5008		ACTL8
					LINC00538		TSSK3
					HLX-AS1		CCNL2
					IPO9-AS1		HYI
					CHRM3-AS1		SH3BGRL3
					LINC00210		SESN2
					BLACAT1		ESPN
					LOC101927143		TAS1R3
					LOC101927164		ATAD3B
					LOC101927478		STK40
					LOC101927532		TMEM222
					LOC101927604		PLEKHN1
					LOC101927683		USP48
					LOC101927765		ZMYND12
					LOC101927787		NBPF3
					LOC101927851		ZDHHC18
					LOC101928068		SLC25A33
					LOC101928226		DDI2
					LOC101929224		LZIC
					LOC101929441		NT5C1A
					LOC101929541		TRIM63
					LOC101929565		FAM167B
					LOC101929631		FOXD2-AS1
					LINC01352		PERM1
					LOC101929771		CROCCP2
					LOC101930114		HPDL
					MIR6740		AGBL4
					MIR6742		MFSD2A
					MIR7641-2		PRPF38A
					MIR6769B		SYTL1
					MIR6741		IGSF21
					MIR6739		LSM10
					LOC102723727		C1orf94
					LOC102723833		SNHG12
					LOC102723886		CFAP74
					LINC01222		KIAA2013
					LOC103021295		THAP3
					LOC103021296		STPG1
					TGFB2-OT1		SPOCD1
					SPATA17-AS1		BTF3L4
					LINC01221		UBXN11
					DISC1-IT1		C1orf158
					LOC105372897		FBXO44
					LOC105748977		ATPIF1
					SNORA100		SNORD46
							SNORD38A
							SNORD38B
							MED8
							KTI12
							SMIM12
							AZIN2
							TMEM54
							TOE1
							ERMAP
							CSMD2
							CROCCP3
							FHAD1
							OSBPL9
							LOC115110
							RAB42
							FAM46B
							RBP7
							ACAP3
							UBE2J2
							CCDC163
							KDF1
							LRRC38
							AADACL3
							PUSL1
							B3GALT6
							IFFO2
							TPRG1L
							FAM213B
							MYOM3
							DMBX1
							TMCO2
							ZNF684
							GJB4
							HMGB4
							RNF19B
							A3GALT2
							C1orf122
							OSCP1
							C1orf216
							KLHDC7A
							VWA5B1
							UBXN10
							KLF17
							TMEM125
							ARHGEF19
							ACTRT2
							MIB2
							C1orf127
							SAMD11
							LOC148413
							PHF13
							LINC00337
							CCDC27
							ZNF436-AS1
							KNCN
							MOB3C
							DCDC2B
							ZNF362
							LINC01225
							MANEAL
							PDIK1L
							CLDN19
							CFAP57
							C1orf210
							CCDC24
							BTBD19
							CCDC17
							C1orf64
							SLC2A7
							CALML6
							IFNLR1
							CYP4Z2P
							CITED4
							FAM43B
							PAQR7
							OXCT2P1
							AGO3
							AGO4
							FAM76A
							TMEM201
							CYP4Z1
							FAAP20
							SLC5A9
							CC2D1B
							TXLNA
							SLFNL1
							TMEM51-AS1
							ATAD3C
							AKR7L
							FNDC5
							LINC01342
							TTLL10
							TMCO4
							ZNF683
							MDS2
							CYP4X1
							NPHP4
							BEST4
							C1orf167
							CYP4A22
							C1orf185
							LINC01226
							FAM41C
							LOC284632
							RSPO1
							EPHA10
							LOC284661
							RIMKLA
							SLC25A34
							ESPNP
							LINC01343
							C1orf174
							KLHL17
							TMEM240
							TMEM52
							MTMR9LP
							ZBTB8OS
							TFAP2E
							LINC01141
							LOC339539
							C1orf228
							ZFP69
							AADACL4
							PRAMEF5
							HNRNPCL1
							PRAMEF10
							TCTEX1D4
							SERINC2
							FAM159A
							FAM131C
							PADI6
							BMP8A
							DRAXIN
							SPATA21
							SVBP
							TEX38
							AGRN
							CENPS
							CATSPER4
							NSUN4
							GPR153
							FAM132A
							HES5
							SMIM1
							RNF207
							TMEM82
							TRNP1
							CD164L2
							TRABD2B
							HES3
							PRAMEF12
							PRAMEF8
							PRAMEF18
							PRAMEF17
							PLA2G2C
							SKINT1L
							TMEM200B
							FAM87B
							PRAMEF4
							PRAMEF13
							SH2D5
							NCMAP
							LINC01144
							RNF223
							LDLRAD2
							CSMD2-AS1
							MIR200A
							MIR200B
							MIR30C1
							MIR30E
							MIR34A
							LINC00982
							PRAMEF11
							PRAMEF6
							HNRNPCL2
							UQCRHL
							MINOS1
							SLC2A1-AS1
							FAM183A
							ZYG11A
							ANKRD65
							PRAMEF7
							PRAMEF25
							LURAP1
							PEF1
							MIR429
							KIAA0754
							LINC01128
							TMEM88B
							FNDC10
							RPS14P3
							ACTG1P20
							PIK3CD-AS1
							PRAMEF26
							PRAMEF33P
							PRAMEF19
							PRAMEF20
							FAM138A
							LACTBL1
							LOC646471
							PRAMEF34P
							HNRNPCL3
							ZBTB8A
							LOC653160
							PRAMEF22
							PRAMEF15
							WASH7P
							FAM138C
							SCARNA1
							FAM138D
							SNORA44
							SNORA55
							SNORA61
							SNORA59A
							SNORA16A
							SNORD103C
							SNORD99
							SNORD103A
							MIR551A
							MIR552
							C1orf195
							ZBTB8B
							LINC01137
							PPIEL
							CCDC30
							CDK11A
							SLC35E2B
							LINC01346
							RPS15AP10
							FAAHP1
							C1orf234
							PRAMEF14
							FAM231A
							FAM231C
							FLJ37453
							LOC729737
							OR4F29
							FAM229A
							MATN1-AS1
							LOC100129534
							LOC100129924
							EFCAB14-AS1
							LOC100130417
							NFYC-AS1
							LOC100132062
							FOXO6
							LOC100132147
							KDM4A-AS1
							FAM231B
							LOC100133331
							LINC01134
							DDX11L1
							TTC34
							LOC100288069
							MIR1256
							MIR1976
							MIR1290
							MIR1302-2
							MIR761
							NPPA-AS1
							MIR1302-9
							MIR1302-10
							MIR3115
							MIR4255
							MIR4253
							MIR1302-11
							MIR4251
							MIR1273D
							MIR4252
							MIR4254
							MIR3659
							MIR3917
							MIR3605
							MIR3675
							LOC100505887
							ENO1-AS1
							LOC100506022
							TMEM35B
							LOC100506730
							LOC100506801
							TCEB3-AS1
							LOC100506985
							SLFNL1-AS1
							MKNK1-AS1
							APITD1-CORT
							GJA9-MYCBP
							MINOS1-NBL1
							MIR4695
							MIR1273G
							MIR1273F
							MIR4420
							MIR4419A
							MIR3972
							MIR4421
							MIR4425
							MIR4684
							MIR4689
							MIR5096
							MIR4418
							MIR4632
							MIR5095
							MIR4417
							MIR378F
							RCAN3AS
							MIR5581
							MIR5585
							MIR5697
							MIR5584
							PINK1-AS
							MTOR-AS1
							LINC00853
							ERI3-IT1
							AGBL4-IT1
							LINC01355
							LOC100996583
							HNRNPCL4
							LOC101927876
							LOC101927895
							UBXN10-AS1
							LOC101928043
							LOC101928163
							LOC101928303
							LOC101928324
							LOC101928460
							LOC101928626
							LOC101928728
							PIK3CD-AS2
							LOC101929181
							LOC101929406
							LOC101929464
							LOC101929516
							LOC101929536
							LOC101929592
							LOC101929626
							LINC01398
							LOC101929721
							LOC101929901
							PRAMEF27
							RNU6-7
							RNU6-8
							MIR6079
							MIR6084
							MIR6723
							MIR6726
							MIR6727
							MIR6728
							MIR6731
							MIR6732
							MIR6733
							MIR6735
							MIR7846
							MIR6859-2
							MIR6859-3
							MIR6127
							MIR6500
							MIR6730
							MIR6734
							MIR6808
							MIR6859-1
							MIR6729
							LINC01389
							TTC39A-AS1
							LOC102724312
							LOC102724450
							LOC102724539
							LOC102724552
							LOC102724571
							LOC102724659
							RNU6-2
							TXNDC12-AS1
							LOC105376736
							LOC105376805
							LOC105378591
							LOC105378614
							LOC105378663
							LOC105378683
							MIR34AHG
							SNORD128
							SNORA110

## Sheet: PDX GISTIC2 invasive amp
cytoband	17q12	17q11.2	17q23.2	17q23.3	17q21.33	20q13.31	8p11.23	1q23.3	11q13.3	17q22	17q12	8q24.21	1q21.3	11q14.1	17q25.1	17q12	17q12	5q35.3	17q11.2	5p15.33	4q13.3	8q21.13	1q42.13	16p11.1
q value	1.6538e-20	8.66e-07	1.851e-11	9.482e-10	3.1726e-06	0.00076301	0.001023	0.00032378	0.0028377	2.5051e-06	0.00089249	0.0079204	0.0037129	0.016629	0.006285	0.0027049	0.0015297	0.051802	0.067391	0.084128	0.12486	0.0614	0.086423	0.22079
residual q value	5.0627e-20	8.66e-07	2.0844e-06	0.0003459	0.00054587	0.00076301	0.001023	0.0024659	0.0039467	0.0074944	0.012204	0.016629	0.02239	0.022914	0.029357	0.029837	0.032147	0.051802	0.081889	0.084128	0.12486	0.1304	0.18888	0.22079
wide peak boundaries	chr17:39622502-39787500	chr17:29362502-29587500	chr17:60562502-60772500	chr17:63262502-63502500	chr17:50317502-50437500	chr20:55417502-59137500	chr8:38137502-38512500	chr1:161347502-161992500	chr11:69052502-70237500	chr17:55522502-55852500	chr17:35812502-35872500	chr8:124867502-128152500	chr1:154972502-155182500	chr11:78127502-78322500	chr17:75217502-75547500	chr17:33802502-34222500	chr17:37417502-37807500	chr5:176902502-177517500	chr17:32257502-32377500	chr5:1-21832500	chr4:70612502-73462500	chr8:80017502-81337500	chr1:199777502-230137500	chr16:35197502-35542500
genes in wide peak	ERBB2	GIT1	PPM1D	CYB561	MRPL27	ATP5E	FGFR1	FCGR2A	CCND1	TMEM100	CCL5	MYC	CKS1B	GAB2	GRB2	ASIC2	TADA2A	DBN1	ZNF207	ADCY2	AFP	FABP5	hsa-mir-664	FRG2DP
	GRB7	TAOK1	BCAS3	ACE	LRRC59	BMP7	STAR	FCGR2B	FGF3	PCTP	TAF15	POU5F1B	EFNA1	USP35	LLGL2	LOC101927239	HNF1B	F12	C17orf75	CDH12	ALB	TPD52	ACTA1	LINC01566
	PNMT	TP53I13	LOC388406	TANC2	XYLT2	CSTF1	ASH2L	FCGR3A	FGF4		HEATR9	PVT1	EFNA3	ALG8	TMEM94		DDX52	FGFR4	RHBDL3	CDH18	DCK	MRPS28	ADORA1	TP53TG3HP
	TCAP	ABHD15			ACSF2	CTSZ	BAG4	FCGR3B	FADD			SQLE	EFNA4	KCTD21	GGA3		DUSP14	GRK6	MIR632	CTNND2	GC	PAG1	PARP1
	STARD3	MIR4523			EME1	GNAS	DDHD2	HSPA6	FGF19			KIAA0196	SHC1	KCTD21-AS1	MRPS7		SYNRG	SLC34A1		DAP	GRSF1	ZBTB10	ARF1
	IKZF3					MC3R	LSM1	HSPA7	MYEOV			TRIB1	ADAM15		MIF4GD		MIR378J	PDLIM7		DNAH5	JCHAIN	ZNF704	ATF3
	PPP1R1B					PCK1	WHSC1L1	SDHC	ANO1			ZNF572	ZBTB7B		CASKIN2			RGS14		MTRR	SLC4A4	MIR5708	ATP2B4
	MIEN1					AURKA	PLPP5	FCGR2C	TPCN2			LINC00964	DPM3		SLC25A19			LMAN2		MYO10	ADAMTS3		AVPR1B
	PGAP3					TFAP2C	LETM2	DUSP12	ORAOV1			FAM84B	LENEP		NUP85			ZNF346		NDUFS6	ENAM		C4BPA
	MIR4728					RAE1	C8orf86	ATF6	LOC338694			NSMCE2	SLC50A1		TSEN54			PRELID1		SDHA	NPFFR2		C4BPB
						STX16		OLFML2B	ANO1-AS2			TMEM75	TRIM46		LOC100287042			DDX41		SLC6A3	RUFY3		CACNA1S
						VAPB		FCRLA	MIR3164			CASC8	FLAD1		MIR3678			UIMC1		SLC9A3	ANKRD17		CAPN2
						SPO11		FCRLB	LINC01488			LINC00861	DCST2		MIR6785			RAB24		SRD5A1	UTP3		CD34
						PRELID3B		CFAP126	LOC101928443			CASC11	DCST1					NSD1		TERT	MOB1B		CENPF
						NELFCD		RPL31P11	LOC102724265			MIR1205	KRTCAP2					DOK3		TRIO	COX18		CHI3L1
						RTFDC1						MIR1206	MIR4258					PRR7		SEMA5A			CHIT1
						PPP4R1L						MIR1207	LOC100505666					MXD3		TRIP13			CR1
						RBM38						MIR1204						PRR7-AS1		PDCD6			CR1L
						PMEPA1						MIR1208						PFN3		2022-03-06			CR2
						CASS4						CCAT1								BASP1			CSRP1
						RAB22A						PCAT1								SLC12A7			CTSE
						LOC79160						CCAT2								PAPD7			CD55
						NPEPL1						PRNCR1								TPPP			EIF2D
						TUBB1						LOC101927657								EXOC3			ELF3
						ZBP1						CASC21								CCT5			ELK4
						FAM210B						CASC19								FBXL7			EPHX1
						C20orf85						PCAT2								ICE1			EPRS
						GCNT7						LOC105375744								PP7080			ESRRG
						CBLN4														IRX4			FMOD
						CTCFL														TAS2R1			NR5A2
						ANKRD60														FAM134B			GALNT2
						APCDD1L-AS1														FAM105A			GPR25
						GNAS-AS1														NSUN2			GUK1
						APCDD1L														CEP72			H3F3A
						FAM209A														ANKH			HLX
						FAM209B														AHRR			HSD11B1
						MIR296														MRPL36			IL10
						MIR298														BRD9			IRF6
						MIR4325														FASTKD3			ITPKB
						MTRNR2L3														IRX1			KCNH1
						SLMO2-ATP5E														ZDHHC11			KCNK2
						STX16-NPEPL1														LPCAT1			KISS1
						MIR4532														CLPTM1L			LAD1
						LINC01441														ROPN1L			LAMB3
						LOC101927932														MED10			LBR
						LINC01440														NKD2			MARK1
						BMP7-AS1														OTULIN			CD46
						LOC105372682														ZNF622			MDM4
						LOC105372695														EXOC3-AS1			MYBPH
						NKILA														CCDC127			MYOG
																				UBE2QL1			PPP1R12B
																				C5orf49			NEK2
																				FAM173B			NVL
																				CMBL			CDK18
																				PLEKHG4B			PFKFB2
																				C5orf38			PIGR
																				IRX2			PIK3C2B
																				ADAMTS16			PKP1
																				LINC01018			PLXNA2
																				LINC01019			PPP2R5A
																				LOC285692			PRELP
																				LOC285696			PROX1
																				SLC6A19			PSEN2
																				LINC01020			PTPN7
																				SLC6A18			PTPN14
																				LRRC14B			RAB4A
																				LOC389273			RABIF
																				FLJ33360			RBBP5
																				LOC401177			REN
																				LINC01194			RNPEP
																				2022-03-11			SNRPE
																				LOC442132			SRP9
																				LOC646241			AURKAPS1
																				ANKRD33B			CNTN2
																				GUSBP1			TGFB2
																				SDHAP3			LEFTY2
																				LOC728613			TLR5
																				LOC729506			TNNI1
																				SNORD123			TNNT2
																				MIR887			TP53BP2
																				LOC100130744			TRAF5
																				LOC100288152			USH2A
																				MIR4277			WNT9A
																				MIR4278			SLC30A1
																				LOC100505625			BTG2
																				MIR4458HG			HIST3H3
																				SNHG18			DYRK3
																				ROPN1L-AS1			CDC42BPA
																				LOC100506688			PPFIA4
																				LINC01511			DEGS1
																				LOC100506858			RAB29
																				MIR4458			TAF1A
																				MIR4454			FCMR
																				MIR4457			MAPKAPK2
																				MIR4637			GPR37L1
																				MIR4636			SOX13
																				MIR4456			IKBKE
																				MIR4635			TMEM63A
																				LOC100996325			URB2
																				CTD-3080P12.3			ZC3H11A
																				LOC101929034			TMCC2
																				CTD-2194D22.4			LPGAT1
																				LOC101929153			KIF14
																				CTD-2297D10.2			BPNT1
																				LOC101929261			TIMM17A
																				LOC101929284			LRRN2
																				CTD-2201E9.1			LEFTY1
																				LOC101929412			SPHAR
																				LOC101929454			KDM5B
																				CTD-2350J17.1			IL24
																				LOC101929505			DUSP10
																				LOC101929524			PLEKHA6
																				LOC101929544			KIF21B
																				MIR6131			NFASC
																				MIR6075			FBXO28
																				HRAT5			CAMSAP2
																				LINC01377			SRGAP2
																				LINC01017			ABCB10
																				LOC102723526			ZNF281
																				LOC105374620			PHLDA3
																				LOC105374631			DSTYK
																				SNORD141A			RAB3GAP2
																							LMOD1
																							INTS7
																							NSL1
																							OPTC
																							RPS6KC1
																							DIEXF
																							TAF5L
																							FLVCR1
																							UBE2T
																							CNIH4
																							PYCR2
																							NENF
																							IL19
																							G0S2
																							IL20
																							RRP15
																							ADIPOR1
																							TRIM17
																							KCTD3
																							DTL
																							CYB5R1
																							LAX1
																							2022-03-02
																							SUSD4
																							GPATCH2
																							KLHDC8A
																							ETNK2
																							TMEM206
																							YOD1
																							BATF3
																							SLC30A10
																							IARS2
																							IPO9
																							HHAT
																							ENAH
																							NUP133
																							RCOR3
																							C1orf106
																							SERTAD4
																							SMYD2
																							COQ8A
																							GJC2
																							CAMK1G
																							RHOU
																							KLHL12
																							LGR6
																							NUCKS1
																							ACBD3
																							2022-03-01
																							AIDA
																							JMJD4
																							C1orf116
																							C1orf35
																							C1orf115
																							HHIPL2
																							VASH2
																							WDR26
																							TRAF3IP3
																							TRIM11
																							NUAK2
																							DDX59
																							RASSF5
																							MIXL1
																							FCAMR
																							OBSCN
																							LINC00260
																							LINC00467
																							PPP1R15B
																							DISP1
																							SLC45A3
																							WNT3A
																							NAV1
																							ANGEL2
																							IGFN1
																							TMEM183A
																							HIST3H2A
																							LEMD1
																							SLC26A9
																							SNAP47
																							CCSAP
																							LYPLAL1
																							DNAH14
																							ARL8A
																							SYT2
																							LINC00628
																							GOLT1A
																							SPATA17
																							MRPL55
																							HIST3H2BB
																							TATDN3
																							C1orf74
																							BROX
																							LOC148696
																							LOC148709
																							PTPRVP
																							MFSD4A
																							PM20D1
																							CNIH3
																							SHISA4
																							RNF187
																							SPATA45
																							FAM71A
																							SDE2
																							CCDC185
																							IBA57
																							TMEM9
																							SLC41A1
																							SYT14
																							LINC00303
																							LEMD1-AS1
																							LOC284578
																							LOC284581
																							LIN9
																							RAB7B
																							ZNF678
																							PRSS38
																							RD3
																							MIA3
																							STUM
																							RPS10P7
																							TMEM81
																							CAPN8
																							C1orf140
																							FAM177B
																							ZNF847P
																							MIR194-1
																							MIR205
																							MIR215
																							MIR29B2
																							MIR29C
																							C1orf186
																							H3F3AP4
																							GTF2IP20
																							MIR135B
																							LINC00862
																							DUSP5P1
																							SERTAD4-AS1
																							C1orf145
																							IBA57-AS1
																							MGAT4EP
																							MIR205HG
																							FLVCR1-AS1
																							LYPLAL1-AS1
																							ASCL5
																							SNORA36B
																							SNORA77
																							SNORA16B
																							TGFB2-AS1
																							FAM72A
																							LINC01136
																							C1orf132
																							BTNL10
																							RPL21P28
																							RNA5S1
																							RNA5S2
																							RNA5S3
																							RNA5S4
																							RNA5S5
																							RNA5S6
																							RNA5S7
																							RNA5S9
																							RNA5S10
																							RNA5S11
																							RNA5S12
																							RNA5S13
																							RNA5S14
																							RNA5S15
																							RNA5S16
																							RNA5S17
																							LOC100287497
																							MIR1231
																							MIR548F3
																							MIR664A
																							MIR320B2
																							ZBED6
																							MIR4260
																							MIR3122
																							MIR3620
																							PROX1-AS1
																							TAF1A-AS1
																							ITPKB-IT1
																							PCAT6
																							LOC100506747
																							LINC01353
																							MIR4454
																							MIR4666A
																							MIR4742
																							MIR5191
																							MIR5008
																							LINC00538
																							HLX-AS1
																							IPO9-AS1
																							LINC00210
																							BLACAT1
																							LOC101927143
																							LOC101927164
																							LOC101927478
																							LOC101927532
																							LOC101929224
																							LOC101929441
																							LOC101929541
																							LOC101929565
																							LOC101929631
																							LINC01352
																							LOC101929771
																							LOC101930114
																							MIR6740
																							MIR6742
																							MIR7641-2
																							MIR6769B
																							MIR6741
																							MIR6739
																							LOC102723727
																							LOC102723833
																							LOC102723886
																							LOC103021295
																							LOC103021296
																							TGFB2-OT1
																							SPATA17-AS1
																							LOC105372897
																							LOC105748977

## Sheet: PDX GISTIC2 invasive del
cytoband	8p21.3	11q25	17q21.31	17q11.2	4p16.2	9p21.3	6q27	1p21.1	17q25.3	17p12	5q12.1	16q24.3	11p11.12	3p14.3
q value	3.58e-08	0.00053725	0.00081038	0.0018852	0.0060319	0.0079008	0.010115	0.046168	0.041159	0.066759	0.10365	0.1086	0.11265	0.13104
residual q value	3.58e-08	0.00053725	0.0046876	0.0055414	0.0060319	0.0079892	0.010115	0.046168	0.084478	0.098524	0.10365	0.10754	0.11343	0.13104
wide peak boundaries	chr8:1-31642500	chr11:108082502-135086622	chr17:41782502-46207500	chr17:32452502-34177500	chr4:3757502-6787500	chr9:21667502-24847500	chr6:164812502-170805979	chr1:101362502-119797500	chr17:68362502-83257441	chr17:9757502-15232500	chr5:43702502-169597500	chr16:54922502-90338345	chr11:47182502-56422500	chr3:38782502-93937500
genes in wide peak	NAT1	ACAT1	ACLY	ASIC2	ADRA2C	CDKN2A	CCR6	ADORA3	AANAT	COX10	hsa-mir-886	AARS	ACP2	ACY1
	NAT2	ACRV1	AOC2	MYO1D	CRMP1	CDKN2B	GPR31	ALX3	ACOX1	DNAH9	hsa-mir-1244-2	AP1G1	DDB2	ALAS1
	ADRA1A	APLP2	ARL4D	CDK5R1	EVC	ELAVL2	KIF25	AMPD1	ACTG1	MYH1	ADRA1B	AFG3L1P	FOLH1	AMT
	ANGPT2	APOA1	ATP6V0A1	TMEM98	MSX1	MTAP	AFDN	AMPD2	BIRC5	MYH2	ADRB2	AGRP	MYBPC3	APEH
	ASAH1	APOA4	BRCA1	SPACA3	PPP2R2C	CDKN2A-AS1	PDCD2	AMY1A	ARHGDIA	MYH3	ANXA6	AMFR	NDUFS3	ARF4
	ATP6V1B2	APOC3	FMNL1	AA06	S100P	DMRTA1	PSMB1	AMY1B	CD7	MYH4	APC	APRT	PSMC3	RHOA
	BLK	ARCN1	CNP		WFS1	LINC01239	RPS6KA2	AMY1C	CDK3	MYH8	TRIM23	ZFHX3	PTPRJ	ERC2-IT1
	BMP1	ATM	CRHR1		LINC01587	CDKN2B-AS1	T	AMY2A	CSNK1D	RCVRN	ARSB	BBS2	RAPSN	CACNA1D
	POLR3D	FXYD2	DHX8		MAN2B2	IZUMO3	TBP	AMY2B	SLC25A10	SCO1	ATOX1	GAS8-AS1	SPI1	SLC25A20
	BNIP3L	CXCR5	DUSP3		NSG1	LOC101929563	TCP10	RHOC	EVPL	MAP2K4	ALDH7A1	CA5A	MADD	CAMP
	CHRNA2	CBL	ETV4		STX18		TCTE3	ATP1A1	FASN	ZNF18	BHMT	CA7	NR1H3	CCK
	CLU	CD3D	EZH1		CYTL1		THBS2	ATP5F1	FDXR	GAS7	BTF3	CALB2	CELF1	ENTPD3
	CTSB	CD3E	FZD2		BLOC1S4		RNASET2	CAPZA1	FOXJ1	MYH13	CAMK4	CBFA2T3	OR5I1	CDC25A
	DEFA1	CD3G	G6PC		STK32B		PDE10A	CASQ2	GAA	GLP2R	CAMK2A	CBFB	NUP160	CISH
	DEFA3	CHEK1	KAT2A		LYAR		FGFR1OP	CD2	GALK1	ARHGAP44	CAMLG	CDH1	FNBP4	CCR1
	DEFA4	CRYAB	GFAP		TMEM128		LINC01558	CD53	GCGR	HS3ST3B1	CAST	CDH3	MTCH2	CCR3
	DEFA5	DDX6	CCR10		MRFAP1		DLL1	CD58	UTS2R	HS3ST3A1	CCNB1	CDH5	OR5L2	CCR5
	DEFA6	DDX10	GRN		LOC93622		MPC1	CHI3L2	GPS1	ADPRM	CCNG1	CDH8	KBTBD4	CCR8
	DEFB1	DLAT	HCRT		MRFAP1L1		UNC93A	COL11A1	GRB2	ELAC2	CCNH	CDH11	TRIM48	ACKR2
	DEFB4A	DPAGT1	HSD17B1		EVC2		PHF10	CSF1	GRIN2C	MGC12916	CD14	CDH13	AGBL2	COL7A1
	DPYSL2	DRD2	IFI35		OTOP1		ERMARD	CELSR2	H3F3B	MYOCD	CD74	CDH15	OR8J3	CTNNB1
	DUSP4	ETS1	ITGA2B		JAKMIP1		SMOC2	GNAI3	MRPL58	CDRT7	CDC25C	CDH16	OR4P4	CX3CR1
	EGR3	FDX1	NBR1		ZBTB49		FRMD1	GNAT2	FOXK2	CDRT8	CDK7	CES1	OR4C15	CYP8B1
	DMTN	FLI1	MAPT		LOC285484		LINC00574	GSTM1	ITGB4	CDRT15P1	CDO1	CETP	OR4A5	DAG1
	EPHX2	SLC37A4	ADAM11		FAM86EP		TTLL2	GSTM2	KCNJ2	CDRT15	CDX1	CNGB1	OR4A16	DNASE1L3
	CLN8	GRIK4	MEOX1		STX18-AS1		FAM120B	GSTM3	KCNJ16	DHRS7C	CETN3	COX4I1	OR4A15	DOCK3
	EXTL3	H2AFX	MPP2		MIR378D1		LINC00473	GSTM4	LGALS3BP	LINC00670	CHD1	CSNK2A2	TRIM51	DUSP7
	PTK2B	HMBS	MPP3		LOC101928279		SFT2D1	GSTM5	LLGL2	TMEM220	CKMT2	CTRB1	SLC39A13	CELSR3
	FDFT1	HSPA8	NAGLU		LOC101928306		LOC154449	HMGCS2	MAFG	SHISA6	ERCC8	CTRL	C1QTNF4	EPHA3
	FGL1	HSPB2	NMT1		LINC01396		DACT2	HSD3B1	NPTX1	GSG1L2	AP3S1	CYBA	PTPMT1	FHIT
	GATA4	HTR3A	PPY		STX18-IT1		C6orf118	HSD3B2	P4HB	PIRT	COX7C	DHODH	OR4C46	FLNB
	GFRA2	IL10RA	PYY		LOC105374366		WDR27	IGSF3	PDE6G	MIR744	CRHBP	NQO1	OR4X2	GBE1
	GNRH1	IL18	RAB5C				PRR18	KCNA2	PRKAR1A	LOC100128006	HAPLN1	DYNC1LI2	OR4B1	GNAI2
	GSR	STT3A	RNU2-1				LOC285804	KCNA3	MAP2K6	MYHAS	CSF1R	DPEP1	OR8I2	GNAT1
	GTF2E2	KCNJ1	RPL27				C6orf120	KCNA10	PRPSAP1	LINC00675	CSF2	E2F4	OR8U1	XCR1
	LOXL2	KCNJ5	SLC4A1				TCP10L2	KCNC4	PYCR1	MIR548H3	CSNK1A1	FANCA	OR4C16	GPR27
	LPL	VWA5A	STAT3				LOC401286	KCND3	PCYT2	MAGOH2P	CSNK1G3	FOXF1	OR4C11	GPX1
	MSR1	MCAM	STAT5A				LINC00242	MOV10	RAC3	MIR1269B	VCAN	FOXL1	OR4S2	GRM2
	MSRA	KMT2A	STAT5B				LINC01624	NGF	RFNG	COX10-AS1	CTNNA1	FOXC2	OR4C6	HTR1F
	NEFM	NCAM1	MLX				LINC00602	NHLH2	RPL38	TMEM220-AS1	DMXL1	GALNS	OR5D14	HYAL1
	NEFL	NFRKB	DNAJC7				LOC441178	NRAS	MRPL12	LOC101928418	DHFR	GAS8	OR5L1	IMPDH2
	NKX3-1	NNMT	TUBG1				AFDN-AS1	OVGP1	SEC14L1	LOC101928475	DIAPH1	GCSH	OR5D18	ITIH1
	PCM1	NPAT	UBTF				HGC6.3	PSMA5	SECTM1		DPYSL3	GLG1	OR7E5P	ITIH3
	PDGFRL	NRGN	RND2				LOC100131532	PTGFRN	SRSF2		SLC26A2	GNAO1	OR5AS1	ITIH4
	PNOC	OPCML	CNTNAP1				LOC100289495	RAP1A	SGSH		HBEGF	GOT2	OR8K5	LAMB2
	PPP2CB	PAFAH1B2	AOC3				MIR1913	SORT1	SUMO2		EBF1	HAS3	OR5T2	RPSA
	PPP2R2A	POU2AF1	BECN1				MIR3939	SARS	SOX9		EFNA5	HP	OR8H1	LTF
	PPP3CC	PPP2R1B	MAP3K14				KIF25-AS1	SLC16A1	SRP68		EGR1	HPR	OR8K3	MAP4
	SFTPC	PTS	EFTUD2				MIR4644	STXBP3	SSTR2		ETF1	HSBP1	OR8J1	MITF
	SLC7A2	NECTIN1	PLEKHM1				RPS6KA2-AS1	SYCP1	TBCD		F2R	HSD11B2	OR5R1	MOBP
	SLC18A1	RDX	HDAC5				RPS6KA2-IT1	TAF13	TIMP2		F2RL1	HSD17B2	OR4C3	MST1
	STC1	RPS25	GJC1				LOC101929297	TBX15	TK1		F2RL2	HSF4	OR4S1	MST1R
	WRN	SC5D	PSME3				LOC101929420	TSHB	CBX4		FABP6	IRF8	OR10AG1	MYL3
	FZD3	SCN2B	NBR2				LOC101929460	WNT2B	DNAH17		FAT2	KARS	OR5J2	NKTR
	TUSC3	SCN4B	RAMP2				LINC01615	CSDE1	GALR2		FBN2	KIFC3	OR4C13	CNTN3
	UBXN8	SDHD	VAT1				LOC101929504	TTF2	SPHK1		FER	LCAT	OR4C12	PDHB
	TNKS	ST3GAL4	P3H4				LOC101929523	SLC16A4	SOCS3		FGF1	MAF	TRIM49B	PFKFB4
	ADAM7	SORL1	HEXIM1				MIR7641-2	CD101	SLC16A5		FGF10	MC1R	OR5F1	PLXNB1
	TNFRSF10D	SRPRA	C1QL1				LOC102724357	LRIG2	SLC16A3		FOXD1	CHST6	OR4X1	POU1F1
	TNFRSF10C	ST14	RUNDC3A				LOC102724511	TSPAN2	SYNGR2		GABRA1	MMP2	OR5D13	PRKAR2A
	TNFRSF10B	TAGLN	GPATCH8				LOC105378123	BCAS2	HGS		GABRA6	MMP15	OR5D16	PRKCD
	TNFRSF10A	TECTA	KCNH4				LOC105378127	WARS2	CYTH1		GABRB2	MT1A	OR5W2	PTH1R
	FGF17	THY1	FAM215A				LOC105378137	CEPT1	SLC9A3R1		GABRG2	MT1B	OR8H2	PTPRG
	DOK2	UPK2	TUBG2				LOC105378146	VAV3	COG1		GDF9	MT1E	OR8H3	QARS
	MTMR7	ZBTB16	NKIRAS2					LAMTOR5	RECQL5		GFRA3	MT1F	OR5T3	SNORA62
	MYOM2	ZNF202	COA3					AP4B1	PGS1		GLRA1	MT1G	OR5T1	ROBO1
	DLGAP2	BARX2	PSMC3IP					PHTF1	AATK		GLRX	MT1H	OR8K1	ROBO2
	MFHAS1	ZPR1	SOST					AHCYL1	TMEM94		GM2A	MT1JP	FAM180B	RPL29
	ENTPD4	USP2	ARL17A					WDR3	EIF4A3		GPX3	MT1M	OR4A47	ATXN7
	ARHGEF10	PCSK7	SLC25A39					MAN1A2	ALYREF		GRIA1	MT1L	OR4C45	SEMA3F
	PHYHIP	HTR3B	HIGD1B					DDX20	ABCA10		NR3C1	MT1X	LOC440040	SMARCC1
	KBTBD11	ZW10	LRRC37A4P					NTNG1	ABCA9		GTF2H2	MT2A	TRIM51HP	NEK4
	SORBS3	UBE4A	KLHL11					WDR47	ABCA8		GZMA	MT3	LOC441601	TCTA
	NPM2	EI24	ATXN7L3					CLCC1	BAIAP2		GZMK	MVD	OR8U8	TDGF1
	DLC1	FEZ1	FKBP10					PTPN22	ATP5H		HARS	NFATC3	TRIM64C	TGM4
	SPAG11B	ARHGAP32	WNK4					PHGDH	ST6GALNAC2		HEXB	CHMP1A	LOC646813	TKT
	DCTN6	C2CD2L	C17orf53					CHIA	2022-09-09		HINT1	PLCG2	MIR3161	TMF1
	PNMA2	RBM7	TMUB2					GPSM2	CD300C		HMGCR	POLR2C	MIR4487	CLEC3B
	ADAM28	MPZL2	DHX58					SLC25A24	RAB40B		HMMR	PSKH1	LOC101928943	TNNC1
	RBPMS	HYOU1	ACBD4					HAO2	CD300A		HSD17B4	PSMB10		UBA7
	LZTS1	ATP5L	DCAKD					TRIM33	TMC6		HSPA4	PSMD7		USP4
	XPO7	ADAMTS8	PLEKHH3					RSBN1	CEP131		HSPA9	RPL13		UQCRC1
	TRIM35	TREH	DBF4B					GDAP2	GGA3		NDST1	RRAD		VIPR1
	RHOBTB2	CEP164	COASY					FAM46C	JMJD6		HTR1A	CCL17		WNT5A
	KIF13B	IGSF9B	AARSD1					ST7L	EXOC7		HTR4	CCL22		ZNF35
	PSD3	EXPH5	TTC25					PRPF38B	ABCA6		IK	CX3CL1		IFRD2
	LEPROTL1	PHLDB1	VPS25					PRMT6	ABCA5		IL3	ST3GAL2		MAPKAPK3
	SLC39A14	SIK2	TMEM101					SLC22A15	KCTD2		IL4	SLC6A2		SEMA3B
	FBXO25	NCAPD3	GHDC					RNPC3	WBP2		IL5	SLC9A5		SLMAP
	FGF20	ARHGEF12	AOC4P					LRIF1	CDC42EP4		IL6ST	SLC12A3		MANF
	ADAMDEC1	SIK3	G6PC3					CTTNBP2NL	FSCN2		IL9	SLC12A4		ACOX2
	CNOT7	VSIG2	ASB16					FAM212B	NAT9		IL12B	SNTB2		BAP1
	PURG	BACE1	HSPB9					TMEM167B	NARF		IL13	SPG7		HYAL3
	ZDHHC2	TRIM29	PLCD3					OLFML3	SAP30BP		IRF1	TAT		CGGBP1
	SLC25A37	CADM1	TMEM106A					TMIGD3	NT5C		ISL1	TERF2		CADPS
	SCARA3	POU2F3	NT5C3B					AMIGO1	CDR2L		ITGA1	TK2		HYAL2
	SARAF	HINFP	SPATA32					KIAA1324	MRPS7		ITGA2	ZNF19		SUCLG2
	KCTD9	REXO2	HEXIM2					RBM15	HN1		ITK	ZNF23		HESX1
	PINX1	OR8G2	LSM12					DCLRE1B	DCXR		KCNN2	GAN		BSN
	PIWIL2	OR8B8	CCDC43					WDR77	ANAPC11		KIF2A	SLC7A5		LIMD1
	ELP3	OR8G1	CNTD1					EPS8L3	SIRT7		TNPO1	CDK10		CCRL2
	INTS10	TIMM8B	CD300LG					VTCN1	SDK2		LECT2	TRADD		UBA3
	CCDC25	OR8B2	KIF18B					DENND2D	FAM20A		LMNB1	MBTPS1		RPL14
	AGPAT5	ACAD8	RUNDC1					SIKE1	TMEM104		LNPEP	CES2		SEC22C
	INTS9	B3GAT1	CRHR1-IT1					TRIM45	C17orf80		LOX	NAE1		RRP9
	CSGALNACT1	DCPS	NAGS					VANGL1	CCDC40		CD180	NOL3		MAGI1
	HR	ZBTB44	FAM134C					GPR61	WIPI1		SMAD5	TAF1C		CACNA2D2
	PBK	THYN1	SPPL2C					PROK1	NPLOC4		MAN2A1	SLC7A6		DCAF1
	ZNF395	DDX25	ARHGAP27					PSRC1	ST6GALNAC1		MAP1B	USP10		IP6K1
	BIN3	NTM	ZNF385C					ATP1A1-AS1	GPRC5C		MCC	ATP6V0D1		PSMD6
	TEX15	CDON	STH					STRIP1	WDR45B		MEF2C	ADGRG1		PARP3
	MTUS1	SIDT2	KANSL1					ZNF697	CBX8		MAP3K1	BCAR1		ZNF197
	KIAA1456	TRAPPC4	C17orf105					DNAJA1P5	MIF4GD		MFAP3	VPS9D1		RBM6
	CCAR2	SPA17	FAM171A2					HENMT1	CASKIN2		MOCS2	NUP93		RBM5
	SH2D4A	FXYD6	MEIOC					OLFM3	RPTOR		MSH3	HERPUD1		NME6
	PDLIM2	SIAE	PTRF					MAB21L3	BAHCC1		NAIP	KIAA0513		EIF1B
	CSMD1	C11orf71	KLHL10					ATXN7L2	USP36		NDUFA2	PIEZO1		TRAIP
	EBF2	ROBO4	ASB16-AS1					C1orf194	RNF213		NDUFS4	DHX38		ARIH2
	FAM160B2	BTG4	LINC00671					HSD3BP4	TNRC6C		NEUROG1	IST1		ARL6IP5
	MTMR9	NXPE4	CCDC103					DRAM2	SLC25A19		NPY6R	ATP2C2		NPRL2
	HMBOX1	TTC12	LOC644172					PIFO	UBE2O		PAM	CLEC3A		CXCR6
	MCPH1	C11orf57	KANSL1-AS1					C1orf162	DUS1L		PCDH1	CHST4		CSPG5
	PPP1R3B	FOXRED1	MAPT-AS1					SYT6	FN3K		PCDHGC3	MPHOSPH6		CCR9
	NUDT18	SCN3B	MAPT-IT1					NBPF4	DNAI2		PCSK1	NUTF2		USP19
	DOCK5	VPS11	LINC00910					CHIAP2	ENGASE		PDE4D	IRX5		SLC38A3
	BIN3-IT1	TEX12	MAP3K14-AS1					DENND2C	MRPL38		PDE6A	KATNB1		CYB561D2
	REEP4	CRTAM	RAMP2-AS1					FNDC7	ASPSCR1		PDGFRB	EMC8		TMEM115
	STMN4	TMPRSS4	MIR2117					UBL4B	CARD14		PFDN1	TUBB3		RPP14
	SOX7	IFT46	MIR4315-2					SPAG17	MFSD11		PGGT1B	CFDP1		FAM107A
	FAM167A	PRDM10	MIR4315-1					HIPK1	C17orf62		PIK3R1	CTCF		WDR6
	SLC35G5	DSCAML1	MIR548AT					AKR7A2P1	ARMC7		PITX1	NFAT5		RASSF1
	LINC00208	GRAMD1B	MIR5010					AKNAD1	CHMP6		PMCHL2	NUDT21		NISCH
	FAM167A-AS1	ARHGAP20	LINC00854					MAGI3	RHBDF2		POU4F3	WWP2		TREX1
	FAM86B1	USP28	PTGES3L					FAM19A3	FN3KRP		PPIC	PRDM7		SCN11A
	ERI1	PKNOX2	PTGES3L-AARSD1					FAM102B	OGFOD3		PPP2CA	DDX19B		TUSC2
	LONRF1	TP53AIP1	RUNDC3A-AS1					SYPL2	ZNF750		PPP2R2B	GABARAPL2		TWF2
	CHMP7	ABCG4	LINC01180					CYB561D1	NUP85		PURA	MON1B		TRAK1
	RP1L1	ROBO3	LOC101929767					PPM1J	MYO15B		RAD17	TCF25		DHX30
	CLDN23	C11orf1	MIR6781					MYBPHL	FAAP100		RARS	CNOT1		SACM1L
	VPS37A	RNF26	MIR6782					SLC6A17	TSPAN10		RASA1	PHLPP2		SCAP
	NKX2-6	FAM118B	MIR6784					C1orf137	QRICH2		RASGRF2	ZCCHC14		LAMB2P1
	SGCZ	NLRX1	MIR6780A					MIR197	CBX2		RPS14	GSE1		EXOSC7
	DEFB104A	MSANTD2	MIR6783					LOC440600	FAM104A		RPS23	ATMIN		PDZRN3
	LOC157273	ALG9	CRHR1-IT1-CRHR1					LOC440602	MGC16275		SGCD	COTL1		RAD54L2
	SGK223	CLMP	LOC105371789					BCL2L15	FBF1		SKP1	MLYCD		FRMD4B
	PEBP4	PDZD3	LOC105371795					PGCP1	UNK		SLC6A7	SF3B3		STAB1
	CDCA2	C11orf63	LOC107546764					SPATA42	TRIM47		SLC12A2	CES3		NBEAL2
	ESCO2	CCDC15						CYMP	MAFG-AS1		SLC22A4	ADAT1		FAM208A
	FBXO16	TMPRSS5						LOC643355	OTOP2		SLC22A5	CHST5		KLHL18
	LINC00599	PUS3						LOC643441	TTYH2		SLIT3	ARL2BP		LARS2
	FAM87A	JAM3						LINC00622	CYGB		SMN1	EDC4		RYBP
	TDRP	BCO2						ACTG1P4	RNF157		SMN2	PLA2G15		NAT6
	ERICH1	TMPRSS13						NBPF6	C1QTNF1		SNX2	COG4		ABHD14A
	TDH	KIRREL3						SCARNA2	PPP1R27		SPARC	PLEKHG4		POC1A
	C8orf48	BUD13						MIR942	METTL23		SPINK1	DKFZP434H168		TMEM158
	ZNF596	TMEM25						LOC100129138	SLC38A10		SPOCK1	LRRC29		NDUFAF3
	DEFT1P	RPUSD4						LINC01160	CANT1		SRP19	CPNE7		MYRIP
	R3HCC1	TBRG1						AP4B1-AS1	USH1G		TAF7	VPS4A		PTPN23
	PRSS55	UBASH3B						MIR320B1	CD300LB		TAF9	IL17C		CHMP2B
	C8orf74	SNORD14C						MIR4256	KIF19		TBCA	NOB1		DNAH1
	LGI3	SNORD14D						FAM212B-AS1	TBC1D16		TCF7	CCDC113		HIGD1A
	DEFB105A	SNORD14E						SLC16A1-AS1	AFMID		TCOF1	TMEM208		LRIG1
	DEFB106A	DIXDC1						MIR548AC	MGAT5B		NR2F1	CFAP20		ERC2
	DEFB107A	ZC3H12C						VAV3-AS1	TEPSIN		TGFBI	FHOD1		APPL1
	DEFB109P1	GLB1L2						KCNC4-AS1	B3GNTL1		THBS4	ANKRD11		GNL3
	DEFB130	ESAM						KCND3-AS1	RBFOX3		TTC1	ZDHHC1		FOXP1
	NEIL2	FDXACB1						HAO2-IT1	CD300LF		UBE2B	OSGIN1		SPCS1
	LOC254896	C11orf52						KCND3-IT1	C17orf77		UBE2D2	PARD6A		SETD2
	FAM86B3P	VPS26B						LOC100996251	LOC146795		VDAC1	PLLP		PRSS50
	XKR6	GLB1L3						LOC100996263	NOTUM		WNT8A	CKLF		RBM15B
	LOC286059	TIRAP						LINC01356	TMC8		XRCC4	NIP7		GMPPB
	LOC286083	C1QTNF5						LAMTOR5-AS1	CENPX		ST8SIA4	FAM96B		ARHGEF3
	MICU3	PANX3						LOC101928436	LRRC45		REEP5	GINS2		ABHD5
	LOC286114	APOA5						LOC101928476	SLC39A11		SERF1A	TPPP3		C3orf18
	SCARA5	TMEM45B						LOC101928718	TRIM65		NME5	TRAPPC2L		SS18L2
	FAM183CP	COLCA2						HIPK1-AS1	UNC13D		ENC1	CES1P1		SHISA5
	LOC340357	PIH1D2						LOC101928977	MYADML2		AP3B1	WWOX		ZDHHC3
	LINC00965	NXPE1						LOC101928995	NPB		PDLIM4	BCO1		ZMYND10
	USP17L2	NXPE2						LOC101929023	LINC00469		PLPP1	TERF2IP		TEX264
	XKR5	JAML						LOC101929099	FADS6		PDE8B	PRMT7		TMA7
	FAM90A25P	KDELC2						LOC101929147	HID1		EIF4EBP3	NECAB2		ZNF589
	LOC389641	LAYN						MIR7852	TSEN54		PCDHGB4	KLHDC4		HEMK1
	NUGGC	TTC36						LINC01397	UBALD2		CDC23	HYDIN		IP6K2
	USP17L8	PATE1						LINC01525	LINC00868		ADAM19	DEF8		SFMBT1
	LOC392196	C11orf65						WARS2-IT1	TMEM235		HDAC3	DUS2		NCKIPSD
	USP17L7	ADAMTS15						LOC105378933	CCDC57		P4HA2	CHTF8		PHF7
	LOC401442	MPZL3							HEXDC		HSPB3	LPCAT2		TLR9
	USP17L1	C11orf45							SLC26A11		ATG12	TXNL4B		LZTFL1
	MIR124-1	HYLS1							ENDOV		PTTG1	BANP		P4HTM
	MIR320A	TMEM218							NDUFAF8		NREP	PDPR		SLC6A20
	DEFB103A	SLC37A2							LINC00482		CNOT8	RFWD3		IL17RD
	OR4F21	OR8B12							TMEM105		RAB9BP1	SLC38A7		ELP6
	FAM90A7P	OR8G5							METRNL		HAND1	OGFOD1		SNRK
	FAM90A10P	OR10G8							RAB37		MED7	LRRC36		QRICH1
	DEFA8P	OR10G9							ENPP7		HOMER1	DDX19A		PXK
	DEFA9P	OR10S1							OXLD1		MYOT	FBXL8		SLC25A38
	DEFA10P	OR6T1							CCDC137		SCAMP1	SMPD3		ULK4
	MIR383	OR4D5							ARL16		NRG2	ZNF821		FEZF2
	C8orf58	TBCEL							CD300E		CXCL14	ZDHHC7		EBLN2
	C8orf49	TMEM136							OTOP3		H2AFY	VAC14		ANO10
	DEFB135	SPATA19							MCRIP1		SMAD5-AS1	DOK4		DALRD3
	DEFB136	HEPACAM							GPR142		RNF14	CMTR2		SHQ1
	DEFB134	OAF							ZACN		CARTPT	DDX28		PBRM1
	ERICH1-AS1	ANKK1							BTBD17		SNCAIP	TSNAXIP1		ZNF654
	LINC00589	RNF214							AATK-AS1		TTC37	CENPN		CHDH
	MBOAT4	LOC283140							RPL23AP87		CLINT1	CMC2		IL17RB
	DEFB109P1B	LINC00900							KCNJ2-AS1		PCDHGA8	COQ9		CACNA2D3
	RPL23AP53	BCL9L							SOX9-AS1		PCDHA9	CIAPIN1		DCP1A
	USP17L4	FOXR1							LINC00511		ZFYVE16	THAP11		GLT8D1
	USP17L3	CCDC153							LOC400620		MATR3	JPH3		ZKSCAN7
	LOC649352	OR8D1							FLJ45079		KIAA0141	PDP2		LMOD3
	FAM86B2	OR8D2							TEX19		JAKMIP2	ZNF319		SEMA3G
	SPAG11A	OR8B4							MXRA7		PJA2	RANBP10		KIF15
	MIR596	KIRREL3-AS3							BAIAP2-AS1		DDX46	VAT1L		ADAMTS9
	MIR597	C11orf44							MIR338		SLC23A1	TLDC1		PCBP4
	MIR598	MIR4697HG							CPSF4L		GNPDA1	WFDC1		ABHD6
	DEFA11P	LOC283177							SMIM5		SRA1	PDF		LRTM1
	DEFA1B	CCDC84							SNHG20		EDIL3	DPEP2		C3orf14
	ZNF705D	TMEM225							SCARNA16		COL4A3BP	DPEP3		KIAA1143
	FAM90A2P	OR8D4							SNORD1A		RAD50	MTHFSD		HHATL
	LOC729732	C11orf53							SNORD1B		KIF20A	GINS3		WDR48
	RBPMS-AS1	LOC341056							SNORD1C		G3BP1	NDRG4		SELK
	FAM66B	PLET1							MIR635		LHFPL2	ACD		PROK2
	LOC100128993	LOC387810							MIR636		CWC27	DBNDD1		RNF123
	PRR23D1	BSX							MIR657		APBB3	FA2H		KIF9
	ZNF705G	OR6X1							PRCD		CCNO	IRX6		CSRNP1
	FAM66E	OR6M1							LOC100130370		TNIP1	FAM65A		GORASP1
	ZNF705B	OR10G4							LOC100130520		NSA2	TMEM231		CDCP1
	FAM66D	OR10G7							SMIM6		FST	TANGO6		CCDC71
	FAM66A	OR8B3							TNRC6C-AS1		SLU7	USB1		NT5DC2
	PRR23D2	OR8A1							CD300LD		POLR3G	WDR59		SLC26A6
	LOC100287015	C11orf87							LOC100132174		PLK2	ELMO3		CAMKV
	DEFB4B	COLCA1							PRO1804		IQGAP2	KLHL36		LRRC2
	MIR1322	C11orf88							LOC100134391		SEC24A	FBXO31		FYCO1
	MIR548I3	MIR100HG							TEN1		FAXDC2	SETD6		CCDC51
	MIR548H4	PATE2							C17orf99		FAM114A2	ESRP2		THOC7
	MIR4287	PATE4							LOC100287042		MRPS30	FAM192A		WDR82
	MIR548V	ST3GAL4-AS1							LOC100294362		BRD8	CENPT		RTP3
	MIR3148	SNX19							MIR1250		TCERG1	C16orf70		LRRC2-AS1
	MIR4288	LOC403312							MIR4316		HNRNPA0	CYB5B		ATRIP
	MIR4286	MIRLET7A2							MIR3065		SPINK5	CMIP		NICN1
	MIR3926-2	MIR100							MIR3186		SMA4	GFOD2		MON1A
	MIR3622A	MIR125B1							LINC00673		SMA5	CDT1		KBTBD8
	MIR3926-1	MIR34B							MIR3678		SOX30	MAP1LC3B		ABHD14B
	MIR3622B	MIR34C							MIR3615		ESM1	PMFBP1		POMGNT2
	MIR3674	BLID							RNF157-AS1		KIF3A	DYNLRB2		UCN2
	LOC100506990	LINC00167							SNHG16		ADAMTS6	HSDL1		ZNF502
	LOC100507071	HEPN1							LOC100507351		SYNPO	CRISPLD2		RFT1
	LOC100507156	CLDN25							C1QTNF1-AS1		RHOBTB3	ENKD1		ZBTB47
	SMIM18	LOC646522							TEN1-CDK3		ABLIM3	SLC7A6OS		ACTR8
	DLGAP2-AS1	LOC649133							MIR1268B		ELL2	NLRC5		SLC25A26
	MCPH1-AS1	RPL23AP64							MIR4739		SV2C	DRC7		ZNF501
	MIR4659A	LOC100128239							MIR4525		HMGXB3	CAPNS2		GPR62
	MIR4660	LOC100131626							MIR4738		ARHGAP26	COG8		FAM3D
	MIR4659B	LOC100132078							MIR4740		FSTL4	SPIRE2		LYZL4
	GS1-24F4.2	LOC100132686							MIR4524A		MRPS27	MT4		KLHL40
	MIR5692A2	PATE3							MIR4730		ATP10B	ZNF469		TMEM42
	MIR5692A1	NCAM1-AS1							HP09025		2022-09-08	B3GNT9		IQCF1
	LZTS1-AS1	BACE1-AS							CEP295NL		PPIP5K2	UTP4		GLYCTK
	LINC00681	MIR4301							MIR4524B		WWC1	ZNRF1		PPM1M
	LOC101927752	MIR3167							LOC100996291		ACSL6	CNTNAP4		C3orf49
	LOC101927815	USP2-AS1							DNAH17-AS1		JADE2	RSPRY1		SNTN
	LOC101928058	MIR3656							LINC01482		LARP1	MARVELD3		SYNPR
	LOC101929066	LOC100507283							LINC01483		PPWD1	MTSS1L		LSMEM2
	LOC101929128	SENCR							LINC01028		HARS2	CENPBD1		ASB14
	LOC101929172	LOC100507431							CASC17		OTP	ZNF276		FAM19A4
	LINCR-0001	LOC100507548							LOC101928205		SKIV2L2	CCDC102A		CCDC12
	LOC101929229	TMPRSS4-AS1							LOC101928251		SSBP2	KCNG4		PPP4R2
	LOC101929237	HSPB2-C11orf52							LOC101928514		BHMT2	SDR42E1		CCDC13
	LOC101929269	FXYD6-FXYD2							LOC101928674		TNFAIP8	CMTM1		XIRP1
	LOC101929294	MIR4697							LOC101928710		PART1	PKD1L2		PRICKLE2
	LOC101929315	MIR4493							LOC101928738		GEMIN5	RNF166		TTC21A
	EXTL3-AS1	MIR4491							LOC101928766		PCDHGA12	EXOSC6		C3orf67
	LOC101929450	MIR4492							LOC101928855		LRRTM2	C16orf46		KCTD6
	LOC101929470	LOC100652768							LOC101929511		FAM169A	DNAAF1		KLHDC8B
	MIR6841	KIRREL3-AS2							LOC101929552		CCDC69	NRN1L		LINC00870
	MIR6842	NTM-IT							MIR6786		PCDHB5	CMTM3		DNAH12
	MIR6843	LOC101928823							MIR6787		FBXL21	SPATA2L		PDE12
	MIR6876	LOC101928847							MIR6868		KLHL3	SPATA33		DENND6A
	MIR7160	LOC101928940							MIR6516		HAVCR1	ZC3H18		CADM2
	MIR7641-2	LOC101928985							MIR6785		SNORD63	CDYL2		ZNF620
	MIR8055	LOC101929011							LINC01152		SNORA74A	TMEM170A		ALS2CL
	LOC102467222	LOC101929089							LINC01497		CYFIP2	SLC38A8		TMIE
	LOC102725080	LOC101929208							LOC102723505		PKD2L2	ZFP90		EOGT
	KBTBD11-OT1	LOC101929227							LOC102723517		UQCRQ	CARMIL2		FBXW12
	SNORA99	LOC101929340							HID1-AS1		AFF4	KCTD19		C3orf38
		LOC101929427							ABCA9-AS1		IL17B	CMTM4		ENTPD3-AS1
		LOC101929473							LOC105274304		DIMT1	CMTM2		ZNF619
		LOC101929497							LOC105371899		MAT2B	BEAN1		ZNF621
		LOC101929517							LOC105371907		SLC27A6	SLC22A31		LINC00877
		LOC101929538							LOC105371925		SNX24	IL34		CCDC66
		LINC01395							SNORD134		MRPL22	TMED6		TCAIM
		NTM-AS1									PCDHB1	FLJ30679		ZNF852
		LOC101929653									DMGDH	LOC146513		ZNF660
		MIR6756									TMED7	ZFPM1		KIF9-AS1
		MIR7641-2									ISOC1	ADAD2		LINC00698
		MIR6090									SAR1B	ZFP1		EIF4E3
		MIR6716									DCTN4	ADAMTS18		CCDC36
		MIR8052									IPO11	SNAI3-AS1		PRSS42
		LOC102724301									MZB1	LINC00311		ZNF445
		LOC103611081									PAIP2	LDHD		SPATA12
		PKNOX2-AS1									CDKL3	FUK		TOPAZ1
		APOA1-AS									PCDH12	MLKL		C3orf62
		LOC105369486									GCNT4	ZNF778		TMEM110
		LOC105369507									FAM13B	ACSF3		PRSS45
		LOC105369509									FAM53C	CPNE2		AMIGO3
		LOC105369532									REEP2	ADGRG5		ZNF662
		STT3A-AS1									PRR16	PRSS54		CDHR4
											COMMD10	CES5A		FAM212A
											POLK	ADGRG3		IQCF2
											LARS	TERB1		IQCF5
											CXXC5	CES4A		MUSTN1
											RAPGEF6	EXOC3L1		VGLL3
											ERAP1	LOC283856		IQCF3
											KDM3B	LINC00304		LINC00960
											PHAX	LINC00922		MIRLET7G
											PELO	HCCAT5		MIR135A1
											RBM27	LOC283922		MIR138-1
											DHX29	NUDT7		MIR191
											EPB41L4A-AS2	PDXDC2P		FAM19A1
											DDX4	CLEC18C		EIF1B-AS1
											SGTB	MT1DP		TMEM89
											ARL15	SNAI3		IQCF6
											PCDHB18P	LOC339059		SMIM4
											PCDHB17P	FAM92B		LINC00971
											ZCCHC10	ATXN1L		MIR425
											GIN1	PKD1L3		SNORA6
											WDR55	CLEC18A		LIMD1-AS1
											ANKHD1	CTU2		SPINK8
											THG1L	TEPP		ARIH2OS
											AGGF1	LOC388282		C3orf84
											WDR41	C16orf86		SNORD19
											LOC55338	C16orf47		FAM86DP
											TMCO6	CES1P2		SNORD69
											TRIM36	PABPN1L		MIR564
											GALNT10	LOC400541		MIR566
											RBM22	LOC400548		GXYLT2
											RIOK2	FENDRR		LOC728290
											DEPDC1B	LOC400553		LOC729083
											BDP1	LOC400558		FAM198A
											ERBIN	C16orf74		CCR2
											PCDHGC5	MIR138-2		ESRG
											PCDHGC4	MIR140		SNORD19B
											PCDHGB7	NPIPB15		LINC00696
											PCDHGB6	CTRB2		SEMA3F-AS1
											PCDHGB5	LOC440390		NRADDP
											PCDHGB3	MIR328		ZNF717
											PCDHGB2	CLEC18B		LOC100132146
											PCDHGB1	SNORD68		BSN-AS2
											PCDHGA11	MT1IP		PRSS46
											PCDHGA10	APOOP5		LINC00994
											PCDHGA9	KIAA0895L		FRG2C
											PCDHGA7	SNORA46		MIR1284
											PCDHGA6	SNORA50A		MIR1324
											PCDHGA5	SNORD71		MIR1226
											PCDHGA4	SNORD111		MIR2115
											PCDHGA3	LOC729159		MIR711
											PCDHGA2	LINC00917		MIR3136
											PCDHGA1	SNORD111B		MIR4272
											PCDHGB8P	VPS9D1-AS1		MIR4271
											PCDHB15	LOC100129617		MIR4273
											PCDHB14	LOC100129697		MIR3938
											PCDHB13	URAHP		MIR3923
											PCDHB12	VAC14-AS1		KRBOX1
											PCDHB11	SYCE1L		KRBOX1-AS1
											PCDHB10	LOC100131303		PRKAR2A-AS1
											PCDHB9	TAT-AS1		IQCF4
											PCDHB8	LOC100287036		PTPRG-AS1
											PCDHB7	LOC100289580		PSMD6-AS2
											PCDHB6	MIR1538		ADAMTS9-AS2
											PCDHB4	MIR1972-1		ABHD14A-ACY1
											PCDHB3	MIR1910		TMEM110-MUSTN1
											PCDHB2	SNORA70D		MIR4793
											PCDHAC2	MIR3182		MIR4787
											PCDHAC1	MIR1972-2		MIR4795
											PCDHA13	MIR3935		MIR4444-1
											PCDHA12	LINC00920		MIR4443
											PCDHA11	LOC100505942		PRICKLE2-AS1
											PCDHA10	SMG1P7		RBM5-AS1
											PCDHA8	LOC100506083		LINC00506
											PCDHA7	LINC01568		MIR5688
											PCDHA6	LOC100506281		MIR5193
											PCDHA5	LINC01082		SNRK-AS1
											PCDHA4	C16orf95		MAGI1-AS1
											PCDHA3	CKLF-CMTM1		ITIH4-AS1
											PCDHA2	MIR4720		VIPR1-AS1
											PCDHA1	MIR4722		SYNPR-AS1
											VTRNA1-3	MIR4719		CADM2-AS2
											VTRNA1-2	MIR4426		THOC7-AS1
											VTRNA1-1	MIR5093		ZNF197-AS1
											NMUR2	MIR5189		GLYCTK-AS1
											FEM1C	PRCAT47		CCDC13-AS1
											C5orf15	FAM157C		ARHGEF3-AS1
											CDC42SE2	LINC01081		CACNA2D3-AS1
											TRPC7	LOC101927580		PRICKLE2-AS2
											TENM2	LOC101927650		PRICKLE2-AS3
											NLN	BEAN1-AS1		LARS2-AS1
											ZNF608	LOC101927793		FCF1P2
											KCTD16	LOC101927817		SUCLG2-AS1
											SEMA6A	LINC01572		SAMMSON
											ARRDC3	LOC101928035		PDZRN3-AS1
											ZSWIM6	LOC101928203		LOC101927296
											PCDHB16	LINC01229		LOC101927374
											ANKRA2	LINC01227		LOC101927494
											HMHB1	LOC101928417		LOC101928323
											ZBED8	LOC101928446		SEMA3B-AS1
											MCCC2	LOC101928557		IQCF5-AS1
											EPB41L4A	LOC101928614		LOC101929054
											CENPK	LOC101928659		LOC101929159
											ERAP2	LOC101928682		C3orf67-AS1
											ARHGEF28	LOC101928708		ADAMTS9-AS1
											SIL1	LOC101928737		RASSF1-AS1
											ARAP3	LOC101928880		MIR5787
											FBXL17	MIR6504		MIR6823
											YTHDC2	MIR6772		MIR6824
											SLC30A5	MIR6775		MIR6872
											CENPH	MIR7641-2		MIR6890
											GPBP1	MIR7854		MIR8064
											GRAMD3	MIR8058		MIR6822
											PCYOX1L	MIR6773		LOC102724231
											CCNJL	MIR6774		LOC102724297
											SH3TC2	MIR6863		CELSR3-AS1
											PANK3	MAFTRR		MIR548BB
											PARP8	LOC102724084		FOXP1-AS1
											SAP30L	LOC102724163		LOC105377102
											ANKRD55	LOC102724344		LOC105377105
											TXNDC15	LOC102724467		FAM3D-AS1
											MCTP1	FOXC2-AS1		LOC105377143
											PTCD2	LOC105371328		LOC105377146
											ELOVL7	LOC105371335		LOC105377162
											TRAPPC13	LOC105371414		ARF4-AS1
											NDFIP1	LOC105376772		SNORD136
											FBXO38	LOC106699570		SNORA94
											YIPF5			SNORA95
											TIGD6
											SPRY4
											NUDT12
											SLC4A9
											ATG10
											SLC25A2
											SPATA9
											TSSK1B
											FAM172A
											PCDHB19P
											ADGRV1
											PCBD2
											UTP15
											ZCCHC9
											PSD2
											SLF1
											ZBED3
											GFM2
											CYSTM1
											MEGF10
											SPINK7
											SPZ1
											HAVCR2
											SMIM3
											TSLP
											FCHSD1
											C5orf30
											LYRM7
											SLC25A46
											CDKN2AIPNL
											TIMD4
											NDUFAF2
											ZNF300
											MYOZ3
											MRPS36
											ATP6AP1L
											PRDM6
											FTMT
											FNIP1
											SNX18
											SLC35A4
											PWWP2A
											C1QTNF2
											EPB41L4A-AS1
											2022-03-03
											FCHO2
											RAB3C
											LYSMD3
											LEAP2
											SCGB3A2
											SETD9
											IL31RA
											EMB
											SLCO6A1
											PPARGC1B
											PRRC1
											JMY
											ZNF474
											POU5F2
											AFAP1L1
											GRPEL2
											TMEM171
											TMEM174
											LSM11
											POC5
											GPR151
											STARD4
											WDR36
											ZNF300P1
											NUDCD2
											UBLCP1
											ACOT12
											SOWAHA
											SHROOM1
											C5orf24
											SREK1
											DCANP1
											SLC38A9
											MGC32805
											SLC36A2
											SPINK13
											CEP120
											SLC25A48
											TMEM167A
											MBLAC2
											TMEM161B
											SRFBP1
											JAKMIP2-AS1
											ZMAT2
											MARVELD2
											ARSK
											FAM81B
											CCDC112
											PPP1R2P3
											FAM71B
											PRELID2
											SH3RF2
											PLAC8L1
											RNF145
											MIER3
											CDC20B
											PAPD4
											DCP2
											LIX1
											ZNF366
											FAM151B
											S100Z
											ADAMTS19
											SPATA24
											DNAJC18
											CCDC125
											LINC01554
											GAPT
											CMYA5
											STK32A
											LVRN
											SLC36A1
											LOC255187
											ANKRD31
											SERINC5
											LOC257396
											KIAA0825
											GPR150
											DTWD2
											RELL2
											NBPF22P
											LOC285626
											LOC285627
											LOC285629
											SLC36A3
											KIF4B
											C5orf64
											RNF180
											SREK1IP1
											RGMB
											LINC00491
											RFESD
											CHSY3
											TMEM173
											FAM170A
											C5orf66-AS2
											LOC340074
											ARSI
											LOC340090
											ANKRD34B
											IRGM
											FBLL1
											MCIDAS
											ACTBL2
											FAM174A
											MTX3
											CATSPER3
											NIPAL4
											HCN1
											SLCO4C1
											TICAM2
											DND1
											MAST4
											RNF138P1
											SAP30L-AS1
											TEX43
											LOC389332
											PROB1
											C5orf46
											ARHGEF37
											RGS7BP
											C5orf63
											SPINK6
											ANKHD1-EIF4EBP3
											MIR103A1
											MIR143
											MIR145
											MIR146A
											MIR218-2
											MIR9-2
											SPINK14
											FNDC9
											FLJ31104
											LOC441081
											LOC441086
											CRSP8P
											NR2F1-AS1
											C5orf56
											IGIP
											GPX8
											MIR378A
											TIFAB
											RGMB-AS1
											LOC553103
											MIR449A
											CTXN3
											ECSCR
											LOC642366
											TMEM232
											SMIM15
											GRXCR2
											SPINK9
											ARL14EPL
											LOC644285
											LOC644762
											LINC01184
											LOC644936
											CCNI2
											LINC00461
											LOC647859
											GUSBP3
											GTF2H2B
											SNORA13
											SCARNA18
											SNORA47
											MIR449B
											MIR581
											MIR582
											MIR583
											MIR584
											MIR585
											SNHG4
											LOC728095
											CARMN
											GTF2H2C
											LINC00992
											SERF1B
											CCDC192
											MEIKIN
											ZBED3-AS1
											SCAMP1-AS1
											ANKDD1B
											LOC729080
											GTF2H2C_2
											LOC731157
											GUSBP9
											VTRNA2-1
											MIR874
											KIAA1024L
											ARRDC3-AS1
											LOC100130172
											LRRC70
											CKMT2-AS1
											FAM159B
											LOC100133050
											C5orf52
											LOC100287592
											LOC100289230
											LOC100289673
											MIR1289-2
											MIR548F3
											MIR1294
											MIR103B1
											MIR1303
											MIR1244-1
											MIR548P
											TMED7-TICAM2
											NCRUPAR
											LOC100303749
											MIR2277
											MIR449C
											MIR1244-3
											MIR1244-2
											MIR4280
											MIR3142
											MIR3141
											MTRNR2L2
											MIR3607
											MIR3655
											MIR3660
											MIR3936
											MIR3661
											LINC01024
											LOC100505658
											STARD4-AS1
											HNCAT21
											LOC100505841
											LOC100505878
											TMEM161B-AS1
											LUCAT1
											LOC100506526
											OCLN
											BRCAT54
											MIR4804
											MIR4633
											MIR4461
											MIR4459
											MIR4454
											MIR3977
											MIR378H
											MIR4460
											MIR548AE2
											MIR4803
											SPRY4-IT1
											LOC100652758
											LINC01023
											MIR5197
											MIR5687
											MIR5692C1
											MIR5706
											LINC00492
											P4HA2-AS1
											NREP-AS1
											ARHGAP26-AS1
											PPP2R2B-IT1
											ARHGAP26-IT1
											C5orf66
											LINCR-0003
											IPO11-LRRC70
											LOC101926905
											LOC101926941
											LOC101926975
											LOC101927023
											LOC101927059
											FGF10-AS1
											LOC101927078
											CTB-113P19.1
											LOC101927100
											CTB-12O2.1
											LINC01470
											LOC101927190
											SEMA6A-AS1
											HRAT56
											LOC101927357
											LOC101927379
											LOC101927421
											LOC101927460
											LOC101927488
											LOC101927697
											LOC101927740
											TH2LCRR
											LOC101927766
											HMMR-AS1
											LOC101927835
											CTB-178M22.2
											LOC101927908
											LOC101927934
											C5orf66-AS1
											LOC101927969
											C5orf67
											LOC101928505
											LOC101928539
											LOC101928569
											LOC101928600
											CTC-436P18.1
											LOC101928651
											LOC101928769
											LOC101928794
											LOC101928858
											LOC101928885
											LOC101928924
											LINC01333
											LOC101929109
											LOC101929154
											CTD-2201I18.1
											LOC101929380
											MEF2C-AS1
											LINC01339
											LOC101929696
											LOC101929710
											LOC101929719
											AK6
											MIR6499
											MIR6830
											MIR6831
											LOC102467080
											LOC102467081
											LOC102467147
											LOC102467212
											LOC102467213
											LOC102467214
											LOC102467216
											LOC102467217
											LOC102467223
											LOC102467224
											LOC102467225
											LOC102467226
											LOC102467655
											LOC102477328
											LOC102503427
											LINC01335
											RASGRF2-AS1
											LINC01338
											LOC102546226
											LINC01340
											LOC102546228
											LOC102546229
											LOC102546294
											LOC102546298
											LOC102546299
											CTB-7E3.1
											LOC102723557
											BRCAT107
											LOC102724392
											LOC102724404
											CTD-2151A2.1
											ADAMTS19-AS1
											LINC01337
											LINC01170
											LINC01331
											LINC01202
											LINC01336
											LINC01033
											LINC01386
											LOC105377682
											LOC105379030
											LOC105379054
											LOC105379143
											LOC105379176
											LOC105379183
											LOC105379192
											LOC105379194
											LINC01455
											WSPAR
											GRPEL2-AS1
											TRPC7-AS2
											MIR3142HG

## Sheet: Patient GISTIC2 non-inv amp
cytoband	17q12	8q23.3	17q11.2	11q13.3	8p11.23	17q23.1	17q21.2	20q13.2	17q23.3	20q11.1	17q24.2	16p11.1	17q21.33	17q25.1	17q11.1	3p11.1	19p13.11	20q12	20p11.23	1q42.3
q value	3.8472e-07	0.01231	0.0040938	0.032109	0.043909	0.015467	0.043909	0.043909	0.029321	0.04736	0.032109	0.053724	0.048544	0.043909	0.032109	0.097263	0.15135	0.16812	0.16812	0.17713
residual q value	3.8472e-07	0.01231	0.027018	0.032109	0.043909	0.043909	0.043909	0.043909	0.045042	0.04736	0.049783	0.053724	0.053724	0.072583	0.083712	0.097263	0.15135	0.16812	0.16812	0.17713
wide peak boundaries	chr17:39667502-39802500	chr8:115807502-116212500	chr17:28897502-29572500	chr11:69877502-70252500	chr8:38077502-38437500	chr17:59617502-60052500	chr17:40567502-40627500	chr20:51292502-51472500	chr17:64462502-65017500	chr20:25747502-31192500	chr17:67927502-68152500	chr16:35197502-35542500	chr17:50137502-50452500	chr17:75892502-76102500	chr17:22702502-27052500	chr3:90142502-93862500	chr19:17227502-18757500	chr20:41452502-41722500	chr20:17782502-18007500	chr1:198817502-248956422
genes in wide peak	ERBB2	LINC00536	CRYBA1	FADD	FGFR1	CLTC	[SMARCE1]	NFATC2	DDX5	MLLT10P1	BPTF	FRG2DP	COL1A1	ACOX1	[LOC105371703]	[PROS1]	BST2	CHD6	SNX5	hsa-mir-664
	GRB7		FLOT2	ANO1	STAR	RPS6KB1		MIR3194	GNA13	NCOR1P1	KPNA2	LINC01566	SGCA	CDK3			NR2F6		MGME1	ACTA1
	PNMT		TIAF1	ANO1-AS2	ASH2L	RNFT1			POLG2	FAM182A	C17orf58	TP53TG3HP	MRPL27	EVPL			IL12RB1		SNORD17	ACTN2
	IKZF3		PIPOX	LOC101928443	BAG4	TUBD1			SMURF2	MIR663AHG	LINC00674		LRRC59	SRP68			INSL3			ADORA1
	MIEN1		NUFIP2		DDHD2	PTRH2			CEP95	FRG1BP			XYLT2	GALR2			JAK3			PARP1
	PGAP3		TAOK1		LSM1	HEATR6			LOC146880	FRG2EP			ACSF2	EXOC7			JUND			ADSS
	MIR4728		PHF12		WHSC1L1	VMP1			AMZ2P1	MIR663A			PPP1R9B	MRPL38			KCNN1			AGT
			TP53I13		PLPP5	MIR21			MILR1	FAM182B			EME1	FBF1			PDE4C			ARF1
			ABHD15		LETM2	TBC1D3P1-DHX40P1			LRRC37A3	LOC100134868			TMEM92	TRIM65			PIK3R2			ATF3
			SEZ6			MIR4737			PLEKHM1P1	FRG1CP			HILS1	ZACN			RAB3A			ATP2B4
			DHRS13			LOC101927755			MIR4315-2	MIR4477A			LOC101927230	TEN1			RPL18A			AVPR1B
			MYO18A						MIR4315-1	LOC101926935			TMEM92-AS1	TEN1-CDK3			SLC5A5			C4BPA
			MIR4523						MIR3064	LOC101926955				MIR6868			UBA52			C4BPB
			LOC101927018						MIR5047	FRG1DP							ELL			CACNA1S
									MIR6080	LOC105372582							CRLF1			CAPN2
										LOC105379477							GDF15			CD34
										LINC01598							B3GNT3			CENPF
																	IFI30			CHI3L1
																	UNC13A			CHIT1
																	MAST3			CHML
																	FCHO1			LYST
																	CRTC1			CHRM3
																	FKBP8			CR1
																	TMEM59L			CR1L
																	PGLS			CR2
																	LSM4			CSRP1
																	SNORA68			CTSE
																	ARRDC2			CD55
																	BABAM1			EIF2D
																	ISYNA1			ELF3
																	PGPEP1			ELK4
																	C19orf60			EPHX1
																	MAP1S			EPRS
																	KLHL26			ESRRG
																	ANO8			FH
																	MRPL34			FMOD
																	DDA1			NR5A2
																	KXD1			GALNT2
																	ABHD8			GNG4
																	OCEL1			GPR25
																	COLGALT1			GUK1
																	KIAA1683			H3F3A
																	PLVAP			HLX
																	USHBP1			HNRNPU
																	GTPBP3			HSD11B1
																	MPV17L2			IL10
																	MVB12A			IRF6
																	CCDC124			ITPKB
																	NXNL1			KCNH1
																	LRRC25			KCNK1
																	ANKLE1			KCNK2
																	SSBP4			KISS1
																	FAM129C			LAD1
																	SLC27A1			LAMB3
																	LOC729966			LBR
																	TMEM221			LGALS8
																	MIR3188			MARK1
																	MIR3189			CD46
																	LOC102725254			MDM4
																	BISPR			MTR
																				MYBPH
																				MYOG
																				PPP1R12B
																				NEK2
																				NID1
																				NVL
																				CDK18
																				PFKFB2
																				PIGR
																				PIK3C2B
																				PKP1
																				PLXNA2
																				PPP2R5A
																				PRELP
																				PROX1
																				PSEN2
																				PTPN7
																				PTPN14
																				RAB4A
																				RABIF
																				RBBP5
																				REN
																				RGS7
																				RNPEP
																				RYR2
																				SNRPE
																				SRP9
																				AURKAPS1
																				TARBP1
																				CNTN2
																				TBCE
																				TGFB2
																				LEFTY2
																				TLR5
																				GPR137B
																				TNNI1
																				TNNT2
																				TP53BP2
																				TRAF5
																				TSNAX
																				USH2A
																				WNT9A
																				ZNF124
																				SLC30A1
																				BTG2
																				HIST3H3
																				GNPAT
																				DYRK3
																				CDC42BPA
																				PPFIA4
																				DEGS1
																				KMO
																				RAB29
																				TAF1A
																				EXO1
																				FCMR
																				MAPKAPK2
																				GPR37L1
																				GGPS1
																				SOX13
																				IKBKE
																				TMEM63A
																				TOMM20
																				URB2
																				CEP170
																				ZC3H11A
																				TMCC2
																				LPGAT1
																				KIF14
																				AKT3
																				BPNT1
																				TIMM17A
																				LRRN2
																				ZBTB18
																				LEFTY1
																				SPHAR
																				CAPN9
																				KDM5B
																				SDCCAG8
																				IL24
																				DUSP10
																				COG2
																				PLEKHA6
																				RBM34
																				KIF21B
																				NFASC
																				FBXO28
																				CAMSAP2
																				SRGAP2
																				ABCB10
																				ZNF281
																				OPN3
																				PHLDA3
																				DSTYK
																				RAB3GAP2
																				LMOD1
																				TRIM58
																				INTS7
																				AHCTF1
																				NSL1
																				OR1C1
																				OR2M4
																				OR2L2
																				OR2L1P
																				OPTC
																				OR2T1
																				RPS6KC1
																				DIEXF
																				TAF5L
																				DISC2
																				DISC1
																				FLVCR1
																				UBE2T
																				CNIH4
																				PYCR2
																				NENF
																				IL19
																				G0S2
																				IL20
																				RRP15
																				DESI2
																				ADIPOR1
																				SCCPDH
																				TRIM17
																				KCTD3
																				DTL
																				CYB5R1
																				ARID4B
																				EGLN1
																				MAP10
																				LAX1
																				2022-03-02
																				SUSD4
																				KIF26B
																				GPATCH2
																				HEATR1
																				KLHDC8A
																				ETNK2
																				TMEM206
																				YOD1
																				BATF3
																				SLC30A10
																				ZNF692
																				IARS2
																				IPO9
																				HHAT
																				ENAH
																				NUP133
																				RCOR3
																				C1orf106
																				SERTAD4
																				ERO1B
																				FMN2
																				SMYD2
																				COQ8A
																				ZNF695
																				GJC2
																				CAMK1G
																				SIPA1L2
																				ZP4
																				RHOU
																				KLHL12
																				LGR6
																				TFB2M
																				GREM2
																				NUCKS1
																				ACBD3
																				SMYD3
																				2022-03-01
																				ARV1
																				AIDA
																				JMJD4
																				C1orf116
																				C1orf35
																				TTC13
																				PGBD5
																				C1orf115
																				HHIPL2
																				VASH2
																				ZNF669
																				ZNF672
																				PCNX2
																				WDR26
																				TRAF3IP3
																				SH3BP5L
																				OR2L5
																				OR2G3
																				OR2G2
																				OR2C3
																				TRIM11
																				NUAK2
																				DDX59
																				RASSF5
																				MIXL1
																				SPRTN
																				FCAMR
																				OBSCN
																				NTPCR
																				EFCAB2
																				MLK4
																				LINC00260
																				LINC00467
																				ZNF496
																				C1orf198
																				PPP1R15B
																				DISP1
																				SLC45A3
																				WNT3A
																				NAV1
																				ANGEL2
																				IGFN1
																				TMEM183A
																				HIST3H2A
																				LEMD1
																				ZNF670
																				NLRP3
																				SLC26A9
																				COX20
																				SNAP47
																				CCSAP
																				LYPLAL1
																				OR2M5
																				OR2M3
																				OR2T12
																				OR14C36
																				OR2T34
																				OR2T10
																				OR2T4
																				OR2T11
																				DNAH14
																				OR2B11
																				ARL8A
																				SYT2
																				LINC00628
																				GOLT1A
																				WDR64
																				C1orf131
																				SPATA17
																				EDARADD
																				MRPL55
																				HIST3H2BB
																				TATDN3
																				C1orf74
																				BROX
																				SLC35F3
																				LOC148696
																				LOC148709
																				PTPRVP
																				B3GALNT2
																				MFSD4A
																				PM20D1
																				GCSAML
																				GCSAML-AS1
																				CNIH3
																				LINC01341
																				SHISA4
																				EXOC8
																				LOC149373
																				RNF187
																				SPATA45
																				FAM71A
																				SDE2
																				CNST
																				CCDC185
																				PLD5
																				C1orf100
																				IBA57
																				TMEM9
																				SLC41A1
																				OR2T6
																				LOC255654
																				SYT14
																				C1orf101
																				PGBD2
																				OR2L13
																				OR14A16
																				LINC00303
																				LEMD1-AS1
																				LOC284578
																				LOC284581
																				LIN9
																				VN1R5
																				RAB7B
																				ZNF678
																				PRSS38
																				LOC339529
																				LINC01139
																				RD3
																				OR6F1
																				OR2W3
																				OR2T8
																				OR2T3
																				OR2T29
																				IRF2BP2
																				MIA3
																				STUM
																				FAM89A
																				RPS10P7
																				TMEM81
																				CAPN8
																				COA6
																				C1orf229
																				OR2M1P
																				OR11L1
																				OR2L8
																				OR2AK2
																				OR2L3
																				OR2M2
																				OR2T33
																				OR2M7
																				OR2G6
																				C1orf140
																				FAM177B
																				ZNF847P
																				OR2T2
																				OR2T5
																				OR14I1
																				OR2T27
																				OR2T35
																				MIR181B1
																				MIR194-1
																				MIR205
																				MIR181A1
																				MIR215
																				MIR29B2
																				MIR29C
																				C1orf186
																				TRIM67
																				MAP1LC3C
																				H3F3AP4
																				GTF2IP20
																				BECN2
																				OR2W5
																				OR13G1
																				MIR135B
																				LINC00862
																				DUSP5P1
																				SERTAD4-AS1
																				C1orf145
																				IBA57-AS1
																				MGAT4EP
																				MIR205HG
																				FLVCR1-AS1
																				LYPLAL1-AS1
																				SNRPD2P2
																				MT1HL1
																				RPS7P5
																				LYPD8
																				ASCL5
																				SNORA14B
																				SNORA36B
																				SNORA77
																				SNORA16B
																				TGFB2-AS1
																				FAM72A
																				LINC01136
																				LINC01347
																				LINC01348
																				C1orf132
																				BTNL10
																				LOC100130331
																				RPL21P28
																				MIR181A1HG
																				RNA5S1
																				RNA5S2
																				RNA5S3
																				RNA5S4
																				RNA5S5
																				RNA5S6
																				RNA5S7
																				RNA5S9
																				RNA5S10
																				RNA5S11
																				RNA5S12
																				RNA5S13
																				RNA5S14
																				RNA5S15
																				RNA5S16
																				RNA5S17
																				LOC100287497
																				LINC00582
																				LGALS8-AS1
																				MIR1182
																				MIR1537
																				MIR1231
																				MIR548F3
																				MIR664A
																				LINC00184
																				TSNAX-DISC1
																				MIR320B2
																				ZBED6
																				MIR3123
																				MIR3124
																				MIR4260
																				MIR3122
																				MIR3620
																				MIR3916
																				PROX1-AS1
																				TAF1A-AS1
																				ITPKB-IT1
																				PCAT6
																				LOC100506747
																				LINC01353
																				LINC01354
																				LINC01132
																				CHRM3-AS2
																				ZNF670-ZNF695
																				MIR4428
																				MIR4753
																				MIR4454
																				MIR4666A
																				MIR4677
																				MIR4671
																				MIR4427
																				MIR5096
																				MIR4742
																				MIR5191
																				MIR5008
																				LINC00538
																				HLX-AS1
																				IPO9-AS1
																				CHRM3-AS1
																				LINC00210
																				BLACAT1
																				LOC101927143
																				LOC101927164
																				LOC101927478
																				LOC101927532
																				LOC101927604
																				LOC101927683
																				LOC101927765
																				LOC101927787
																				LOC101927851
																				LOC101928068
																				LOC101928226
																				LOC101929224
																				LOC101929441
																				LOC101929541
																				LOC101929565
																				LOC101929631
																				LINC01352
																				LOC101929771
																				LOC101930114
																				MIR6740
																				MIR6742
																				MIR7641-2
																				MIR6769B
																				MIR6741
																				MIR6739
																				LOC102723727
																				LOC102723833
																				LOC102723886
																				LINC01222
																				LOC103021295
																				LOC103021296
																				TGFB2-OT1
																				SPATA17-AS1
																				LINC01221
																				DISC1-IT1
																				LOC105372897
																				LOC105748977
																				SNORA100

## Sheet: Patient GISTIC2 non-inv del
cytoband	17p13.2	9p24.2	8p22	13q14.11	11q25	13q21.32	17p11.2	16q23.3	22q13.32	14q32.33	19p13.2	14q32.2	17q12	7p21.3	13q13.3	17q11.2	16p11.1	17q21.2
q value	3.5884e-06	0.00033274	0.00052987	0.00033274	0.027394	0.0027145	0.00057028	0.045654	0.051333	0.026471	0.060006	0.038067	0.051912	0.16617	0.0010343	0.092123	0.18193	0.14735
residual q value	5.6885e-05	0.00033274	0.00052987	0.020509	0.027394	0.031971	0.040897	0.045654	0.045654	0.061964	0.061964	0.092538	0.10925	0.16617	0.16617	0.16617	0.18433	0.22854
wide peak boundaries	chr17:5917502-6457500	chr9:2182502-2647500	chr8:1-36787500	chr13:36967502-48667500	chr11:71527502-135086622	chr13:48697502-114364328	chr17:19642502-19912500	chr16:57562502-90338345	chr22:48262502-49417500	chr14:105487502-106657500	chr19:8602502-8857500	chr14:96457502-97462500	chr17:34627502-34987500	chr7:1-44077500	chr13:33052502-36322500	chr17:30997502-31852500	chr16:31927502-46477500	chr17:40552502-47122500
genes in wide peak	WSCD1	VLDLR-AS1	NAT1	RCBTB2	ACAT1	ATP4B	ALDH3A1	AARS	FAM19A5	ELK2AP	MBD3L1	VRK1	CCT6B	ACTB	MAB21L1	EVI2A	hsa-mir-1826	ACLY
	AIPL1		NAT2	CPB2	ACRV1	ATP7B	ALDH3A2	AP1G1	LOC284933	ADAM6	ZNF558	PAPOLA	ZNF830	ADCYAP1R1	RFC3	EVI2B	TP53TG3	AOC2
	FAM64A		ADRA1A	ELF1	BIRC2	KLF5	ULK2	AFG3L1P	LINC01310	FAM30A	ACTL9	LINC00618		AHR	DCLK1	NF1	FRG2DP	ARL4D
			ANGPT2	ESD	BIRC3	BTF3P11	SLC47A2	AGRP	MIR3201	TMEM121	OR2Z1	LOC730202		AMPH	NBEA	OMG	LINC01566	ATP6V0A1
			ASAH1	FOXO1	APLP2	CLN5		APRT	MIR4535	C14orf80				AOAH	SOHLH2	RAB11FIP4	SLC6A10P	BRCA1
			ATP6V1B2	GTF2F2	APOA1	COL4A1		ZFHX3		LINC00226				AQP1	STARD13	MIR193A	LOC390705	FMNL1
			BLK	HTR2A	APOA4	COL4A2		GAS8-AS1		LINC00221				BLVRA	CCDC169	MIR365B	FLJ26245	CCR7
			BMP1	LCP1	APOC3	DACH1		CA5A		MIR4507				2022-09-07	LINC00445	MIR4724	UBE2MP1	CNP
			POLR3D	RB1	ARCN1	DCT		CA7		MIR4538				CHN2	CCDC169-SOHLH2	MIR4733	LINC00273	CRHR1
			BNIP3L	TPT1	PHOX2A	GPR183		CALB2		MIR4539				CLK2P1	LINC00457	MIR4725	TP53TG3C	DHX8
			CHRNA2	TRPC4	ARRB1	EDNRB		CBFA2T3		MIR4537				CRHR2	STARD13-AS		TP53TG3D	DUSP3
			CLU	TNFSF11	ATM	EFNB2		CBFB		MIR7641-2				DGKB			TP53TG3B	ETV4
			CTSB	SUCLA2	FXYD2	ERCC5		CDH1		MIR8071-1				DFNA5			TP53TG3HP	EZH1
			DEFA1	TSC22D1	CXCR5	F7		CDH3		LOC105370697				ETV1			HERC2P4	GAST
			DEFA3	ITM2B	CAPN5	F10		CDH5						EVX1			LOC102723753	FZD2
			DEFA4	MTRF1	CASP1	FGF14		CDH8						GARS			TP53TG3E	G6PC
			DEFA5	LPAR6	CASP4	GPC5		CDH11						GHRHR			TP53TG3F	KAT2A
			DEFA6	SLC25A15	CASP5	GAS6		CDH13						GLI3			ENPP7P13	GFAP
			DEFB1	LHFP	CBL	GPR18		CDH15						GNA12				CCR10
			DEFB4A	MRPS31	SERPINH1	MLNR		CDH16						GPER1				GRN
			DPYSL2	POSTN	CD3D	GUCY1B2		CNGB1						HNRNPA2B1				HCRT
			DUSP4	WBP4	CD3E	ING1		COX4I1						HOXA1				HSD17B1
			EGR3	AKAP11	CD3G	KPNA3		CSNK2A2						HOXA2				IFI35
			DMTN	EXOSC8	CTSC	IPO5		CTRB1						HOXA3				ITGA2B
			EPHX2	VWA8	CHEK1	LAMP1		CTRL						HOXA4				JUP
			CLN8	ZC3H13	CLNS1A	LIG4		CYBA						HOXA5				KRT9
			EXTL3	LRCH1	CRYAB	LMO7		DHODH						HOXA6				KRT10
			PTK2B	NUFIP1	DDX6	NEK3		NQO1						HOXA7				KRT12
			FDFT1	RGCC	DDX10	PCCA		DYNC1LI2						HOXA9				KRT13
			FGL1	MED4	DLAT	PCDH8		DPEP1						HOXA10				KRT14
			GATA4	DNAJC15	DLG2	PCDH9		E2F4						HOXA11				KRT15
			GFRA2	UFM1	DPAGT1	POU4F1		FANCA						HOXA13				KRT16
			GNRH1	ENOX1	DRD2	DNAJC3		FOXF1						ICA1				KRT17
			GSR	NUDT15	ETS1	RAP2A		FOXL1						IL6				KRT19
			GTF2E2	GPALPP1	FDX1	GRK1		FOXC2						INHBA				KRT31
			NRG1	SUPT20H	FLI1	ATXN8OS		GALNS						ITGB8				KRT32
			LOXL2	COG6	FOLR1	SLC10A2		GAS8						LFNG				KRT33A
			LPL	SMIM2	FOLR2	SLC15A1		GCSH						MEOX2				KRT33B
			MSR1	NAA16	FOLR3	SOX1		GLG1						NUDT1				KRT34
			MSRA	RUBCNL	FUT4	TFDP1		GOT2						NDUFA4				KRT35
			NEFM	PROSER1	SLC37A4	TPP2		HAS3						NPY				NBR1
			NEFL	COG3	LRRC32	UCHL3		HP						PDE1C				MAPT
			NKX3-1	KBTBD7	GRIA4	ZIC2		HPR						PDGFA				ADAM11
			PCM1	KBTBD6	GRIK4	STK24		HSBP1						PGAM2				MEOX1
			PDGFRL	EPSTI1	GRM5	CUL4A		HSD11B2						PMS2				MPP2
			PNOC	LINC00284	GUCY1A2	IRS2		HSD17B2						PRKAR1B				MPP3
			PPP2CB	CSNK1A1L	H2AFX	SCEL		HSF4						PSMA2				NAGLU
			PPP2R2A	FAM216B	HMBS	DLEU2		IRF8						RAC1				NMT1
			PPP3CC	LACC1	HSPA8	PROZ		KARS						RALA				NSF
			SFTPC	LINC00330	HSPB2	ARHGEF7		KIFC3						RP9				PPY
			SLC7A2	DGKH	HTR3A	CDC16		LCAT						RPA3				PYY
			SLC18A1	CCDC122	IL10RA	CLDN10		MAF						SFRP4				RAB5C
			STC1	STOML3	IL18	ITGBL1		MC1R						FSCN1				RNU2-1
			WRN	ERICH6B	INPPL1	TM9SF2		CHST6						SP4				RPL27
			FZD3	SPERT	STT3A	UTP14C		MMP15						TWIST1				SLC4A1
			TUSC3	LRRC63	KCNJ1	TBC1D4		MVD						ZNF12				SMARCE1
			UBXN8	SLC25A30	KCNJ5	GPC6		NFATC3						AIMP2				STAT3
			TNKS	SUGT1P3	KRTAP5-9	MBNL2		CHMP1A						MAFK				STAT5A
			ADAM7	SIAH3	VWA5A	FARP1		PLCG2						MAD1L1				STAT5B
			TNFRSF10D	FREM2	MAP6	TRIM13		PSKH1						CDK13				MLX
			TNFRSF10C	KCTD4	MCAM	SPRY2		PSMB10						EIF3B				DNAJC7
			TNFRSF10B	NHLRC3	KMT2A	ABCC4		PSMD7						DNAH11				TUBG1
			TNFRSF10A	SERP2	MMP1	DLEU1		RPL13						TAX1BP1				UBTF
			FGF17	LINC00547	MMP3	TUBGCP3		RRAD						SKAP2				WNT3
			DOK2	LINC00548	MMP7	PIBF1		ST3GAL2						STK17A				WNT9B
			MTMR7	TUSC8	MMP8	OLFM4		SLC9A5						CYTH3				RND2
			MYOM2	TSC22D1-AS1	MMP10	TNFSF13B		SLC12A4						CREB5				CNTNAP1
			DLGAP2	LINC00598	MMP12	SUGT1		SNTB2						NFE2L3				AOC3
			MFHAS1	SNORA31	MMP13	LECT1		SPG7						PHF14				BECN1
			ENTPD4	MIR621	MRE11A	SOX21		TAT						HDAC9				KRT38
			ARHGEF10	LINC00462	MTNR1B	KLF12		TERF2						RAPGEF5				KRT37
			PHYHIP	TPT1-AS1	MYO7A	RASA3		TK2						SCRN1				KRT36
			KBTBD11	MIR320D1	NCAM1	FNDC3A		ZNF19						KIAA0087				HAP1
			SORBS3	MIR3168	NDUFC2	DZIP1		ZNF23						ELMO1				MAP3K14
			NPM2	MIR4305	NFRKB	DIS3		GAN						TRIL				EFTUD2
			DLC1	OR7E37P	NNMT	MYO16		SLC7A5						AP5Z1				GOSR2
			SPAG11B	VWA8-AS1	NPAT	MYCBP2		CDK10						ARL4A				PLEKHM1
			DCTN6	CPB2-AS1	NRGN	ATP11A		TRADD						NOD1				LRRC37A
			PNMA2	TPTE2P5	NUMA1	MCF2L		MBTPS1						GPNMB				HDAC5
			ADAM28	MIR5006	OMP	DOCK9		CES2						AGR2				GJC1
			RBPMS	LINC00562	OPCML	TGDS		NAE1						IGF2BP3				PSME3
			LZTS1	LINC00563	P2RY2	SLITRK5		NOL3						PPP1R17				EIF1
			XPO7	LINC00441	P2RY6	FBXL3		TAF1C						KDELR2				NBR2
			TRIM35	MED4-AS1	PAFAH1B2	INTS6		SLC7A6						ADAP1				RAMP2
			RHOBTB2	HTR2A-AS1	PAK1	CKAP2		USP10						NUPL2				VAT1
			KIF13B	LINC00332	PDE2A	OXGR1		ATP6V0D1						HIBADH				P3H4
			PSD3	ENOX1-AS2	PGR	PCDH17		ADGRG1						INMT				HEXIM1
			LEPROTL1	LINC00366	POU2AF1	VPS36		BCAR1						POU6F2				C1QL1
			SLC39A14	LINC00400	PPP2R1B	PHF11		VPS9D1						FKBP9				RUNDC3A
			FBXO25	LINC00571	PRCP	NDFIP2		KIAA0513						CBX3				GPATCH8
			FGF20	SLC25A30-AS1	THAP12	BIVM		PIEZO1						HECW1				KCNH4
			ADAMDEC1	SMIM2-IT1	PTS	TMCO3		DHX38						AVL9				FAM215A
			CNOT7	LINC00437	NECTIN1	ARGLU1		IST1						SNX13				KRT23
			PURG	LOC101929140	RAB6A	DCUN1D2		ATP2C2						IQCE				TUBG2
			ZDHHC2	SMIM2-AS1	RDX	RCBTB1		CLEC3A						DPY19L1				NKIRAS2
			SLC25A37	LOC101929259	SNORD15A	ANKRD10		CHST4						SUN1				COA3
			SCARA3	LINC01198	RPS3	RAB20		MPHOSPH6						KIAA0895				PSMC3IP
			SARAF	MIR8079	RPS25	NAXD		NUTF2						LSM5				SOST
			KCTD9	LINC01050	SC5D	UGGT2		KATNB1						SOSTDC1				ARL17A
			PINX1	LINC01048	SCN2B	PCID2		EMC8						KBTBD2				SLC25A39
			PIWIL2	LINC01055	SCN4B	THSD1		TUBB3						OSBPL3				HIGD1B
			ELP3	LINC00428	SDHD	SPRYD7		CFDP1						WIPI2				KRT20
			INTS10	LOC105370177	ST3GAL4	KLHL1		CTCF						INTS1				LRRC37A4P
			CCDC25	LINC00390	SLN	RBM26		NFAT5						VPS41				KLHL11
			AGPAT5		SORL1	PCDH20		WWP2						TSPAN13				ATXN7L3
			INTS9		SRPRA	UPF3A		PRDM7						EIF2AK1				FKBP10
			CSGALNACT1		ST14	KDELC1		DDX19B						BBS9				WNK4
			HR		TAGLN	CARS2		GABARAPL2						BZW2				C17orf53
			PBK		TECTA	RNF219		MON1B						DBNL				TMUB2
			ZNF395		THRSP	RNASEH2B		TCF25						SNX8				DHX58
			BIN3		THY1	DHRS12		CNOT1						SNX10				ACBD4
			TEX15		TRPC6	GRTP1		PHLPP2						TRA2A				DCAKD
			MTUS1		TYR	BORA		ZCCHC14						MRM2				PLEKHH3
			KIAA1456		UCP2	TDRD3		GSE1						NXPH1				DBF4B
			CCAR2		UCP3	CDADC1		ATMIN						NT5C3A				COASY
			SH2D4A		UPK2	CAB39L		COTL1						NME8				AARSD1
			PDLIM2		UVRAG	DIAPH3		MLYCD						GET4				KRTAP1-3
			CSMD1		WNT11	CCDC70		SF3B3						UBE2D4				KRTAP1-1
			EBF2		ZBTB16	SETDB2		CES3						CCZ1				KRTAP9-9
			FAM160B2		ZNF202	SLITRK6		ADAT1						MPP6				KRTAP4-6
			MTMR9		CUL5	EBPL		CHST5						CYCS				KRTAP2-1
			DUSP26		PICALM	TMTC4		EDC4						ANLN				TTC25
			HMBOX1		FZD4	ABHD13		PLA2G15						MIOS				KRTAP4-12
			MCPH1		BARX2	ZIC5		COG4						RNF216				KRTAP1-5
			PPP1R3B		OR7E2P	GGACT		PLEKHG4						CPVL				KRTAP3-1
			RNF122		JRKL	TEX30		LRRC29						TOMM7				KRTAP3-2
			NUDT18		EED	ADPRHL1		CPNE7						TMEM106B				KRTAP9-2
			DOCK5		ZPR1	SLITRK1		VPS4A						EPDR1				KRTAP9-3
			BIN3-IT1		MTMR2	KCTD12		IL17C						ZNF853				KRTAP9-8
			TTI2		USP2	ARL11		NOB1						CYP2W1				KRTAP17-1
			REEP4		PCSK7	WDFY2		CCDC113						DNAAF5				VPS25
			STMN4		HTR3B	TEX29		TMEM208						FKBP14				TMEM101
			SOX7		ZW10	METTL21EP		CFAP20						ZDHHC4				GHDC
			FAM167A		MMP20	SLAIN1		FHOD1						CHST12				KRTAP4-4
			SLC35G5		UBE4A	PRR20A		ANKRD11						CDCA7L				KRTAP9-4
			LINC00208		MED17	SPACA7		ZDHHC1						URGCP				KRTAP4-1
			FAM167A-AS1		EI24	RNF113B		OSGIN1						RADIL				KRTAP4-5
			MAK16		FEZ1	LINC00410		PARD6A						COA1				KRTAP4-3
			FUT10		CEP57	LINC00343		CKLF						KLHL7				KRTAP4-2
			FAM86B1		ARHGAP32	HNRNPA1L2		NIP7						STK31				KRTAP3-3
			ERI1		SPCS2	ST13P4		FAM96B						PAPOLB				KRTAP2-4
			LONRF1		ARHGEF17	GPR180		GINS2						C1GALT1				AOC4P
			CHMP7		GAB2	COMMD6		TPPP3						FAM20C				G6PC3
			RP1L1		C2CD2L	CLYBL		TRAPPC2L						YAE1D1				ASB16
			CLDN23		FCHSD2	METTL21C		WWOX						ANKMY2				HSPB9
			VPS37A		NAALAD2	DLEU7		BCO1						TBX20				PLCD3
			NKX2-6		KCNE3	FAM124A		TERF2IP						RBAK				TMEM106A
			SGCZ		IL18BP	TPTE2P3		PRMT7						NEUROD6				NT5C3B
			UNC5D		RBM7	CTAGE10P		NECAB2						NPVF				SPATA32
			DEFB104A		MPZL2	NALCN		KLHDC4						HERPUD2				HEXIM2
			LOC157273		YAP1	HS6ST3		HYDIN						MRPS24				LSM12
			SGK223		HYOU1	DAOA		DEF8						MRPL32				CCDC43
			PEBP4		ATP5L	DAOA-AS1		DUS2						GGCT				CNTD1
			CDCA2		POLD3	FGF14-IT1		CHTF8						C7orf25				KRT222
			ESCO2		STARD10	FGF14-AS2		TXNL4B						C7orf26				KRT40
			FBXO16		NEU3	LINC00551		BANP						MICALL2				CD300LG
			LINC00599		ME3	LINC00567		PDPR						SUGCT				KIF18B
			FAM87A		GPR83	LINC00346		RFWD3						FBXL18				RUNDC1
			TDRP		SRSF8	CHAMP1		SLC38A7						TTYH3				CRHR1-IT1
			ERICH1		ADAMTS8	OR7E156P		LRRC36						EEPD1				LINC00974
			TDH		PRSS23	KCNRG		DDX19A						STARD3NL				KRT25
			C8orf48		TREH	LINC00282		FBXL8						USP42				TMEM99
			ZNF596		SLCO2B1	UBAC2		SMPD3						FAM188B				NAGS
			DEFT1P		CEP164	LINC00550		ZNF821						PSMG3				FAM134C
			R3HCC1		IGSF9B	LINC00347		ZDHHC7						C7orf50				SPPL2C
			PRSS55		ENDOD1	NEK5		VAC14						CARD11				KRT28
			C8orf74		EXPH5	TMEM255B		CMTR2						TNRC18				KRT24
			LGI3		PHLDB1	ATP11AUN		DDX28						FAM126A				ARHGAP27
			DEFB105A		FAM168A	MIR15A		TSNAXIP1						PLEKHA8				ZNF385C
			DEFB106A		SIK2	MIR16-1		CENPN						FAM220A				STH
			DEFB107A		NCAPD3	MIR17		CMC2						POLR2J4				KANSL1
			DEFB109P1		ARHGEF12	MIR18A		THAP11						SCIN				C17orf105
			DEFB130		SIK3	MIR19A		JPH3						ZFAND2A				FAM171A2
			NEIL2		VSIG2	MIR19B1		PDP2						COX19				MEIOC
			LOC254896		BACE1	MIR20A		ZNF319						CCDC126				KRT42P
			FAM86B3P		TRIM29	MIR92A1		RANBP10						GLCCI1				PTRF
			XKR6		RAB38	MIR17HG		VAT1L						PSMG3-AS1				KLHL10
			LOC286059		CADM1	ALG11		TLDC1						GPR146				ASB16-AS1
			LOC286083		PANX1	MZT1		WFDC1						MALSU1				KRT27
			MICU3		POU2F3	MIR4500HG		PDF						MPLKIP				KRT26
			LOC286114		CHRDL2	LINC00452		DPEP2						C7orf31				LINC00671
			SCARA5		ANAPC15	CCDC168		DPEP3						AMZ1				CCDC103
			FAM183CP		TSKU	LINC00371		MTHFSD						AGR3				RPRML
			LOC340357		HINFP	SERPINE3		GINS3						BMPER				KRT39
			LINC00965		REXO2	CTAGE11P		NDRG4						PER4				LRRC37A2
			USP17L2		C2CD3	GAS6-AS1		ACD						TMEM184A				LOC644172
			XKR5		TENM4	MIR622		DBNDD1						VWDE				KANSL1-AS1
			FAM90A25P		OR8G2	MIR623		FA2H						PRPS1L1				KRTAP4-11
			LOC389641		OR8B8	LINC00460		FAM65A						TWISTNB				KRTAP4-8
			NUGGC		OR8G1	FAM155A		TMEM231						SP8				KRTAP1-4
			USP17L8		TIMM8B	PRR20B		TANGO6						HOXA11-AS				KRTAP2-2
			LOC392196		OR8B2	PRR20C		USB1						JAZF1				KRTAP9-1
			USP17L7		CHORDC1	PRR20D		WDR59						BRAT1				NSFP1
			LOC401442		ACAD8	LMO7DN		ELMO3						SDK1				KRTAP2-3
			USP17L1		B3GAT1	ACOD1		KLHL36						FOXK1				MAPT-AS1
			MIR124-1		RAB30	LOC100129307		FBXO31						MMD2				MAPT-IT1
			MIR320A		DCPS	COL4A2-AS2		SETD6						LOC221946				LINC00910
			DEFB103A		C11orf54	LINC00552		ESRP2						DAGLB				KRTAP4-9
			OR4F21		AAMDC	FKSG29		CENPT						CCZ1B				KRTAP4-7
			FAM90A7P		ZBTB44	DNAJC3-AS1		C16orf70						THSD7A				MAP3K14-AS1
			FAM90A10P		THYN1	UBAC2-AS1		CYB5B						DKFZP586I1420				RAMP2-AS1
			DEFA8P		DDX25	MCF2L-AS1		CMIP						MTURN				MIR2117
			DEFA9P		NOX4	MIR1297		GFOD2						PRR15				MIR4315-2
			DEFA10P		NTM	MIR1267		CDT1						FERD3L				MIR4315-1
			MIR383		CDON	MIR759		MAP1LC3B						RPL23P8				KRTAP9-7
			C8orf58		SIDT2	MIR4306		PMFBP1						SLC29A4				KRTAP16-1
			C8orf49		COA4	MIR3170		DYNLRB2						RSPH10B				LOC100505782
			DEFB135		TRAPPC4	MIR3169		HSDL1						CCDC129				ARL17B
			DEFB136		PPME1	MIR3665		CRISPLD2						ZNRF2				KRTAP9-6
			DEFB134		HIKESHI	MIR3613		ENKD1						LINC00957				KRTAP29-1
			ERICH1-AS1		CWC15	EDNRB-AS1		SLC7A6OS						TMEM196				MIR548AT
			LINC00589		PCF11	RBM26-AS1		DRC7						STEAP1B				MIR5010
			MBOAT4		MRPL48	LINC00403		COG8						RPS2P32				MIR5089
			DEFB109P1B		RSF1	LOC100506016		SPIRE2						TFAMP1				LINC00854
			RPL23AP53		SPA17	GAS6-AS2		ZNF469						C7orf71				PTGES3L
			USP17L4		FXYD6	INTS6-AS1		B3GNT9						HOXA-AS2				PTGES3L-AARSD1
			USP17L3		CNTN5	LINC00458		UTP4						INHBA-AS1				RUNDC3A-AS1
			LOC649352		SIAE	SOX21-AS1		ZNRF1						SPDYE1				LINC01180
			FAM86B2		C11orf71	BIVM-ERCC5		CNTNAP4						UNCX				LOC101929767
			SPAG11A		ROBO4	MIR2681		MARVELD3						COL28A1				MIR6781
			SNORD13		SLC35F2	MIR4501		MTSS1L						ABCB5				MIR6782
			MIR596		RAB39A	MIR4500		CENPBD1						FAM221A				MIR6784
			MIR597		BTG4	MIR4704		ZNF276						FAM183BP				MIR6780A
			MIR598		NXPE4	MIR4502		KCNG4						MACC1				MIR6510
			DEFA11P		SYTL2	MIR4705		SDR42E1						LINC00265				MIR6783
			DEFA1B		ANKRD49	MIR548X2		CMTM1						GPR141				CRHR1-IT1-CRHR1
			ZNF705D		TTC12	MIR4703		PKD1L2						NPSR1				LOC105371789
			FAM90A2P		LAMTOR1	MIR5007		RNF166						RBAKDN				LOC105371795
			LOC729732		FAM86C1	MIR5693		EXOSC6						ELFN1				LOC107546764
			RBPMS-AS1		C11orf57	MIR548AR		C16orf46						AGMO
			FAM66B		RNF121	MIR548AS		DNAAF1						GRID2IP
			LOC100128993		ACER3	DOCK9-AS2		NRN1L						ZNF815P
			PRR23D1		ELMOD1	LINC00554		CMTM3						LOC401312
			ZNF705G		FOXRED1	LINC00557		SPATA2L						LOC401320
			FAM66E		KDM4D	LINC00564		SPATA33						LINC00997
			ZNF705B		SCN3B	LINC00558		ZC3H18						LOC401324
			FAM66D		VPS11	LINC00560		CDYL2						RASA4CP
			FAM66A		TMEM126B	LINC00565		TMEM170A						GRIFIN
			PRR23D2		TEX12	GPC5-AS1		SLC38A8						NPSR1-AS1
			LOC100287015		CRTAM	GPC5-AS2		ZFP90						MIR148A
			DEFB4B		TMPRSS4	GPC6-AS1		CARMIL2						RNF216P1
			MIR1322		IFT46	GPC6-AS2		KCTD19						PMS2CL
			MIR548I3		SMCO4	CLYBL-AS2		CMTM4						LOC441204
			MIR548H4		EMSY	PCDH9-AS2		CMTM2						ZNRF2P1
			MIR4287		PRDM10	GRTP1-AS1		BEAN1						RP9P
			MIR548V		TRIM49	DLEU7-AS1		SLC22A31						HRAT92
			MIR3148		DSCAML1	FGF14-AS1		IL34						LOC442497
			MIR4288		GRAMD1B	PCDH9-AS3		TMED6						DPY19L2P3
			MIR4286		USP35	PCDH9-AS4		FLJ30679						MIR339
			MIR3926-2		CEP126	DOCK9-AS1		LOC146513						MIR196B
			MIR3622A		ARHGAP20	LINC00331		ZFPM1						TARP
			MIR3926-1		USP28	LINC00333		ADAD2						LOC541472
			MIR3622B		KRTAP5-8	LINC00351		ZFP1						DPY19L2P1
			MIR3674		PLEKHB1	LINC00353		ADAMTS18						WIPF3
			LOC100506990		CREBZF	LINC00358		SNAI3-AS1						ZNF890P
			LOC100507071		CARD18	LINC00364		LINC00311						LOC646762
			LOC100507156		CCDC90B	LINC00379		LDHD						OCM
			SMIM18		CCDC81	LINC00381		FUK						SNORD93
			DLGAP2-AS1		AASDHPPT	LINC00392		MLKL						MIR550A1
			MCPH1-AS1		PKNOX2	LINC00395		ZNF778						MIR550A2
			MIR4659A		TP53AIP1	LINC00411		ACSF3						MIR589
			MIR4660		MMP27	LINC00433		PRSS54						UMAD1
			MIR4659B		ABCG4	LINC00434		ADGRG3						ISPD
			GS1-24F4.2		ROBO3	LINC00440		TERB1						TSL
			MIR5692A2		C11orf1	LINC00443		CES4A						HECW1-IT1
			MIR5692A1		TMEM135	LINC00446		EXOC3L1						JAZF1-AS1
			NRG1-IT1		KCTD14	LINC00448		LINC00304						DPY19L1P1
			LZTS1-AS1		ALG8	LINC00454		LINC00922						LOC100129603
			NRG1-IT3		TAF1D	LINC00559		HCCAT5						LOC100130673
			LINC00681		RNF26	CLDN10-AS1		LOC283922						ZNF316
			LOC101927752		FAM118B	DIAPH3-AS1		NUDT7						LOC100131257
			LOC101927815		DYNC2H1	DIAPH3-AS2		PDXDC2P						HOXA-AS3
			LOC101928058		NLRX1	COL4A2-AS1		CLEC18C						ZNRF2P2
			LOC101929066		MSANTD2	ATP11A-AS1		SNAI3						WI2-2373I1.2
			LOC101929128		NARS2	NDFIP2-AS1		LOC339059						MIR1200
			LOC101929172		CCDC82	MYCBP2-AS1		FAM92B						MIR1183
			LINCR-0001		ALG9	RNF219-AS1		ATXN1L						MIR1302-6
			LOC101929229		CLMP	ARHGEF7-AS1		PKD1L3						MIR548N
			LOC101929237		PDZD3	ARHGEF7-AS2		CLEC18A						ANKRD61
			LOC101929269		C11orf63	RNASEH2B-AS1		CTU2						HOTTIP
			LOC101929294		CCDC15	FAM155A-IT1		TEPP						MIR3146
			LOC101929315		MOGAT2	PCCA-AS1		LOC388282						MIR3943
			EXTL3-AS1		PAAF1	NALCN-AS1		C16orf86						MIR550B2
			LOC101929450		PDGFD	LINC00348		C16orf47						MIR550B1
			LOC101929470		TMPRSS5	MYO16-AS1		PABPN1L						MIR3683
			LOC101929550		GDPD5	MRPS31P5		LOC400541						LOC100505921
			MIR6841		CLPB	LINC00359		LOC400548						LOC100505938
			MIR6842		PUS3	LOC101060553		FENDRR						ISPD-AS1
			MIR6843		JAM3	LINC00676		LOC400553						LRRC72
			MIR6876		BCO2	LINC01080		LOC400558						LOC100506098
			MIR7160		TMEM133	LOC101926897		C16orf74						LOC100506178
			MIR7641-2		TMPRSS13	LINC00378		MIR140						HOTAIRM1
			MIR8055		TMEM126A	LOC101926951		NPIPB15						LOC100506497
			LOC102467222		DCUN1D5	LMO7-AS1		CTRB2						LINC01176
			LOC102725080		MSANTD4	LINC01069		LOC440390						LOC100506725
			LINC01288		MAML2	LINC00382		MIR328						TRG-AS1
			KBTBD11-OT1		KIRREL3	LINC01049		CLEC18B						LOC100506895
			SNORA99		DGAT2	LOC101927248		SNORD68						LOC100507642
					BUD13	LOC101927284		APOOP5						INMT-FAM188B
					TMEM25	LOC101927437		KIAA0895L						RBAK-RBAKDN
					RPUSD4	CLYBL-AS1		SNORA46						HOXA10-HOXA9
					TBRG1	LINC00368		SNORA50A						URGCP-MRPS24
					RELT	LINC00354		SNORD71						MIR4648
					UBASH3B	LINC01070		SNORD111						MIR4655
					C11orf70	LOC101928730		LOC729159						MIR550A3
					SNORD14C	LINC01043		LINC00917						MIR4656
					SNORD14D	LOC101928841		SNORD111B						POU6F2-AS2
					SNORD14E	LOC101929657		VPS9D1-AS1						KLHL7-AS1
					DIXDC1	LINC00380		LOC100129617						ELMO1-AS1
					CEP295	LINC00397		LOC100129697						POU6F2-AS1
					ZC3H12C	MIR8073		URAHP						MACC1-AS1
					ATG16L2	MIR8075		VAC14-AS1						AOAH-IT1
					GLB1L2	LINC01065		SYCE1L						HOXA10-AS
					ESAM	LOC102723968		LOC100131303						RNF216-IT1
					ALKBH8	LINC01038		TAT-AS1						EVX1-AS
					FDXACB1	LINC01232		LOC100287036						LOC101926963
					C11orf52	LOC103191607		LOC100289580						LOC101927000
					INTS4	LINC00456		MIR1538						LOC101927021
					VPS26B	LINC00383		MIR1972-1						ELFN1-AS1
					GLB1L3	DLEU1-AS1		MIR1910						LOC101927181
					SNORD15B	LINC00377		SNORA70D						LOC101927354
					TIRAP	LINC01068		MIR3182						LOC101927391
					CARD16	LINC01075		MIR1972-2						MEOX2-AS1
					C1QTNF5	LINC01044		LINC00920						LOC101927630
					TMEM123	LINC00363		LOC100505942						LOC101927668
					PANX3	LINC00399		SMG1P7						LOC101927769
					APOA5	LMO7DN-IT1		LOC100506083						LOC101927811
					ARAP1	LINC01309		LINC01568						LOC101928168
					SLC36A4	LINC00431		LOC100506281						SEPT7-AS1
					FAT3	LINC00375		LINC01082						LOC101928618
					TRIM64	LINC00396		C16orf95						LINC01450
					TMEM45B	LINC01039		CKLF-CMTM1						LINC01449
					COLCA2	LINC01054		MIR4720						LINC01448
					PIH1D2	LINC00376		MIR4722						LOC101930085
					NXPE1	SCEL-AS1		MIR4719						MIR6836
					NXPE2	F10-AS1		MIR4426						MIR6838
					JAML	LOC105370203		MIR5093						MIR6874
					XRRA1	LINC01052		MIR5189						MIR6837
					FAM76B	LOC105370306		PRCAT47						KCCAT333
					SESN3	LINC01040		FAM157C						LOC102723672
					PIWIL4	LOC105370333		LINC01081						LOC102724484
					ARHGAP42	LOC105370369		LOC101927580						DPY19L1P2
					KBTBD3	LINC01047		LOC101927650						LOC102725191
					CWF19L2	LINC00374		BEAN1-AS1						LINC01162
					KDELC2	LINC00430		LOC101927793						LOC105375115
					LAYN	LINC01078		LOC101927817						LOC105375166
					TTC36	LINC00449		LINC01572						LOC105375218
					AMOTL1	SNORA107		LOC101928035						LOC105375304
					DEUP1	SETDB2-PHF11		LOC101928203
					PATE1			LINC01229
					C11orf65			LINC01227
					ADAMTS15			LOC101928417
					B3GNT6			LOC101928446
					MPZL3			LOC101928557
					FOLH1B			LOC101928614
					C11orf45			LOC101928659
					HYLS1			LOC101928682
					TMEM218			LOC101928708
					SLC37A2			LOC101928737
					OR8B12			LOC101928880
					OR8G5			MIR6504
					OR10G8			MIR6772
					OR10G9			MIR6775
					OR10S1			MIR7641-2
					OR6T1			MIR7854
					OR4D5			MIR8058
					TBCEL			MIR6773
					TMEM136			MIR6774
					SPATA19			MAFTRR
					GDPD4			LOC102724084
					DDIAS			LOC102724163
					CCDC83			LOC102724344
					LRTOMT			LOC102724467
					HEPACAM			FOXC2-AS1
					OAF			LOC105371328
					FAM181B			LOC105371335
					CCDC89			LOC105371414
					DEFB108B			LOC105376772
					ANGPTL5			LOC106699570
					RNF169
					ANKK1
					RNF214
					AQP11
					LOC283140
					LINC00900
					BCL9L
					FOXR1
					CCDC153
					OR8D1
					OR8D2
					OR8B4
					KIRREL3-AS3
					C11orf44
					MIR4697HG
					LOC283177
					P4HA3
					PGM2L1
					KLHL35
					LOC283214
					KCTD21
					ALG1L9P
					CCDC84
					TMEM225
					OR8D4
					ANKRD42
					C11orf53
					LOC341056
					OR2AT4
					HEPHL1
					PLET1
					DNAJB13
					KRTAP5-10
					LIPT2
					VSTM5
					LOC387810
					GUCY2EP
					TRIM77
					IZUMO1R
					KDM4E
					BSX
					OR6X1
					OR6M1
					OR10G4
					OR10G7
					OR8B3
					OR8A1
					TRIM49D1
					C11orf87
					COLCA1
					C11orf88
					MIR100HG
					PATE2
					PATE4
					ST3GAL4-AS1
					SNX19
					LOC403312
					MIRLET7A2
					MIR100
					MIR125B1
					MIR139
					MIR34B
					MIR34C
					DDI1
					BLID
					KRTAP5-11
					CASP1P2
					CARD17
					LINC00167
					MIR326
					SCARNA9
					HEPN1
					TRIM64B
					TRIM53AP
					TRIM49C
					UBTFL1
					C11orf97
					LOC643733
					LOC643923
					CLDN25
					LOC646029
					LOC646522
					LOC649133
					RPL23AP64
					SNORA8
					SNORA1
					SNORA18
					SNORA40
					SNORA25
					SNORA32
					SNORD5
					SNORD6
					TRIM49D2
					MIR708
					LOC100128239
					LOC100128386
					LOC100128494
					LOC100129203
					LOC100129216
					ZNF705E
					LOC100131626
					LOC100132078
					LOC100132686
					LOC100133315
					PATE3
					LOC100287896
					WTAPP1
					NCAM1-AS1
					KCTD21-AS1
					MIR1261
					MIR1304
					MIR548L
					SNORA70E
					BACE1-AS
					MIR4300
					MIR4301
					MIR3167
					MIR3165
					MIR1260B
					MIR3166
					USP2-AS1
					MIR3920
					MIR3656
					LOC100506127
					RAB30-AS1
					LOC100506368
					CASP12
					TPBGL
					LOC100507283
					SENCR
					LOC100507431
					LOC100507548
					TMPRSS4-AS1
					HSPB2-C11orf52
					NDUFC2-KCTD14
					FXYD6-FXYD2
					MIR4697
					MIR4490
					MIR548AL
					MIR4459
					MIR4493
					MIR4491
					MIR4492
					MIR4696
					MIR4692
					MIR4693
					LOC100652768
					MIR5579
					GRM5-AS1
					JRKL-AS1
					KIRREL3-AS2
					NTM-IT
					LOC101054525
					LOC101928424
					LOC101928535
					LINC01537
					LOC101928580
					LOC101928823
					LOC101928837
					LOC101928847
					LOC101928865
					LOC101928896
					LOC101928940
					LOC101928944
					LOC101928985
					MIR4300HG
					LOC101929011
					LOC101929089
					LOC101929208
					DISC1FP1
					LOC101929227
					LOC101929295
					LOC101929340
					LOC101929427
					LOC101929473
					LOC101929497
					LOC101929517
					LOC101929538
					LINC01395
					NTM-AS1
					LOC101929653
					MIR6755
					MIR6756
					MIR7641-1
					MIR7641-2
					MIR6090
					MIR6716
					MIR8052
					LOC102723838
					LOC102723895
					LOC102724301
					LOC103611081
					PKNOX2-AS1
					APOA1-AS
					LOC105369423
					LOC105369431
					LOC105369438
					LOC105369443
					LOC105369473
					LOC105369486
					LOC105369507
					LOC105369509
					LOC105369532
					STT3A-AS1
					PCF11-AS1

## Sheet: Patient GISTIC2 invasive amp
cytoband	17q12	8p11.23	17q23.2	17q11.2	17q12	17q21.33	17q23.3	20q13.33	11q13.3	20q13.13	17q22	17q22	20q13.2	17q11.2	17q12	20q13.32	22q11.22	17q12	17q21.32	17q21.33	10q22.2
q value	7.8358e-19	1.1018e-06	3.4018e-09	5.673e-05	5.902e-05	5.902e-05	1.7245e-07	3.7814e-05	0.0023202	0.0017007	0.00015203	9.9692e-05	9.6429e-05	0.0020764	0.010228	9.731e-05	0.04513	0.0020515	0.013957	0.0090734	0.16051
residual q value	1.0578e-18	1.1018e-06	2.3283e-06	0.00018971	0.00028511	0.00059335	0.0010138	0.0015856	0.0023202	0.0053429	0.0069463	0.020337	0.020337	0.024437	0.024895	0.030183	0.04513	0.060982	0.066308	0.097495	0.16051
wide peak boundaries	chr17:39622502-39772500	chr8:38242502-38452500	chr17:60757502-60907500	chr17:29227502-29287500	chr17:33967502-34117500	chr17:50332502-50437500	chr17:63262502-63502500	chr20:63817502-64057500	chr11:69472502-69757500	chr20:48532502-48652500	chr17:55342502-55477500	chr17:57367502-57577500	chr20:53542502-53977500	chr17:28057502-28132500	chr17:37822502-38332500	chr20:59452502-59662500	chr22:21937502-22237500	chr17:35797502-36022500	chr17:48742502-48802500	chr17:51982502-52192500	chr10:74782502-75082500
genes in wide peak	ERBB2	FGFR1	BCAS3	CRYBA1	ASIC2	MRPL27	CYB561	hsa-mir-941-3	CCND1	PREX1	MMD	MSI2	ZNF217	NLK	TBC1D3F	PHACTR3	TOP3B	CCL5	TTLL6	CA10	KAT6B
	GRB7	DDHD2		NUFIP2		LRRC59	ACE	TCEA2	FGF19			LOC101927557	BCAS1		MRPL45	LOC100506384	PPM1F	CCL14			DUPD1
	PNMT	WHSC1L1				XYLT2	TANC2	TPD52L2	ORAOV1				SUMO1P1		YWHAEP7		PRAMENP	CCL15			LOC101929165
	TCAP	PLPP5				ACSF2		PRPF6	LINC01488				LOC101927770		TBC1D3C			CCL16
	STARD3	LETM2				EME1		SOX18					LOC105372672		LOC440434			CCL23
	IKZF3							UCKL1							GPR179			TAF15
	PPP1R1B							ZNF512B							TBC1D3			LYZL6
	MIEN1							DNAJC5							TBC1D3H			RDM1
	PGAP3							SAMD10							TBC1D3G			HEATR9
	MIR4728							ABHD16B							TBC1D3K			CCL15-CCL14
								LINC00176							TBC1D3L			LRRC37A8P
								MIR647							LOC101060389
								UCKL1-AS1							TBC1D3E
								MIR941-1							TBC1D3I
								MIR941-4
								MIR941-2
								MIR941-3
								MIR1914
								ZBTB46-AS1

## Sheet: Patient GISTIC2 invasive del
cytoband	8p22	17q21.31	11q24.2	17q12	17p12	17q11.2	19p13.3	6q27	22q13.32	3p14.1	16q23.1	4p16.2	8p11.21	6q14.3	18q22.1
q value	9.164e-08	2.0922e-06	0.0013881	2.2482e-05	0.0032955	0.0020598	0.022759	0.01114	0.051751	0.093682	0.11626	0.20808	0.028062	0.051751	0.24321
residual q value	1.0499e-07	9.4592e-06	0.0013881	0.0013881	0.0037789	0.022759	0.022759	0.028062	0.051751	0.093682	0.12078	0.20808	0.20808	0.2208	0.26675
wide peak boundaries	chr8:1-31642500	chr17:40837502-46207500	chr11:88327502-135086622	chr17:36007502-36487500	chr17:6892502-12967500	chr17:30517502-32452500	chr19:1-2047500	chr6:147172502-170805979	chr22:47482502-49417500	chr3:1-89122500	chr16:54847502-90338345	chr4:1-36247500	chr8:40147502-41272500	chr6:57337502-170805979	chr18:47062502-80373285
genes in wide peak	NAT1	ACLY	ACAT1	CCL3	ACADVL	EVI2A	ATP5D	ACAT2	FAM19A5	ACAA1	AARS	ADD1	C8orf4	hsa-mir-2113	BCL2
	NAT2	AOC2	ACRV1	CCL3L1	ALOX12	EVI2B	AZU1	CCR6	LOC284930	ACVR2B	AP1G1	ADRA2C	ZMAT4	ACAT2	CDH7
	ADRA1A	ARL4D	BIRC2	CCL4	ALOX12B	NF1	HCN2	ESR1	LOC284933	ACY1	AFG3L1P	ATP5I	MIR548AO	AIM1	CYB5A
	ANGPT2	ATP6V0A1	BIRC3	CCL18	ALOX12P2	OMG	BSG	GPR31	LINC00898	ALAS1	AGRP	NKX3-2		AMD1	DCC
	ASAH1	BRCA1	APLP2	CCL23	ALOX15B	SH3GL1P1	CDC34	IGF2R	LINC01310	AMT	AMFR	BST1		ARG1	FECH
	ATP6V1B2	FMNL1	APOA1	CCL4L2	ASGR1	SH3GL1P2	CIRBP	KIF25	MIR3201	APEH	APRT	CCKAR		ADGRB3	KDSR
	BLK	CNP	APOA4	TBC1D3F	ASGR2	ZNF207	CNN2	LPA	MIR4535	ARF4	ZFHX3	CD38		BCKDHB	GALR1
	BMP1	CRHR1	APOC3	CCL4L1	ATP1B2	SUZ12	CSNK1G2	MAS1		RHOA	BBS2	CRMP1		PRDM1	GRP
	POLR3D	DHX8	ARCN1	TBC1D3B	CD68	TBC1D29	CFD	MAP3K4		ATP2B2	GAS8-AS1	CTBP1		CCNC	LMAN1
	BNIP3L	DUSP3	ATM	CCL3L3	CHD3	CRLF3	ARID3A	AFDN		BTD	CA5A	DGKQ		CGA	SMAD2
	CHRNA2	ETV4	FXYD2	LOC440434	CHRNB1	RHOT1	EFNA2	OPRM1		ERC2-IT1	CA7	DHX15		CCR6	SMAD4
	CLU	EZH1	CXCR5	TBC1D3H	CLDN7	COPRS	ELANE	PARK2		CACNA1D	CALB2	DRD5		CNR1	SMAD7
	CTSB	GAST	CASP1	TBC1D3G	DLG4	ADAP2	GAMT	PCMT1		SLC25A20	CBFA2T3	EVC		COL9A1	MBD1
	DEFA1	FZD2	CASP4	TBC1D3K	DNAH9	UTP6	GPX4	PDCD2		CAMP	CBFB	FGFR3		COL10A1	MBP
	DEFA3	G6PC	CASP5	TBC1D3L	DVL2	C17orf75	GZMM	PLG		CAV3	CDH1	GAK		COL12A1	MC4R
	DEFA4	KAT2A	CBL	LOC101060389	EFNB3	TEFM	PALM	PSMB1		CCK	CDH3	GRK4		COL19A1	ME2
	DEFA5	GFAP	CD3D		EIF4A1	ATAD5	POLR2E	RPS6KA2		ENTPD3	CDH5	HTT		COX7A2	MYO5B
	DEFA6	CCR10	CD3E		EIF5A	RNF135	POLRMT	SLC22A1		CDC25A	CDH8	HGFAC		CTGF	NARS
	DEFB1	GRN	CD3G		FGF11	RAB11FIP4	PRTN3	SLC22A3		CISH	CDH11	HMX1		EEF1A1	NFATC1
	DEFB4A	HCRT	CHEK1		GPS2	LRRC37B	PTBP1	SLC22A2		CCR1	CDH13	IDUA		EPB41L2	SERPINB2
	DPYSL2	HSD17B1	CRYAB		GUCY2D	RHBDL3	RPS15	SOD2		CCR3	CDH15	RBPJ		EPHA7	ATP8B1
	DUSP4	IFI35	DDX6		MYH1	MIR193A	STK11	T		CCR4	CDH16	LETM1		EYA4	SERPINB5
	EGR3	ITGA2B	DDX10		MYH2	SUZ12P1	TCF3	TBP		CCR5	CES1	LRPAP1		ESR1	SERPINB8
	DMTN	JUP	DLAT		MYH3	ARGFXP2	MADCAM1	TCP1		CCR8	CETP	MSX1		FABP7	SERPINB10
	EPHX2	KRT9	DPAGT1		MYH4	DPRXP4	PLPP2	TCP10		ACKR2	CNGB1	MYL5		FOXO3	SERPINB13
	CLN8	KRT12	DRD2		MYH8	MIR632	MED16	TCTE3		COL7A1	COX4I1	PCDH7		FRK	PMAIP1
	EXTL3	KRT13	ETS1		MYH10	MIR365B	FSTL3	DYNLT1		CTNNB1	CSNK2A2	PDE6B		FUCA2	MAPK4
	PTK2B	KRT14	FDX1		PER1	MIR4724	APC2	THBS2		CX3CR1	CTRB1	PPP2R2C		FYN	RAB27B
	FDFT1	KRT15	FLI1		PFAS	MIR4733	ABCA7	EZR		CYP8B1	CTRL	QDPR		GABRR1	RPL17
	FGL1	KRT16	FUT4		POLR2A	MIR4725	UQCR11	VIP		DAG1	CYBA	RGS12		GABRR2	SERPINB3
	GATA4	KRT17	SLC37A4		RCVRN	LOC105371730	SBNO2	RNASET2		DAZL	DHODH	RNF4		GJA1	SERPINB4
	GFRA2	KRT19	GRIA4		RPL26	LOC107133515	ARHGAP45	SYNJ2		DNASE1L3	NQO1	S100P		GPR6	TCF4
	GNRH1	KRT31	GRIK4		SCO1		SHC2	LATS1		DOCK3	DYNC1LI2	SH3BP2		GPR31	ZNF236
	GSR	KRT32	GRM5		MAP2K4		DAZAP1	QKI		DUSP7	DPEP1	SOD3		GRIK2	SERPINB7
	GTF2E2	KRT33A	GUCY1A2		SHBG		RNU6-1	WTAP		CELSR3	E2F4	WFS1		GRM1	TNFRSF11A
	LOXL2	KRT33B	H2AFX		SLC2A4		FGF22	AKAP12		FANCD2	FANCA	WHSC1		HDAC2	MBD2
	LPL	KRT34	HMBS		SOX15		THEG	UST		FBLN2	FOXF1	NELFA		HIVEP2	CTDP1
	MSR1	KRT35	HSPA8		VAMP2		MBD3	PDE10A		FHIT	FOXL1	ZNF141		HSF2	SOCS6
	MSRA	NBR1	HSPB2		TP53		MIER2	KATNA1		FLNB	FOXC2	SLBP		HTR1B	TXNL1
	NEFM	MAPT	HTR3A		ZNF18		PCSK4	FGFR1OP		GBE1	GALNS	ACOX3		HTR1E	LIPG
	NEFL	ADAM11	IL10RA		GAS7		C19orf24	SCAF8		GLB1	GAS8	CPZ		IFNGR1	ONECUT2
	NKX3-1	MEOX1	IL18		TNK1		BTBD2	TAB2		GNAI2	GCSH	NOP14		IGF2R	VPS4B
	PCM1	MPP2	STT3A		MYH13		RNF126	SASH1		GNAT1	GLG1	FAM193A		IMPG1	ZNF516
	PDGFRL	MPP3	KCNJ1		TNFSF13		WDR18	SYNE1		GOLGA4	GNAO1	PROM1		KIF25	CTIF
	PNOC	NAGLU	KCNJ5		TNFSF12		REXO1	MTHFD1L		XCR1	GOT2	LDB2		KPNA5	TSHZ1
	PPP2CB	NMT1	VWA5A		KCNAB3		PLPPR3	IPCEF1		GPR27	HAS3	SLIT2		LAMA2	ACAA2
	PPP2R2A	PPY	MCAM		AURKB		OR4F17	TIAM2		GPX1	HP	RAB28		LAMA4	CD226
	PPP3CC	PYY	KMT2A		GLP2R		ABHD17A	LINC01558		GRM2	HPR	KIAA0232		LPA	MALT1
	SFTPC	RAB5C	MMP1		NTN1		KLF16	FBXO5		GRM7	HSBP1	WDR1		MARCKS	TXNL4A
	SLC7A2	RNU2-1	MMP3		STX8		KISS1R	RGS17		HRH1	HSD11B2	HS3ST1		MAN1A1	POLI
	SLC18A1	RPL27	MMP7		FXR2		MUM1	DLL1		HTR1F	HSD17B2	FGFBP1		MAS1	ADNP2
	STC1	SLC4A1	MMP8		MPDU1		MIDN	MRPL18		HYAL1	HSF4	LINC01587		ME1	PHLPP1
	WRN	STAT3	MMP10		ACAP1		R3HDM4	CLDN20		IL5RA	IRF8	MFSD10		MAP3K4	NEDD4L
	FZD3	STAT5A	MMP12		CLEC10A		TMEM259	NOX3		IMPDH2	KARS	MAEA		MAP3K5	WDR7
	TUSC3	STAT5B	MMP13		GABARAP		TPGS1	TFB1M		IRAK2	KIFC3	PCGF3		AFDN	PIGN
	UBXN8	MLX	MRE11A		ARHGEF15		REEP6	SNX9		ITGA9	LCAT	SPON2		MYB	RTTN
	TNKS	DNAJC7	MTNR1B		KDM6B		SCAMP4	MPC1		ITIH1	MAF	TACC3		MYO6	KCNG2
	ADAM7	TUBG1	NCAM1		CTDNEP1		ADAT3	UNC93A		ITIH3	MC1R	SLC34A2		NMBR	SNORD58B
	TNFRSF10D	UBTF	NFRKB		PIK3R5		GRIN3B	MTRF1L		ITIH4	CHST6	MXD4		NT5E	SNORD58A
	TNFRSF10C	RND2	NNMT		ELP5		MISP	RMND1		ITPR1	MMP2	CPLX1		OPRM1	SALL3
	TNFRSF10B	CNTNAP1	NPAT		SENP3		PLK5	PHF10		LAMB2	MMP15	SLC26A1		PARK2	CDH20
	TNFRSF10A	AOC3	NRGN		SNORA67		C2CD4C	ERMARD		RPSA	MT1A	PPARGC1A		PCMT1	CDH19
	FGF17	BECN1	OPCML		RANGRF		CIRBP-AS1	AGPAT4		LTF	MT1B	SEL1L3		PDCD2	TIMM21
	DOK2	KRT38	PAFAH1B2		YBX2		C19orf25	TULP4		MAP4	MT1E	MAN2B2		ENPP1	RAX
	MTMR7	KRT37	PGR		BORCS6		ATP8B3	PLEKHG1		MITF	MT1F	FBXL5		ENPP3	CXXC1
	MYOM2	KRT36	POU2AF1		WRAP53		CBARP	ARID1B		MLH1	MT1G	NSG1		PEX7	ST8SIA3
	DLGAP2	HAP1	PPP2R1B		ADPRM		CSNK1G2-AS1	TMEM181		MOBP	MT1H	FAM184B		PGM3	IER3IP1
	MFHAS1	MAP3K14	PTS		PLSCR3		ODF3L2	ZBTB2		MST1	MT1JP	GPR78		PLAGL1	MEX3C
	ENTPD4	EFTUD2	NECTIN1		NLGN2		ADAMTSL5	SMOC2		MST1R	MT1M	ZCCHC4		PLG	TMX3
	ARHGEF10	PLEKHM1	RDX		ZBTB4		NDUFS7	ULBP3		MYD88	MT1L	ANAPC4		PLN	DYM
	PHYHIP	HDAC5	RPS25		TRAPPC1		WASH5P	ARMT1		MYL3	MT1X	LAP3		POU3F2	ZCCHC2
	KBTBD11	GJC1	SC5D		ALOXE3		ONECUT3	ZDHHC14		NKTR	MT2A	SEPSECS		PREP	ZNF532
	SORBS3	PSME3	SCN2B		PHF23		MEX3D	FRMD1		OGG1	MT3	STX18		PKIB	ELAC1
	NPM2	EIF1	SCN4B		CTC1		LINC01002	AGPAT4-IT1		OXTR	MVD	FGFRL1		PSMB1	ZNF407
	DLC1	NBR2	SDHD		NDEL1		PRSS57	LINC00574		CNTN3	NFATC3	CYTL1		PTPRK	CNDP2
	SPAG11B	RAMP2	ST3GAL4		TMEM107		FAM138A	CCDC170		PDHB	CHMP1A	SH3TC1		REV3L	KIAA1468
	DCTN6	VAT1	SLN		NAA38		FAM138C	MYCT1		PFKFB4	PLCG2	NKX1-1		ROS1	CCDC102B
	PNMA2	P3H4	SORL1		NEURL4		LOC100288123	ULBP2		PLCD1	POLR2C	PIGG		RPS6KA2	RBFA
	ADAM28	HEXIM1	SRPRA		HES7		MIR1909	ULBP1		PLXNB1	PSKH1	DCAF16		RPS12	PQLC1
	RBPMS	C1QL1	ST14		TMEM88		MIR1302-2	LPAL2		POU1F1	PSMB10	LGI2		SGK1	CCDC68
	LZTS1	RUNDC3A	TAGLN		MYOCD		MIR1302-9	PPP1R14C		PPARG	PSMD7	TBC1D19		SIM1	NETO1
	XPO7	GPATCH8	TECTA		SAT2		MIR1302-10	RSPH3		PRKAR2A	RPL13	PI4K2B		SLC22A1	MRO
	TRIM35	KCNH4	THY1		CNTROB		MIR3187	TTLL2		PRKCD	RRAD	BLOC1S4		SLC22A3	HDHD2
	RHOBTB2	FAM215A	TRPC6		RPL29P2		MIR1302-11	FAM120B		PTH1R	CCL17	STK32B		SLC22A2	PARD6G
	KIF13B	KRT23	TYR		CYB5D1		MIR4745	FNDC1		PTPRG	CCL22	LYAR		SMPD2	CNDP1
	PSD3	TUBG2	UPK2		USP43		RNU6-7	LRP11		QARS	CX3CL1	SLC2A9		SOD2	SERPINB12
	LEPROTL1	NKIRAS2	ZBTB16		KRBA2		RNU6-2	SERAC1		RAB5A	ST3GAL2	TBC1D14		ELOVL4	SERPINB11
	SLC39A14	COA3	ZNF202		C17orf49			PPIL4		RAF1	SLC6A2	SORCS2		T	SEC11C
	FBXO25	PSMC3IP	CUL5		DNAH2			LINC00473		RARB	SLC9A5	CC2D2A		MAP3K7	DSEL
	FGF20	SOST	BARX2		CFAP52			SYTL3		SNORA62	SLC12A3	STIM2		TBP	ALPK2
	ADAMDEC1	ARL17A	JRKL		CCDC42			SFT2D1		ROBO1	SLC12A4	UVSSA		TCF21	FAM69C
	CNOT7	SLC25A39	ZPR1		PIK3R6			GINM1		ROBO2	SNTB2	ZFYVE28		TCP1	STARD6
	PURG	HIGD1B	MTMR2		ODF4			TAGAP		RPL15	SPG7	GBA3		TCP10	CCBE1
	ZDHHC2	KRT20	USP2		KCTD11			STXBP5		RPL29	TAT	AFAP1		TCTE3	CBLN2
	SLC25A37	LRRC37A4P	PCSK7		MFSD6L			PACRG		RPL32	TERF2	NCAPG		DYNLT1	C18orf54
	SCARA3	KLHL11	HTR3B		SLC16A11			RAET1E		SATB1	TK2	TNIP2		THBS2	FBXO15
	SARAF	ATXN7L3	ZW10		DHRS7C			CNKSR3		ATXN7	ZNF19	HAUS3		NR2E1	ZBTB7C
	KCTD9	FKBP10	MMP20		SLC16A13			RAET1L		SCN5A	ZNF23	ABCA11P		TNFAIP3	SKA1
	PINX1	WNK4	UBE4A		C17orf74			PNLDC1		SCN10A	GAN	GRPEL1		TPBG	CFAP53
	PIWIL2	C17orf53	MED17		TMEM256			LOC154449		SEC13	SLC7A5	MED28		TPD52L1	GTSCR1
	ELP3	TMUB2	EI24		BCL6B			DACT2		SEMA3F	CDK10	KCNIP4		TSPYL1	DOK6
	INTS10	DHX58	FEZ1		LOC284023			C6orf118		SETMAR	TRADD	FGFBP2		TTK	RNF152
	CCDC25	ACBD4	CEP57		LINC00324			OSTCP1		SLC6A1	MBTPS1	MFSD7		UTRN	LINC00305
	AGPAT5	DCAKD	ARHGAP32		LINC00670			WDR27		SLC6A6	CES2	TMEM175		EZR	LOC284241
	INTS9	PLEKHH3	C2CD2L		TMEM102			PACRG-AS1		SLC6A11	NAE1	ABLIM2		VIP	DYNAP
	CSGALNACT1	DBF4B	NAALAD2		TMEM95			PRR18		SMARCC1	NOL3	AFAP1-AS1		PTP4A1	BOD1L2
	HR	COASY	RBM7		SPEM1			LOC285804		STAC	TAF1C	TMEM128		RNF217-AS1	ZADH2
	PBK	AARSD1	MPZL2		SPDYE4			ZC3H12D		NEK4	SLC7A6	ZNF518B		EPM2A	SMIM21
	ZNF395	KRTAP1-3	YAP1		TMEM220			NUP43		SYN2	USP10	CCDC149		STX7	LINC00908
	BIN3	KRTAP1-1	HYOU1		SHISA6			RAET1G		TCTA	ATP6V0D1	CTBP1-AS2		PEX3	HMSD
	TEX15	KRTAP9-9	ATP5L		SLC25A35			SUMO4		TDGF1	ADGRG1	TMEM129		DDO	LOC284294
	MTUS1	KRTAP4-6	GPR83		MIR195			C6orf120		TGM4	BCAR1	MRFAP1		RNASET2	LOC339298
	KIAA1456	KRTAP2-1	SRSF8		TNFSF12-TNFSF13			SAMD5		TGFBR2	VPS9D1	LOC93622		STX11	CPLX4
	CCAR2	TTC25	ADAMTS8		RNASEK			IYD		THRB	NUP93	TADA2B		SNX3	ATP9B
	SH2D4A	KRTAP4-12	TREH		MIR324			DKFZp451B082		TIMP4	HERPUD1	HTRA3		RNGTT	OACYLP
	PDLIM2	KRTAP1-5	CEP164		MIR497			TCP10L2		TKT	KIAA0513	C1QTNF7		CD164	LINC01538
	CSMD1	KRTAP3-1	IGSF9B		SLC35G6			LOC401286		TMF1	PIEZO1	MRFAP1L1		WISP3	LOC400655
	EBF2	KRTAP3-2	ENDOD1		RNF222			LINC00242		CLEC3B	DHX38	CLNK		SYNJ2	LINC00909
	FAM160B2	KRTAP9-2	EXPH5		GSG1L2			LINC01624		TNNC1	IST1	ARAP2		VNN2	C18orf65
	MTMR9	KRTAP9-3	PHLDB1		PIRT			GTF2H5		TOP2B	ATP2C2	CPEB2		VNN1	LINC00683
	HMBOX1	KRTAP9-8	SIK2		SNORA48			LINC00602		NR2C2	CLEC3A	EVC2		WASF1	LOC400661
	MCPH1	KRTAP17-1	NCAPD3		SNORD10			LOC441178		UBA7	CHST4	PACRGL		TAAR5	MIR122
	PPP1R3B	VPS25	ARHGEF12		SCARNA21			RPS18P9		UBE2E1	MPHOSPH6	OTOP1		MAP7	HSBP1L1
	NUDT18	TMEM101	SIK3		SNORD118			LOC645967		UBE2E2	NUTF2	ZNF595		TBX18	C18orf32
	DOCK5	GHDC	VSIG2		MIR744			RAET1K		UBP1	IRX5	LINC01085		LATS1	LOC643542
	BIN3-IT1	KRTAP4-4	BACE1		LOC100128006			AFDN-AS1		USP4	KATNB1	JAKMIP1		TAAR2	C18orf63
	REEP4	KRTAP9-4	TRIM29		LOC100128288			SNORA20		UQCRC1	EMC8	FAM53A		TAAR3	SKOR2
	STMN4	KRTAP4-1	CADM1		MYHAS			SNORA29		VHL	TUBB3	TRMT44		HMGN3	SCARNA17
	SOX7	KRTAP4-5	PANX1		LINC00675			TMEM242		VIPR1	CFDP1	ADGRA3		MED23	SNORA37
	FAM167A	KRTAP4-3	POU2F3		MIR4314			LOC729603		WNT5A	CTCF	ZBTB49		QKI	SNORD58C
	SLC35G5	KRTAP4-2	HINFP		ALOX12-AS1			PACRG-AS3		WNT7A	NFAT5	ZNF721		FHL5	PARD6G-AS1
	LINC00208	KRTAP3-3	REXO2		MIR497HG			HGC6.3		XPC	NUDT21	LINC00504		AKAP7	LOC100131655
	FAM167A-AS1	KRTAP2-4	OR8G2		MAGOH2P			UST-AS1		ZNF35	WWP2	TAPT1		ATG5	LINC01630
	FAM86B1	AOC4P	OR8B8		RNASEK-C17orf49			LOC100129518		BRPF1	PRDM7	TAPT1-AS1		TBPL1	MIR1539
	ERI1	G6PC3	OR8G1		TMEM256-PLSCR3			C6orf99		IFRD2	DDX19B	LCORL		WTAP	MIR4320
	LONRF1	ASB16	TIMM8B		SENP3-EIF4A1			LOC100131532		MAPKAPK3	GABARAPL2	ZNF718		AKAP12	LINC01539
	CHMP7	HSPB9	OR8B2		MIR4521			AIRN		SEMA3B	MON1B	CCDC96		KIAA0408	LOC100505549
	RP1L1	PLCD3	CHORDC1		MIR1269B			LOC100289495		SLMAP	TCF25	BOD1L1		PHACTR2	LINC01541
	CLDN23	TMEM106A	ACAD8		LOC100996842			MIR1913		MANF	CNOT1	CTBP1-AS		BCLAF1	LOC100505797
	VPS37A	NT5C3B	B3GAT1		TMEM220-AS1			MIR1202		COLQ	PHLPP2	CRIPAK		ZBTB24	LOC100505817
	NKX2-6	SPATA32	DCPS		LOC101928266			MIR1273C		ACOX2	ZCCHC14	LOC285484		SNAP91	LOC100505853
	SGCZ	HEXIM2	C11orf54		LOC101928418			MIR3918		BAP1	GSE1	DOK7		FIG4	RBFADN
	DEFB104A	LSM12	ZBTB44		MIR6883			MIR3939		EOMES	ATMIN	LINC00955		CASP8AP2	RPL17-C18orf32
	LOC157273	CCDC43	THYN1					MIR3692		HYAL3	COTL1	RNF212		UST	MIR4528
	SGK223	CNTD1	DDX25					SYNE1-AS1		CAMK1	MLYCD	SEPSECS-AS1		TRDN	MIR4527
	PEBP4	KRT40	NOX4					KIF25-AS1		CGGBP1	SF3B3	LINC01097		CITED2	MIR4529
	CDCA2	CD300LG	NTM					CAHM		BHLHE40	CES3	LINC01096		SYNCRIP	MIR3591
	ESCO2	KIF18B	CDON					MIR4466		CADPS	ADAT1	FAM200B		SLC35A1	MIR4743
	FBXO16	RUNDC1	SIDT2					MIR4644		HYAL2	CHST5	NOP14-AS1		FUT9	MIR4744
	LINC00599	CRHR1-IT1	TRAPPC4					RAET1E-AS1		SUCLG2	ARL2BP	NAT8L		TRAF3IP2	MIR5011
	FAM87A	LINC00974	CWC15					RPS6KA2-AS1		HESX1	EDC4	MSANTD1		HBS1L	MIR548AV
	TDRP	NAGS	SPA17					SYNJ2-IT1		KAT2B	PLA2G15	FAM86EP		PDE10A	LINC-ROR
	ERICH1	FAM134C	FXYD6					RPS6KA2-IT1		BSN	COG4	POLN		SMPDL3A	LINC01544
	TDH	SPPL2C	CNTN5					EZR-AS1		LIMD1	PLEKHG4	KCNIP4-IT1		PNRC1	LOC101060542
	C8orf48	ARHGAP27	SIAE					LOC101929122		CCRL2	DKFZP434H168	LOC389199		ASCC3	LOC101927229
	ZNF596	ZNF385C	C11orf71					PACRG-AS2		UBA3	LRRC29	SMIM20		RAB32	LINC01416
	DEFT1P	STH	ROBO4					LOC101929297		RPL14	CPNE7	USP17L6P		KATNA1	LOC101927322
	R3HCC1	KANSL1	SLC35F2					LOC101929420		SEC22C	VPS4A	USP17L9P		FGFR1OP	LOC101927481
	PRSS55	C17orf105	RAB39A					LOC101929460		RRP9	IL17C	C4orf48		BVES	LOC101927606
	C8orf74	FAM171A2	BTG4					LINC01615		LRRFIP2	NOB1	CFAP99		SEC63	LOC101927651
	LGI3	MEIOC	NXPE4					LOC101929504		MAGI1	CCDC113	MIR218-1		SCAF8	LINC01029
	DEFB105A	KRT42P	ANKRD49					LOC101929523		CACNA2D2	TMEM208	MIR95		CEP162	LOC101927989
	DEFB106A	PTRF	TTC12					MIR7161		SLC22A14	CFAP20	CPEB2-AS1		ANKRD6	LOC101928167
	DEFB107A	KLHL10	C11orf57					MIR7641-2		SLC22A13	FHOD1	ZNF876P		RIMS1	LOC102724651
	DEFB109P1	ASB16-AS1	ELMOD1					LOC102723831		SH3BP5	ANKRD11	DEFB131		DOPEY1	LOC102724913
	DEFB130	LINC00671	FOXRED1					LOC102724053		SLC4A7	ZDHHC1	CLRN2		ZNF292	SNHG22
	NEIL2	CCDC103	KDM4D					LOC102724152		VGLL4	OSGIN1	LOC650293		CDK19	TCF4-AS1
	LOC254896	KRT39	SCN3B					LOC102724357		EDEM1	PARD6A	ZNF732		TAB2	LOC105372179
	FAM86B3P	LOC644172	VPS11					LOC102724511		DCAF1	PLLP	SCARNA22		MDN1	SNORA108
	XKR6	KANSL1-AS1	TEX12					LOC105378047		TBC1D5	CKLF	MIR571		TSPYL4
	LOC286059	KRTAP4-11	CRTAM					LOC105378052		TATDN2	NIP7	MIR572		SASH1
	LOC286083	KRTAP4-8	TMPRSS4					LOC105378068		IP6K1	FAM96B	MIR573		SYNE1
	MICU3	KRTAP1-4	IFT46					LOC105378098		EPM2AIP1	GINS2	USP17L24		UFL1
	LOC286114	KRTAP2-2	SMCO4					MEAT6		PSMD6	TPPP3	USP17L25		PHF3
	SCARA5	KRTAP9-1	PRDM10					LOC105378123		TRANK1	TRAPPC2L	USP17L26		HEY2
	FAM183CP	KRTAP2-3	TRIM49					LOC105378127		SRGAP3	CES1P1	USP17L27		HEBP2
	LOC340357	MAPT-AS1	DSCAML1					LOC105378137		IQSEC1	WWOX	USP17L28		ORC3
	LINC00965	MAPT-IT1	GRAMD1B					LOC105378146		DLEC1	BCO1	USP17L29		BRD7P3
	USP17L2	LINC00910	CEP126							EXOG	TERF2IP	USP17L30		MTO1
	XKR5	KRTAP4-9	ARHGAP20							XYLB	PRMT7	FLJ36777		ASF1A
	FAM90A25P	KRTAP4-7	USP28							OXSR1	NECAB2	PSAPL1		CCDC28A
	LOC389641	MAP3K14-AS1	CARD18							NR1D2	KLHDC4	MIR943		MTHFD1L
	NUGGC	RAMP2-AS1	AASDHPPT							PDCD6IP	HYDIN	LOC100129917		PNISR
	USP17L8	MIR2117	PKNOX2							PARP3	DEF8	LOC100129931		IBTK
	LOC392196	MIR4315-2	TP53AIP1							ARPC4	DUS2	LOC100130872		MOXD1
	USP17L7	MIR4315-1	MMP27							ZNF197	CHTF8	LOC100133461		IPCEF1
	LOC401442	KRTAP9-7	ABCG4							RBM6	LPCAT2	USP17L10		SENP6
	USP17L1	KRTAP16-1	ROBO3							RBM5	TXNL4B	USP17L11		TIAM2
	MIR124-1	LOC100505782	C11orf1							NME6	BANP	USP17L12		FBXL4
	MIR320A	KRTAP9-6	TAF1D							CTDSPL	PDPR	USP17L13		LINC01558
	DEFB103A	KRTAP29-1	RNF26							EIF1B	RFWD3	USP17L17		FBXO5
	OR4F21	MIR548AT	FAM118B							TRAIP	SLC38A7	USP17L18		SLC17A5
	FAM90A7P	MIR5010	DYNC2H1							ARIH2	OGFOD1	USP17L19		RGS17
	FAM90A10P	LINC00854	NLRX1							TADA3	LRRC36	USP17L20		SNORD50A
	DEFA8P	PTGES3L	MSANTD2							CRTAP	DDX19A	USP17L15		PDE7B
	DEFA9P	PTGES3L-AARSD1	CCDC82							ATG7	FBXL8	MIR548I2		FILIP1
	DEFA10P	RUNDC3A-AS1	ALG9							ARL6IP5	SMPD3	TMED11P		SESN1
	MIR383	LINC01180	CLMP							NPRL2	ZNF821	MIR4274		DLL1
	C8orf58	LOC101929767	PDZD3							CXCR6	ZDHHC7	MIR4275		OSTM1
	C8orf49	MIR6781	C11orf63							CSPG5	VAC14	MIR3138		MRPL18
	DEFB135	MIR6782	CCDC15							CHL1	DOK4	SLIT2-IT1		NDUFAF4
	DEFB136	MIR6784	PDGFD							ARPP21	CMTR2	LOC100505912		DSE
	DEFB134	MIR6780A	TMPRSS5							CCR9	DDX28	STX18-AS1		CLDN20
	ERICH1-AS1	MIR6510	PUS3							USP19	TSNAXIP1	MIR378D1		NOX3
	LINC00589	MIR6783	JAM3							SLC38A3	CENPN	MIR4800		HDDC2
	MBOAT4	CRHR1-IT1-CRHR1	BCO2							CYB561D2	CMC2	MIR4798		TFB1M
	DEFB109P1B	LOC105371789	TMEM133							TMEM115	COQ9	HTT-AS		CYB5R4
	RPL23AP53	LOC105371795	TMPRSS13							RPP14	CIAPIN1	MIR5091		TUBE1
	USP17L4	LOC107546764	DCUN1D5							FAM107A	THAP11	LOC101927363		C6orf203
	USP17L3		MSANTD4							WDR6	JPH3	LOC101928279		CDC40
	LOC649352		MAML2							RASSF1	PDP2	LOC101928306		RWDD1
	FAM86B2		KIRREL3							NISCH	ZNF319	LOC101928622		AIG1
	SPAG11A		BUD13							TREX1	RANBP10	LOC101929019		SNX9
	MIR596		TMEM25							SCN11A	VAT1L	LINC01182		UBE2J1
	MIR597		RPUSD4							TUSC2	TLDC1	LOC101929095		VTA1
	MIR598		TBRG1							TWF2	WFDC1	LOC101929123		LGSN
	DEFA11P		UBASH3B							TRAK1	PDF	LOC101929161		MPC1
	DEFA1B		C11orf70							DHX30	DPEP2	LOC101929199		HECA
	ZNF705D		SNORD14C							SACM1L	DPEP3	MIR7978		COQ3
	FAM90A2P		SNORD14D							SCAP	MTHFSD	LOC102723778		IL20RA
	LOC729732		SNORD14E							LAMB2P1	GINS3	LOC102723828		UNC93A
	RBPMS-AS1		DIXDC1							EXOSC7	NDRG4	LINC01396		MTRF1L
	FAM66B		CEP295							PDZRN3	ACD	STX18-IT1		AHI1
	LOC100128993		ZC3H12C							CAND2	DBNDD1	LOC105374344		RMND1
	PRR23D1		GLB1L2							CLASP2	FA2H	LOC105374366		PHIP
	ZNF705G		ESAM							RAD54L2	IRX6	LOC105374516		SOBP
	FAM66E		ALKBH8							FRMD4B	FAM65A	LOC105374546		AKIRIN2
	ZNF705B		FDXACB1							STAB1	TMEM231	LOC105377651		PHF10
	FAM66D		C11orf52							GPD1L	TANGO6			QRSL1
	FAM66A		VPS26B							RFTN1	USB1			VNN3
	PRR23D2		GLB1L3							NBEAL2	WDR59			DDX43
	LOC100287015		TIRAP							NUP210	ELMO3			FAM46A
	DEFB4B		CARD16							PLCL2	KLHL36			TMEM30A
	MIR1322		C1QTNF5							ANKRD28	FBXO31			ERMARD
	MIR548I3		TMEM123							FAM208A	SETD6			LMBRD1
	MIR548H4		PANX3							KLHL18	ESRP2			ECHDC1
	MIR4287		APOA5							LARS2	FAM192A			KCNQ5
	MIR548V		SLC36A4							RYBP	CENPT			AGPAT4
	MIR3148		FAT3							CAPN7	C16orf70			TULP4
	MIR4288		TRIM64							MKRN2	CYB5B			RARS2
	MIR4286		TMEM45B							NAT6	CMIP			HYMAI
	MIR3926-2		COLCA2							FBXL2	GFOD2			PDSS2
	MIR3622A		PIH1D2							ABHD14A	CDT1			GOPC
	MIR3926-1		NXPE1							POC1A	MAP1LC3B			SMIM8
	MIR3622B		NXPE2							CNOT10	PMFBP1			ADGRG6
	MIR3674		JAML							TMEM158	DYNLRB2			ARFGEF3
	LOC100506990		FAM76B							NDUFAF3	HSDL1			NHSL1
	LOC100507071		SESN3							THUMPD3	CRISPLD2			LYRM2
	LOC100507156		PIWIL4							MYRIP	ENKD1			SNX14
	SMIM18		ARHGAP42							PTPN23	SLC7A6OS			PLEKHG1
	DLGAP2-AS1		KBTBD3							CHMP2B	NLRC5			ARID1B
	MCPH1-AS1		CWF19L2							DNAH1	DRC7			SERINC1
	MIR4659A		KDELC2							HIGD1A	CAPNS2			HACE1
	MIR4660		LAYN							LRIG1	COG8			FAM135A
	MIR4659B		TTC36							SUSD5	SPIRE2			TMEM181
	GS1-24F4.2		AMOTL1							ERC2	MT4			ZBTB2
	MIR5692A2		DEUP1							APPL1	ZNF469			BEND3
	MIR5692A1		PATE1							HACL1	B3GNT9			ABRACL
	LZTS1-AS1		C11orf65							TTLL3	UTP4			RRAGD
	LINC00681		ADAMTS15							GNL3	ZNRF1			PRDM13
	LOC101927752		MPZL3							FOXP1	CNTNAP4			PBOV1
	LOC101927815		FOLH1B							CNTN6	RSPRY1			BACH2
	LOC101928058		C11orf45							LSM3	MARVELD3			TRMT11
	LOC101929066		HYLS1							RBMS3	MTSS1L			SMAP1
	LOC101929128		TMEM218							NKIRAS1	CENPBD1			LINC01590
	LOC101929172		SLC37A2							SPCS1	ZNF276			PERP
	LINCR-0001		OR8B12							SETD2	CCDC102A			SMOC2
	LOC101929229		OR8G5							PRSS50	KCNG4			POPDC3
	LOC101929237		OR10G8							RBM15B	SDR42E1			ALDH8A1
	LOC101929269		OR10G9							GMPPB	CMTM1			MICAL1
	LOC101929294		OR10S1							LINC00312	PKD1L2			ULBP3
	LOC101929315		OR6T1							LMCD1	RNF166			OR2A4
	EXTL3-AS1		OR4D5							ARHGEF3	EXOSC6			ARMT1
	LOC101929450		TBCEL							VILL	C16orf46			OGFRL1
	LOC101929470		TMEM136							SSUH2	DNAAF1			FAM184A
	MIR6841		SPATA19							TRNT1	NRN1L			ZDHHC14
	MIR6842		HEPACAM							ABHD5	CMTM3			MANEA
	MIR6843		OAF							DYNC1LI1	SPATA2L			ADGB
	MIR6876		ANGPTL5							C3orf18	SPATA33			LINC00472
	MIR7160		ANKK1							CRBN	ZC3H18			FRMD1
	MIR7641-2		RNF214							SS18L2	CDYL2			AGPAT4-IT1
	MIR8055		LOC283140							CCDC174	TMEM170A			LINC00574
	LOC102467222		LINC00900							SHISA5	SLC38A8			LCAL1
	LOC102725080		BCL9L							ZDHHC3	ZFP90			CCDC170
	KBTBD11-OT1		FOXR1							ZMYND10	CARMIL2			MYCT1
	SNORA99		CCDC153							TEX264	KCTD19			ULBP2
			OR8D1							TMA7	CMTM4			ULBP1
			OR8D2							ZNF589	CMTM2			LPAL2
			OR8B4							HEMK1	BEAN1			KHDC1
			KIRREL3-AS3							IP6K2	SLC22A31			GPR63
			C11orf44							SFMBT1	IL34			PPP1R14C
			MIR4697HG							NCKIPSD	TMED6			SPACA1
			LOC283177							PHF7	FLJ30679			RNF146
			CCDC84							GHRL	LOC146513			SF3B5
			TMEM225							TLR9	ZFPM1			TAAR8
			OR8D4							LZTFL1	ADAD2			SH3BGRL2
			C11orf53							P4HTM	ZFP1			RSPH3
			LOC341056							SLC6A20	ADAMTS18			TTLL2
			HEPHL1							IL17RD	SNAI3-AS1			ARMC2
			PLET1							ELP6	LINC00311			FBXO30
			VSTM5							SNRK	LDHD			RPF2
			LOC387810							QRICH1	FUK			L3MBTL3
			TRIM77							PXK	MLKL			FAM120B
			IZUMO1R							CMTM6	ZNF778			MCHR2
			KDM4E							SLC25A38	ACSF3			FAXC
			BSX							ULK4	CPNE2			FNDC1
			OR6X1							OXSM	ADGRG5			GJA10
			OR6M1							FEZF2	PRSS54			RTN4IP1
			OR10G4							EBLN2	CES5A			RSPO3
			OR10G7							ANO10	ADGRG3			LRP11
			OR8B3							DALRD3	TERB1			LTV1
			OR8A1							SHQ1	CES4A			SERAC1
			TRIM49D1							PBRM1	EXOC3L1			USP45
			C11orf87							ARL8B	LOC283856			REPS1
			COLCA1							SETD5	LINC00304			PPIL4
			C11orf88							ZNF654	LINC00922			SLC22A16
			MIR100HG							TMEM40	HCCAT5			LINC01621
			PATE2							CHDH	LOC283922			UBE3D
			PATE4							IL17RB	NUDT7			LINC00473
			ST3GAL4-AS1							NGLY1	PDXDC2P			MFSD4B
			SNX19							CACNA2D3	CLEC18C			ARHGAP18
			LOC403312							DCP1A	MT1DP			SYTL3
			MIRLET7A2							GLT8D1	SNAI3			GTF3C6
			MIR100							EMC3	LOC339059			MRAP2
			MIR125B1							BRK1	FAM92B			RWDD2A
			MIR34B							ZKSCAN7	ATXN1L			MTFR2
			MIR34C							LMOD3	PKD1L3			SFT2D1
			DDI1							RAD18	CLEC18A			KLHL32
			BLID							SEMA3G	CTU2			TMEM200A
			CASP1P2							KIF15	TEPP			MB21D1
			CARD17							ADAMTS9	LOC388282			NUS1
			LINC00167							PCBP4	C16orf86			GINM1
			SCARNA9							ABHD6	C16orf47			IL22RA2
			HEPN1							LRTM1	CES1P2			SLC18B1
			TRIM64B							C3orf14	PABPN1L			SLC16A10
			TRIM53AP							KIAA1143	LOC400541			TAGAP
			TRIM49C							HHATL	LOC400548			ADAT2
			UBTFL1							WDR48	FENDRR			RIPPLY2
			C11orf97							LRRN1	LOC400553			IRAK1BP1
			LOC643733							SELK	LOC400558			CLVS2
			LOC643923							PROK2	C16orf74			TAAR9
			CLDN25							RNF123	MIR138-2			TAAR1
			LOC646522							CIDEC	MIR140			STXBP5
			LOC649133							RBSN	NPIPB15			NCOA7
			RPL23AP64							KIF9	CTRB2			HINT3
			SNORA8							AZI2	LOC440390			PACRG
			SNORA1							MTMR14	MIR328			B3GAT2
			SNORA18							MRPS25	CLEC18B			SDHAF4
			SNORA40							CSRNP1	SNORD68			CD109
			SNORA25							GORASP1	CRNDE			RAET1E
			SNORA32							CDCP1	MT1IP			PM20D2
			SNORD5							CCDC71	APOOP5			SRSF12
			SNORD6							NT5DC2	KIAA0895L			LOC153910
			TRIM49D2							SLC26A6	SNORA46			ZC2HC1B
			LOC100128239							CRELD1	SNORA50A			CNKSR3
			LOC100128386							CAMKV	SNORD71			RAET1L
			LOC100129203							TMEM43	SNORD111			SAMD3
			LOC100131626							LRRC2	LOC729159			LINC01312
			LOC100132078							FYCO1	LINC00917			SLC2A12
			LOC100132686							CCDC51	SNORD111B			LINC01010
			PATE3							ZNF385D	VPS9D1-AS1			PNLDC1
			WTAPP1							HDAC11	LOC100129617			RNF217
			NCAM1-AS1							THOC7	LOC100129697			NKAIN2
			MIR1261							WDR82	URAHP			KHDC3L
			MIR1304							TSEN2	VAC14-AS1			CFAP206
			MIR548L							GRIP2	SYCE1L			BVES-AS1
			BACE1-AS							RTP3	LOC100131303			LOC154449
			MIR4301							LRRC2-AS1	TAT-AS1			PRSS35
			MIR3167							C3orf20	LOC100287036			LCA5
			MIR1260B							ATRIP	LOC100289580			OLIG3
			USP2-AS1							NICN1	MIR1538			TXLNB
			MIR3920							MON1A	MIR1972-1			DACT2
			MIR3656							JAGN1	MIR1910			C6orf118
			CASP12							KBTBD8	SNORA70D			OSTCP1
			LOC100507283							LINC00852	MIR3182			KHDRBS2
			SENCR							IL17RC	MIR1972-2			C6orf163
			LOC100507431							ABHD14B	MIR3935			CCDC162P
			LOC100507548							POMGNT2	LINC00920			AK9
			TMPRSS4-AS1							EAF1	LOC100505942			NT5DC1
			HSPB2-C11orf52							DCLK3	SMG1P7			FAM26D
			FXYD6-FXYD2							UCN2	LOC100506083			ZUFSP
			MIR4697							ZNF502	LINC01568			FAM162B
			MIR4490							RFT1	LOC100506281			TBC1D32
			MIR4493							OXNAD1	LINC01082			HS3ST5
			MIR4491							ZBTB47	C16orf95			GPRC6A
			MIR4492							ACTR8	CKLF-CMTM1			RFX6
			MIR4693							CMTM7	MIR4720			SLC35F1
			LOC100652768							OSBPL10	MIR4722			VGLL2
			GRM5-AS1							SLC25A26	MIR4719			LACE1
			JRKL-AS1							ZNF501	MIR4426			TMEM244
			KIRREL3-AS2							FANCD2OS	MIR5093			MMS22L
			NTM-IT							LRRC3B	MIR5189			WDR27
			LOC101054525							GALNT15	PRCAT47			FAM26E
			LOC101928424							GPR62	FAM157C			MCM9
			LOC101928535							KCNH8	LINC01081			SCML4
			LOC101928823							FAM3D	LOC101927580			SHPRH
			LOC101928847							LYZL4	LOC101927650			LINC00326
			LOC101928940							KLHL40	BEAN1-AS1			PHACTR2-AS1
			LOC101928985							TRIM71	LOC101927793			CEP57L1
			LOC101929011							CHCHD4	LOC101927817			PPIL6
			LOC101929089							TMEM42	LINC01572			LINC01268
			LOC101929208							METTL6	LOC101928035			FLJ34503
			DISC1FP1							TAMM41	LOC101928203			DCBLD1
			LOC101929227							IL17RE	LINC01229			LOC285762
			LOC101929295							IQCF1	LINC01227			PACRG-AS1
			LOC101929340							GLYCTK	LOC101928417			PRR18
			LOC101929427							PPM1M	LOC101928446			LOC285804
			LOC101929473							C3orf49	LOC101928557			TAAR6
			LOC101929497							SNTN	LOC101928614			SLC35D3
			LOC101929517							SYNPR	LOC101928659			ZC3H12D
			LOC101929538							LSMEM2	LOC101928682			DPPA5
			LINC01395							ASB14	LOC101928708			RSPH4A
			NTM-AS1							FAM19A4	LOC101928737			ECT2L
			LOC101929653							SGO1	LOC101928880			EYS
			MIR6756							PP2D1	MIR6504			NUP43
			MIR7641-1							EFHB	MIR6772			C6orf58
			MIR7641-2							CPNE9	MIR6775			RAET1G
			MIR6090							CCDC12	MIR7641-2			GUSBP4
			MIR6716							PPP4R2	MIR7854			GJB7
			MIR8052							LINC00691	MIR8058			HMGA1P7
			LOC102723838							ZCWPW2	MIR6773			SNHG5
			LOC102723895							CMC1	MIR6774			SUMO4
			LOC102724301							NEK10	MIR6863			CENPW
			LOC103611081							CMTM8	MAFTRR			SOGA3
			PKNOX2-AS1							CCDC13	LOC102724084			LINC00222
			APOA1-AS							FGD5	LOC102724163			CEP85L
			LOC105369431							LOC152274	LOC102724344			C6orf120
			LOC105369438							CIDECP	LOC102724467			THEMIS
			LOC105369443							CNTN4	FOXC2-AS1			LIN28B
			LOC105369473							XIRP1	LOC105371328			SAMD5
			LOC105369486							PRICKLE2	LOC105371335			IYD
			LOC105369507							TTC21A	LOC105371414			DKFZp451B082
			LOC105369509							C3orf67	LOC105376772			TCP10L2
			LOC105369532							KCTD6	LOC106699570			LOC401286
			STT3A-AS1							KLHDC8B				LINC00242
										STT3B				LINC01624
										LINC00870				GTF2H5
										DNAH12				MIR30A
										PDE12				MIR30C2
										DENND6A				LOC441155
										CADM2				OOEP
										ZNF620				FAM26F
										ALS2CL				FLJ46906
										TMIE				LINC00602
										EOGT				LOC441178
										FBXW12				SLC25A51P1
										C3orf38				GSTM2P1
										ENTPD3-AS1				RFPL4B
										ZNF619				SNORD101
										ZNF621				SNORD100
										LINC00877				SNORA33
										LINC00692				FAM229B
										CCDC66				TSG1
										TCAIM				LOC643623
										ZNF852				TRAF3IP2-AS1
										ZNF660				CTAGE9
										KIF9-AS1				LINC01625
										SUMF1				RPS18P9
										RPUSD3				LOC645967
										PRRT3				RAET1K
										LINC00606				AFDN-AS1
										LINC00620				SNORA20
										DPH3				SNORA29
										LINC00698				SNORD50B
										EIF4E3				MIR548A2
										CCDC36				MIR548B
										LOC339862				MIR587
										C3orf35				MIR588
										GADL1				MCHR2-AS1
										PRSS42				TPI1P3
										ZNF860				METTL24
										COL6A4P1				KATNBL1P6
										TPRXL				STXBP5-AS1
										ZNF445				TMEM242
										SPATA12				LOC729603
										LHFPL4				PACRG-AS3
										TOPAZ1				LIN28B-AS1
										C3orf62				HGC6.3
										TMEM110				UST-AS1
										PRSS45				TRAPPC3L
										AMIGO3				KHDC1L
										ZNF662				LOC100129518
										CDHR4				LOC100130476
										FAM212A				TSTD3
										IQCF2				C6orf99
										IQCF5				LOC100131532
										MUSTN1				LINC00271
										VGLL3				LOC100132735
										VENTXP7				CD24
										LOC401052				AIRN
										IQCF3				LOC100287632
										LINC00960				HMGN3-AS1
										MIRLET7G				LOC100289495
										MIR128-2				NHEG1
										MIR135A1				MIR1913
										MIR138-1				MIR2113
										MIR191				MIR1202
										MIR26A1				LOC100422737
										FAM19A1				MIR1273C
										THUMPD3-AS1				MIR548U
										EIF1B-AS1				MIR3144
										TMEM89				MIR3145
										IQCF6				MIR4282
										SMIM4				MTRNR2L9
										LINC00971				MIR3918
										EMC3-AS1				MIR3939
										MIR425				MIR3668
										SNORA6				MIR3662
										SNORA7A				MIR3692
										TMPPE				SYNE1-AS1
										LIMD1-AS1				KIF25-AS1
										THRB-AS1				LOC100506804
										LINC00693				SMLR1
										SPINK8				LINC01013
										ARIH2OS				TARID
										C3orf84				KCNQ5-IT1
										SNORD19				LOC100507406
										FAM86DP				GVQW2
										SNORD69				LOC100507477
										MIR563				LINC01277
										MIR564				LOC100507557
										MIR566				CAHM
										GXYLT2				MIR4464
										LOC728290				MIR4466
										LOC729083				MIR4643
										FAM198A				MIR4465
										CCR2				MIR548AJ1
										ESRG				MIR4459
										SNORD19B				MIR548AI
										MIR885				MIR4463
										EGOT				MIR4644
										GHRLOS				MIR548H5
										LINC00696				RAET1E-AS1
										ACVR2B-AS1				RPS6KA2-AS1
										SEMA3F-AS1				KCNQ5-AS1
										NRADDP				SYNJ2-IT1
										MKRN2OS				RPS6KA2-IT1
										ZNF717				LOC100996634
										LOC100132146				EZR-AS1
										FGD5P1				MANEA-AS1
										BSN-AS2				LOC101927314
										PRSS46				LOC101927365
										LINC00994				LOC101927640
										LMCD1-AS1				LOC101927686
										FRG2C				LOC101927768
										SRGAP3-AS3				LOC101927919
										MIR1284				HRAT13
										MIR1324				LOC101928140
										MIR1226				LOC101928231
										MIR2115				LOC101928280
										MIR711				LOC101928304
										MIR3136				LOC101928307
										MIR4270				EVADR
										MIR3135A				LOC101928429
										MIR378B				LOC101928461
										MIR4272				LOC101928489
										MIR4271				LOC101928516
										MIR4273				LOC101928540
										MIR3134				MEI4
										MIR466				LOC101928661
										MIR3938				LINC01526
										MIR3923				LOC101928820
										MIR3714				LOC101928911
										FGD5-AS1				LOC101928936
										SH3BP5-AS1				LOC101929057
										UBE2E2-AS1				CASC6
										KRBOX1				LOC101929122
										KRBOX1-AS1				PACRG-AS2
										PRKAR2A-AS1				LOC101929297
										IQCF4				LOC101929420
										PTPRG-AS1				LOC101929460
										PSMD6-AS2				LINC01615
										ADAMTS9-AS2				LOC101929504
										BHLHE40-AS1				LOC101929523
										ARPC4-TTLL3				ARMC2-AS1
										ABHD14A-ACY1				MIR7161
										TMEM110-MUSTN1				MIR7641-2
										MIR4793				LOC102723649
										MIR4787				LOC102723831
										MIR4795				LOC102723883
										MIR4791				LINC01626
										MIR4790				LOC102724053
										MIR4444-1				LOC102724152
										MIR4443				TBX18-AS1
										MIR4792				LOC102724357
										MIR4442				LOC102724511
										PRICKLE2-AS1				LOC103352541
										RBM5-AS1				NCOA7-AS1
										LINC00506				LOC105377879
										MIR5688				LINC01611
										MIR5193				LOC105377924
										GRM7-AS1				LOC105377962
										SNRK-AS1				LOC105377967
										CNTN4-AS1				LOC105377975
										CNTN4-AS2				LOC105378047
										RBMS3-AS1				LOC105378052
										RBMS3-AS3				LOC105378068
										MAGI1-AS1				LOC105378098
										ITIH4-AS1				MEAT6
										VIPR1-AS1				LOC105378123
										SYNPR-AS1				LOC105378127
										SGO1-AS1				LOC105378137
										PRRT3-AS1				LOC105378146
										CADM2-AS2				LUADT1
										THOC7-AS1				SNORA98
										SLC6A1-AS1				SNORD141A
										UBE2E1-AS1				LINC00680
										ZNF197-AS1				LINC00680-GUSBP4
										HDAC11-AS1
										GLYCTK-AS1
										CCDC13-AS1
										ARHGEF3-AS1
										OSBPL10-AS1
										ZNF385D-AS1
										ZNF385D-AS2
										CACNA2D3-AS1
										PRICKLE2-AS2
										PRICKLE2-AS3
										ATP2B2-IT2
										LARS2-AS1
										ITPR1-AS1
										LINC00690
										LOC100996624
										FCF1P2
										SUCLG2-AS1
										SAMMSON
										CHL1-AS1
										LINC01266
										PDZRN3-AS1
										LOC101927296
										GRM7-AS3
										LOC101927374
										LOC101927394
										LOC101927416
										LOC101927494
										LINC01267
										SATB1-AS1
										LOC101927829
										LOC101927854
										LOC101928135
										ITGA9-AS1
										LOC101928323
										SEMA3B-AS1
										IQCF5-AS1
										LOC101929054
										LOC101929159
										C3orf67-AS1
										ADAMTS9-AS1
										RASSF1-AS1
										MIR5787
										MIR548AY
										MIR6823
										MIR6824
										MIR6872
										MIR6890
										MIR8064
										MIR6822
										LOC102723448
										LOC102724231
										LOC102724297
										CELSR3-AS1
										MIR548BB
										FOXP1-AS1
										GRM7-AS2
										LOC105376955
										LOC105376975
										LOC105376997
										LOC105377102
										LOC105377105
										FAM3D-AS1
										LOC105377143
										LOC105377146
										LOC105377162
										ARF4-AS1
										SNORD136
										SNORA93
										SNORA94
										SNORA95

## Sheet: PDX Kcsmart non-invasive cgc 
Status	Chromosome	Start	End	Average KC score	Mode KC score	Genes
G	1	144400000	248850000	0.336	0.4047	MDM4,NTRK1,FCRL4,TPM3,BCL9,TPR,FCGR2B,DDR2,PRRX1,ABL2,SDHC,MLLT11,PTPRC,FH,H3F3A,MUC1,ELF3,SETDB1,PDE4DIP,ELK4,LMNA,RGS7,SLC45A3,ARNT,S100A7,AKT3,PBX1,CDC73,PRCC
L	16	44850000	89950000	-0.2666	-0.2878	HERPUD1,MAF,CBFB,CTCF,CYLD,RFWD3,CDH11,CBFA2T3,FANCA,ZFHX3,CDH1
L	17	4350000	7550000	-0.1567	-0.1584	USP6,RABEP1
L	17	8500000	11200000	-0.1564	-0.1578

## Sheet: PDX Kcsmart invasive cgc
Status	Chromosome	Start	End	Average KC score	Mode KC score	Genes
G	1	144400000	248850000	0.4505	0.5505	MDM4,NTRK1,FCRL4,TPM3,BCL9,TPR,FCGR2B,DDR2,PRRX1,ABL2,SDHC,MLLT11,PTPRC,FH,H3F3A,MUC1,ELF3,SETDB1,PDE4DIP,ELK4,LMNA,RGS7,SLC45A3,ARNT,S100A7,AKT3,PBX1,CDC73,PRCC
G	5	100000	30550000	0.2303	0.2649	CTNND2,CDH10,TERT,SDHA
G	5	40350000	44050000	0.2091	0.216
G	8	36950000	39600000	0.2234	0.2387	FGFR1
G	8	43000000	43900000	0.2012	0.2028	HOOK3
G	8	50600000	54050000	0.2044	0.2088	TCEA1
G	8	67900000	144950000	0.3043	0.3986	HEY1,FAM135B,PREX2,NCOA2,RAD21,RSPO2,CSMD3,NBN,CNBD1,EXT1,CDH17,UBR5,NDRG1,EIF3E,MYC,RUNX1T1,COX6C,PABPC1,RECQL4
G	11	68700000	71000000	0.2196	0.2332	CCND1
G	17	27700000	30950000	0.2872	0.3429
G	17	33300000	41500000	0.3621	0.6906	TAF15,ERBB2,CCR7,MLLT6,CDK12,RARA,SMARCE1,LASP1
G	17	49200000	69100000	0.35	0.5347	PRKAR1A,AXIN2,KAT7,CD79B,RNF43,CLTC,HLF,BRIP1,COL1A1,DDX5,MSI2,SPOP,PPM1D
G	20	49450000	61750000	0.2698	0.323	GNAS,SALL4,NFATC2
G	20	62950000	64100000	0.2011	0.2041	PTK6
L	3	41050000	85450000	-0.2901	-0.3274	MITF,PBRM1,BAP1,FOXP1,CACNA1D,SETD2,CTNNB1,NCKIPSD,RHOA,FHIT,ROBO2
L	4	100000	35200000	-0.2828	-0.3252	FGFR3,SLC34A2
L	5	49450000	80000000	-0.2875	-0.325	IL6ST,RAD17,MAP3K1,PIK3R1
L	5	81150000	88300000	-0.2774	-0.2954
L	5	89000000	100450000	-0.2693	-0.2795
L	5	110500000	112150000	-0.2567	-0.2583
L	5	115750000	127000000	-0.2776	-0.3071
L	8	250000	40700000	-0.5043	-0.5658	NRG1,LEPROTL1,PCM1,ARHGEF10,WRN,FGFR1
L	9	250000	23450000	-0.3317	-0.4413	CDKN2A,MLLT3,CD274,JAK2,PDCD1LG2,PSIP1,PTPRD,NFIB
L	9	25000000	38800000	-0.3206	-0.3742	FANCG,PAX5
L	16	49450000	89950000	-0.3046	-0.354	HERPUD1,MAF,CBFB,CTCF,CYLD,RFWD3,CDH11,CBFA2T3,FANCA,ZFHX3,CDH1
L	17	150000	23300000	-0.4217	-0.5098	USP6,SPECC1,FLCN,RABEP1,MAP2K4,NCOR1,YWHAE,TP53
L	17	25200000	26600000	-0.2681	-0.2742
L	17	30350000	49250000	-0.3729	-0.495	TAF15,STAT3,CCR7,BRCA1,CDK12,STAT5B,ETV4,RARA,LASP1,NF1,ERBB2,MLLT6,SUZ12,SMARCE1
L	18	29000000	80150000	-0.2875	-0.3246	BCL2,DCC,SETBP1,SMAD2,MALT1,KDSR,SMAD4

## Sheet: Patient Kcsmart non-inv cgc
Status	Chromosome	Start	End	Average KC score	Mode KC score	Genes
G	1	144400000	248850000	0.2206	0.2371	MDM4,NTRK1,FCRL4,TPM3,BCL9,TPR,FCGR2B,DDR2,PRRX1,ABL2,SDHC,MLLT11,PTPRC,FH,H3F3A,MUC1,ELF3,SETDB1,PDE4DIP,ELK4,LMNA,RGS7,SLC45A3,ARNT,S100A7,AKT3,PBX1,CDC73,PRCC
G	7	60550000	61800000	0.1261	0.1338
G	8	37200000	41450000	0.1362	0.1587	FGFR1
G	8	71700000	144950000	0.1583	0.1814	HEY1,FAM135B,RAD21,RSPO2,CSMD3,NBN,CNBD1,EXT1,CDH17,UBR5,NDRG1,EIF3E,MYC,RUNX1T1,COX6C,PABPC1,RECQL4
G	9	38850000	40250000	0.1708	0.24
G	16	34250000	35250000	0.1165	0.1216
G	17	25200000	30350000	0.1638	0.184
G	17	37350000	41000000	0.1731	0.2163	MLLT6,CDK12,RARA,ERBB2,SMARCE1,CCR7,LASP1
G	17	58750000	78300000	0.123	0.1424	PRKAR1A,SEPT9,AXIN2,CD79B,CLTC,BRIP1,DDX5,H3F3B,SRSF2,PPM1D
G	17	80850000	83100000	0.116	0.1215	ASPSCR1
G	20	26550000	27450000	0.1413	0.1641
G	20	29000000	30850000	0.1871	0.239
G	20	49050000	57850000	0.1319	0.1505	SALL4,NFATC2
G	21	45200000	46600000	0.1345	0.1588
L	8	250000	36650000	-0.1442	-0.1621	NRG1,LEPROTL1,PCM1,ARHGEF10,WRN
L	11	79800000	134950000	-0.1038	-0.1131	FAT3,POU2AF1,ARHGEF12,PICALM,ZBTB16,SDHD,DDX6,FOXR1,KCNJ5,MAML2,BCL9L,EED,CBL,FLI1,PAFAH1B2,DDX10,KMT2A,ATM,BIRC3
L	13	32800000	86850000	-0.1179	-0.1443	CYSLTR2,LCP1,RB1,NBEA,FOXO1
L	13	104400000	114250000	-0.09754	-0.09968
L	16	35250000	36750000	-0.1037	-0.1081
L	16	44850000	89950000	-0.1869	-0.2027	HERPUD1,MAF,CBFB,CTCF,CYLD,RFWD3,CDH11,CBFA2T3,FANCA,ZFHX3,CDH1
L	17	150000	23300000	-0.2001	-0.2309	USP6,SPECC1,FLCN,RABEP1,MAP2K4,NCOR1,YWHAE,TP53
L	17	30800000	38250000	-0.1081	-0.1172	TAF15,NF1,SUZ12
L	17	40550000	47550000	-0.1124	-0.1206	STAT3,CCR7,BRCA1,STAT5B,ETV4,SMARCE1
L	22	47800000	48900000	-0.09614	-0.09654
L	X	25700000	31900000	-0.09824	-0.09922
L	X	36950000	39350000	-0.09741	-0.09857	FAM47C
L	X	42250000	56200000	-0.1002	-0.1047	RBM10,SSX4,SMC1A,KDM6A,KDM5C,TFE3,SSX2,SSX1,WAS,ARAF,GATA1
L	X	58350000	60000000	-0.1023	-0.1063
L	X	61150000	87650000	-0.1062	-0.114	ATRX,AMER1,MSN,NONO,AR,MED12,FOXO4,ZMYM3
L	X	140750000	142200000	-0.09595	-0.0963
L	X	148600000	150250000	-0.0964	-0.09704

[truncated: 1 more sheets: Patient Kcsmart invasive cgc]
